# Supplementary material for: A Preliminary Study on the Characteristics of microRNAs in Ovarian Stroma and Follicles of Chuanzhong Black Goat during Estrus
Source: Genes (Basel). 2020 Aug 21;11(9):970. doi: 10.3390/genes11090970 (PMC7564575; doi:10.3390/genes11090970)
Supplement: Supplementary file 1 [file genes-11-00970-s001.zip]

Archive with 7 entries (7 files):
- Figure S1.pdf
- Table S1.xlsx
- Table S2.xlsx
- Table S3.xlsx
- Table S4.xlsx
- Table S5.xlsx
- Table S6.xlsx
