# Supplementary material for: A Preliminary Study on the Characteristics of microRNAs in Ovarian Stroma and Follicles of Chuanzhong Black Goat during Estrus
Source: Genes (Basel). 2020 Aug 21;11(9):970. doi: 10.3390/genes11090970 (PMC7564575; doi:10.3390/genes11090970)
Supplement: Supplementary file 1 [file genes-11-00970-s001.zip › Table S1.xlsx]

## Sheet: sRNA summary
Sample	Raw_Read_Number	Raw_Bases	Raw_Avg_Read_Length	Raw_N_rate	Raw_GC_content	Raw_Q20_number	Raw_Q20_rate	Raw_Q30_number	Raw_Q30_rate
1SF	26831346	1341567300	50	0.007845	50.8	1318700519	98.3	1294299577	96.48
2SF	26667608	1333380400	50	0.003257	50.72	1295482257	97.16	1257263606	94.29
3SF	33639305	1681965250	50	0.002583	51.98	1627521275	96.76	1575771655	93.69
4SF	27551657	1377582850	50	0.003258	51.33	1340581796	97.31	1301494889	94.48
5SF	25038346	1251917300	50	0.028078	50.76	1222757606	97.67	1191458225	95.17
6SF	25053944	1252697200	50	0.028043	51.29	1222001739	97.55	1189612353	94.96
1LF	25500946	1275047300	50	0.007994	49.95	1254290708	98.37	1232491084	96.66
2LF	25104743	1255237150	50	0.003239	50.48	1222386918	97.38	1188470698	94.68
3LF	25452224	1272611200	50	0.002788	51.78	1242843395	97.66	1209392066	95.03
4LF	26404471	1320223550	50	0.003247	51.79	1285668854	97.38	1248540058	94.57
5LF	27930894	1396544700	50	0.02802	51.16	1362551313	97.57	1326812350	95.01
1o	25281262	1264063100	50	0.007802	49.46	1243882459	98.4	1222833540	96.74
2o	26313455	1315672750	50	0.003299	49.56	1257920602	95.61	1215152087	92.36
3o	30494829	1524741450	50	0.003139	49.56	1453222663	95.31	1402595391	91.99
4o	27472571	1373628550	50	0.002953	49.56	1300312401	94.66	1255699251	91.41
5o	24348754	1217437700	50	0.003272	50.3	1186386059	97.45	1153744842	94.77
6o	25914205	1295710250	50	0.00339	50.61	1261541197	97.36	1226133291	94.63
7o	29840087	1492004350	50	0.007855	51.12	1466978288	98.32	1439850974	96.5
8o	26442312	1322115600	50	0.028284	50.27	1292040087	97.73	1260694214	95.35
9o	25389820	1269491000	50	0.027797	50.38	1236545413	97.4	1203380188	94.79
10o	22977384	1148869200	50	0.027818	50.42	1120506667	97.53	1091336356	94.99

## Sheet: Mapping statistics
Sample	total	mapped	unmapped	%mapped	%unmapped
1SF	23729111	18420320	5308791	0.776	0.224
2SF	21982767	17302504	4680263	0.787	0.213
3SF	20242442	16152871	4089571	0.798	0.202
4SF	23270301	16833162	6437139	0.723	0.277
5SF	20963044	15768487	5194557	0.752	0.248
6SF	18992453	13774960	5217493	0.725	0.275
1LF	23562383	20354890	3207493	0.864	0.136
2LF	21272821	17536352	3736469	0.824	0.176
3LF	18734838	14290026	4444812	0.763	0.237
4LF	20398068	14574152	5823916	0.714	0.286
5LF	22371142	16534590	5836552	0.739	0.261
1o	24610278	22536185	2074093	0.916	0.084
2o	13997960	8462369	5535591	0.605	0.395
3o	13843693	8952474	4891219	0.647	0.353
4o	14486945	9801618	4685327	0.677	0.323
5o	21042443	17692891	3349552	0.841	0.159
6o	21065149	17469899	3595250	0.829	0.171
7o	24479875	18366035	6113840	0.75	0.25
8o	22818142	19217949	3600193	0.842	0.158
9o	21910515	18916272	2994243	0.863	0.137
10o	19252617	16595287	2657330	0.862	0.138
