# Supplementary material for: A Preliminary Study on the Characteristics of microRNAs in Ovarian Stroma and Follicles of Chuanzhong Black Goat during Estrus
Source: Genes (Basel). 2020 Aug 21;11(9):970. doi: 10.3390/genes11090970 (PMC7564575; doi:10.3390/genes11090970)
Supplement: Supplementary file 1 [file genes-11-00970-s001.zip › Table S2.xlsx]

## Sheet: all sequences
Classification and annotation results of small RNA (all sequences)
Sample	Known miRNA	Novel miRNA	piRNA	rRNA	snoRNA	snRNA	tRNA	unknown
1OS	21459042	77973	0	21359	132495	2377	9792	2907240
2OS	6379242	221407	0	34760	49058	8092	50311	7255090
3OS	6658289	194903	0	53552	83995	12306	45456	6795192
4OS	8036678	360647	0	18612	32785	1925	44447	5991851
5OS	14291913	95190	0	85557	239820	13663	69320	6246980
6OS	13224859	86474	0	99704	208401	11569	50539	7383603
7OS	12362646	96847	0	136275	270839	20452	342643	11250173
8OS	15727201	91383	0	92640	196201	11543	23452	6675722
9OS	16044000	67021	0	75934	155584	10954	14209	5542813
10OS	14349087	74122	0	56134	165687	6409	22092	4579086
1LF	17449496	111227	0	67460	217885	6340	73364	5636611
2LF	14296289	119101	0	66318	194434	6209	180899	6409571
3LF	9035604	85907	0	161815	130880	15361	80056	9225215
4LF	7139622	104041	0	214374	161507	20402	155136	12602986
5LF	10530602	92766	0	155636	235345	14782	209673	11132338
1SF	11677121	64648	0	202362	268201	27031	66887	11422861
2SF	12838598	102280	0	100564	318460	12890	283987	8325988
3SF	10737564	63978	0	147586	124511	17097	48206	9103500
4SF	9643281	71418	0	166411	355870	26151	283861	12723309
5SF	9945037	47750	0	131211	274394	19648	175536	10369468
6SF	8309512	56850	0	165598	154234	23103	76219	10206937

## Sheet: de duplication sequence
Classification and annotation results of small RNA (de duplication sequence)
Sample	Known miRNA	Novel miRNA	piRNA	rRNA	snoRNA	snRNA	tRNA	unknown
1OS	31140	2995	0	4194	9979	989	2018	386501
2OS	23379	2003	0	3280	5801	999	2785	737405
3OS	23801	2134	0	4244	7690	1367	2756	772325
4OS	24912	2071	0	1767	3438	477	2598	514343
5OS	37631	4602	0	13350	24724	4059	7751	1463507
6OS	38189	4726	0	15134	23017	3647	10082	1680287
7OS	35422	4303	0	15863	27099	5287	11942	1987697
8OS	38485	4758	0	14501	22878	3733	5674	1492940
9OS	35768	3820	0	11452	19941	3527	4308	1299305
10OS	38137	4424	0	9192	18270	2639	5343	1125014
1LF	37453	4660	0	9309	19558	2557	7168	1092962
2LF	38525	4961	0	9903	18809	2489	9043	1147746
3LF	38510	4954	0	16720	23146	4767	10325	1950082
4LF	34607	4685	0	22182	23927	5503	12636	2446596
5LF	36971	4808	0	19341	26132	5037	14186	2253766
1SF	30490	3540	0	22046	33099	6670	8974	2359443
2SF	37891	4897	0	14597	26706	4174	10683	1668621
3SF	36093	4111	0	15994	21310	4606	7500	1889260
4SF	34007	3995	0	19672	37541	6150	12385	2319237
5SF	29226	3578	0	16875	26797	5366	7805	2234444
6SF	33197	3958	0	22332	26724	6475	9989	2334579

## Sheet: de duplicated miRNAs
The number of de duplicated miRNAs annotated to known and new miRNAs
样品	miRNA	precursor	novel
1OS	408	259	833
2OS	380	250	309
3OS	384	251	358
4OS	383	248	399
5OS	417	263	960
6OS	416	262	1032
7OS	417	262	979
8OS	420	261	1047
9OS	410	261	881
10OS	418	262	961
1LF	415	261	980
2LF	418	260	1041
3LF	417	258	1063
4LF	414	258	1017
5LF	415	260	1062
1SF	413	262	863
2SF	412	260	988
3SF	418	260	961
4SF	416	262	919
5SF	411	262	897
6SF	411	259	862

## Sheet: Sequence characteristics of nov
Id	Sequence	MFE	Length	AMFE	GC_content	MFEI		notes: ID is the name of novel miRNA; MFE is the minimum free energy; Length is the length of the new miRNA; AMFE is the corrected MFE value; GC_ Content is the content of base G and base C; MFEI is the minimum free energy index.
chi-m0001	UGAGUGAAACAUUCUGUAGCCGUCUCCAUUUUUCCAAUGAGAAAAGUGGAGCUUAGAGAGCCUGUGACUUGUCC	20.3	74	27.4324	44.5946	0.615152
chi-m0002	UAUUGGAGCAUCAGCCCCAGCAUCAGUCCUUCCAGUGAACAGUCAGGACUGGUCUCCUCUAGGAUGGACUGGCUCGAUCUCUUGCAGCCCAGGG	26.5	94	28.1915	56.383	0.5
chi-m0003	UGGGACCCAGUAGGGGAGGUGUGAAGGGCUCGCUGCUCCCCAGGCUCGGUCUGCAGCCAGCCCUUCCCACCCCGAGCUGGCGUUCC	50.5	86	58.7209	69.7674	0.841667
chi-m0004	CGGCCACAGCCAGGACACGGGCUGUGCAUGUGCAGACUCUGACCUGCCUGUGUGUCUGUGGACAGUGAGGGUGGGCGC	29.1	78	37.3077	65.3846	0.570588
chi-m0005	CCGGGGCCCCCGGGCGCGUCCGGCGGGCGGAGCGGCAGCGCCACCGUGUGGCCGCGCGGCGUCACGGCGCCGAGCCUGGCCGGGAGGGAGCGGG	53.3	94	56.7021	87.234	0.65
chi-m0006	UGCAGCGGCCCAAGACGGGGAAAGUGAGCCAGAAGAGCCGCCUCAGUGACUGGUCCUGCCUGCUUGCGUUGAUUUAGUCCCCUCUCUUUUGUU	22.4	93	24.086	56.9892	0.422642
chi-m0007	AUUGGGUUGGCCAAAAAGUUCGUUCAGGUUUUUCUGUAAGAUGGUAUGGAAAACCUGAAUGAACCUUUUGGCCAACCCAA	50.3	80	62.875	41.25	1.52424
chi-m0008	GGCUCCCUCUCAUGUGGGUCUUAGAAGCCCAGGCAAAUAAGUAGACAUGGCAAGCCUCUAUGCCCCAGAUGGGAGUCAGCCA	32.4	82	39.5122	54.878	0.72
chi-m0009	UGCAGGAGACCCUGGUUCAAUUCCUGGGUCAGGAAGACCCACUGGAGAAGGGAUGGGCUACCCACU	21.4	66	32.4242	57.5758	0.563158
chi-m0010	UGUGUGUGUAGUUCCCACACAUGCAGCGAGCGGUGCUGUGAUCAGCUGUGUGUGAGUGUGUGUGUGUGUGUGUAGUUCCCACACAU	29.1	86	33.8372	52.3256	0.646667
chi-m0011	UUGGGCUGGCCAAAAAGUUCAUUUCGGUUUUUCCAUUAGAUGUGUGGGAAACCUGAAUGAACUUUUGGGCCAAUCCA	38.9	77	50.5195	42.8571	1.17879
chi-m0012	CCGCCCAGACCUACUGUCAAGUAUCACUCAGAGACAGUGUAUGUGUGUGUGUGUGUGUGUGUGUGUGAGUGUAGUGUGUGUGUGU	22.5	85	26.4706	49.4118	0.535714
chi-m0013	UUGGGUUGGCCAAAAAGUUUGUUCCAUUUUUCUGCAAGAUGUUAUUGGAAACCUGAAUGAACUUUUUAGUCAAACCA	21.6	77	28.0519	35.0649	0.8
chi-m0014	UGGGUUAGCUAAAAGGUUCAUUUGGGUUUCUCUGUAGUAUCUUGUGGAAAAACUCAAAUGAACUUUUUGGCUAACCCAG	44.9	79	56.8354	37.9747	1.49667
chi-m0015	CUUCACCUUCUUGGCACCAGGGACCAGUUUUAUGGAAGACAGUUUCUCCAUGGAGUGAGGUGGGGGUGGUUUCAGGGUGAUUCAAAGGCACUA	27.4	93	29.4624	50.5376	0.582979
chi-m0016	CUGCAGUGGGAGCUGUGGCGGCGGUCAGCGGAGGACUCAGCCCUGCGGAGGAUUCAGCCCUGCGGCUACGCCUGCA	33.4	76	43.9474	69.7368	0.630189
chi-m0017	GAACCCAGGGAUGUGUCAGGGCGCAGACUCCCCCGUGUUGAGCAGCGGGAGCUGUGCACUGGGCACACACACCUGGGCUG	42.8	80	53.5	66.25	0.807547
chi-m0018	GGGCUGGACAAAAAGUUCACUCGGGUUUUGCCUUAAGCGAUAAUGGACAAAUCGGAACGAACUUUUUGGCCAUCCCAA	29	78	37.1795	46.1538	0.805556
chi-m0019	UGGAUUAACCACAAAGUUUGUUCGGGUUUUCCUAUAGCACCUUACAGGAAAACCUGAACAGACUGUUUGGCCAACCCAA	34.4	79	43.5443	43.038	1.01176
chi-m0020	AGGGGAUACCUGCUGGGUUCGGGCUGGUGGCCUGUGGCUCUGCCCAGUCCUGUCCCCCCACCCCAACCCAGUGGCCUCCCCA	41.7	82	50.8537	69.5122	0.731579
chi-m0021	GGUCUCCUACGUUGCUGUGUUUUAUUGCUCCUCACUGGCCUGUAACUGAAGUGAUGUCUGCCCAGUGACGUGGAGACA	27.6	78	35.3846	51.2821	0.69
chi-m0022	CCAUGGGACCUGCCUGCUUGGCCUGGGAUUGCUUCCCACCUUCUGCCAUCCCAUGCUUAACAGGGAGGGUCUAAGUGGG	35.2	79	44.557	59.4937	0.748936
chi-m0023	CCUGCCACGCCGGGACAUCUGGGCUGGAGGCCGUGGGGCCAGGGUCUCUAGCGUGGGUGUCCCCUGUGGCUGGUGGC	52.1	77	67.6623	72.7273	0.930357
chi-m0024	ACAGGCAGGGGUGGGGGAGAGAAAGAGGCGAGAUGGUUGUUUUUUCCGCCUCAUUUUUCUCCCCAGUUUGAAGGAA	31.3	76	41.1842	51.3158	0.802564
chi-m0025	CAAGGCCAGACCCUGACAUAGUCGUGGAUAAGCCUGCCUUCCUUAAUCUAGGGCCAUUAACUGCUGACCAGACUUUGAUAGGAAAAUGCUAAC	19.8	93	21.2903	47.3118	0.45
chi-m0026	CGGGUUGGCCAAAGAGUUCGUUUGGGUUUUUCCGCAAGAUCUUACGGAAAAUGCUGAGUGAACUUUCUGGCCAACCCA	41.5	78	53.2051	48.7179	1.09211
chi-m0027	UGGGUUGGCCAAAAAGUUUGUUUGAGGUUUUCCAUAAGUUGUUAUGGAAAAUCCCAAAUGAAUUUUUUGACCAACCCC	42.2	78	54.1026	37.1795	1.45517
chi-m0028	AGUAUUGUUUUGAGGUAAGGCUACUGCCUAGGAGUGUAAGUCCUAGGCAGUAGUCUUACUUCUAUAAAUCACA	39.6	73	54.2466	39.726	1.36552
chi-m0029	AGGGUUAUAAACCCAUCUUGGAUGGGCUUGUUGUUGCUGUUCAGUCGCUCAUUCAUGUCUGGCUCUUUGUGACCCC	26.3	76	34.6053	48.6842	0.710811
chi-m0030	UACACAUAGAUGAGUGUGUGUGUGUGUGUGUAGAUACAUAAAUAUGUGUGUAUACAUACACACAUAUAUUGGGGGAAAGAGG	34.1	82	41.5854	36.5854	1.13667
chi-m0031	UAUGGAUUUGAUAAAAAGUUCAUUCGGAUUUUUUCAUAACAUUUUACGGAAAAACCCAAAUGAACUUUUUGUCCAACCCAGU	27.2	82	33.1707	30.4878	1.088
chi-m0032	GAGAAGACCUCUCUGAGAAGGUGAUGUUUGAGCUGAGGCUUGAUGAUGAGGAGCCAAGCUUGCAAAGGUCUUUGAAGAGAAUGGUCUAACA	30.1	91	33.0769	46.1538	0.716667
chi-m0033	UCAGCCAUGGCUGGCCUGUGAAUUGACUGUCCUGGGGUCAAUGCUGAGGUCAGUGCUUC	21.8	59	36.9492	55.9322	0.660606
chi-m0034	AGGUAGAAGAGCAGGAGGCUUUUCCAGGAAGCACCCAGACCCCACGAACCCUUCCAUGAGACCCCAUAACCUGUUCUGUUCUCU	19.3	84	22.9762	53.5714	0.428889
chi-m0035	AUCAUGGGGUGGCUCUUCCUUUUGGGGUGGUUAAAAAGGAUGCUGUCUGUACCUUUGGGUGAGGUGGGCUCUCUAAGGAGACUACACCUAUAAG	27.5	94	29.2553	48.9362	0.597826
chi-m0036	UGCAGGGCUCGCCCCGCCCCUCCCGCUCCAGUGCCGAGUUACCGGCUUCGCCGAGGGGCGGGGCCCAGGCUCGCC	45.1	75	60.1333	78.6667	0.764407
chi-m0037	UUGCCUGGUUGUCAGGUGAAGAAGACUCCACAUUCCCAAUACACAGGGAGCAAUUUCAAUCCCUGGUCAGGGAACUAGAUUUUCAUGCCGCAA	26.3	93	28.2796	47.3118	0.597727
chi-m0038	UUCCCUCCAAAGAAAUUGCAGGGUUGAUCUCCUUCAGAAUGGACUGGUUGGAUCUCCUUGCAGUCCAAGGGAC	24.2	73	33.1507	49.3151	0.672222
chi-m0039	AAGAGGUUGUGUCCAUGGGAGAGGAGGGCUCAUCUACCGUUGCUGUUUAGCCUCUCAGUCGUGUCUGACUCUCUGUGACACCAUGCACUGUG	25.7	92	27.9348	53.2609	0.52449
chi-m0040	UUGGAUUGACCAAAAAGUUCAUUCGAGUUUUUCCAAAAGACGUUACAGGAAAACCUGAACUAACUUUUUGGCCAACCCAG	24.8	80	31	38.75	0.8
chi-m0041	CCAUGAUCCAGCGGAUGUUGUCAAGUGGAUCUCUGGUUCCUCUGCCUUUUCUAAAACCAGCUUGAACAUCAGGAAGUUCACGGUUCAUGU	18.8	90	20.8889	46.6667	0.447619
chi-m0042	UUAUUGAAUUGGCCAAAAGUUUCAUUUGCAUUUUUUCAUUACCUCUUGUGGAAAAACCUGAACAAACCUUUUGGCCAACCCAGUAU	26	86	30.2326	34.8837	0.866667
chi-m0043	GGAUAUUGGGUUGGGCAAAAAGUUCAUUUGGGAUUUCUGUGCCAUCUUAUGGGAGAAAAAAUGGACUUUCUGGCCAACCCAAUACUU	36.3	87	41.7241	41.3793	1.00833
chi-m0044	GAAAUAUUAGGUUGGCCGAAAACAUCCUAUGGAAAAACCCAAACGAACUUUUUGGCCAAACCAAUAAGUG	20.6	70	29.4286	38.5714	0.762963
chi-m0045	AUAACGUGAGGUUUCCAGCCUCCUGGGCAAGGGAACAGUCUCCUCCCUUGCCUGGGACUCUGGAACCAUUUCAGCCUGG	37.1	79	46.962	56.962	0.824444
chi-m0046	GGGUUGGCCAAAAAGUUCGCUUGAGUUUUUCUAUAAGAUGUUACAUGAAAGCCCAAAUGAACUUUUUAGCCAACCCAA	32.9	78	42.1795	38.4615	1.09667
chi-m0047	GUCUGAUGAACUGGACUUCUGAUCUACACUGUCUCAGGUUUUAAAAGAGACAAAGGAGAAAGAAGAGCUACAGACU	18.5	76	24.3421	40.7895	0.596774
chi-m0048	GUGUGUAUAGGGGGGAACCAGAGGACUGGGAUAGCUUCUUGUCAUUUUGUCCCUCUCUGCCCUUCCACCUCCCACUG	23.7	77	30.7792	54.5455	0.564286
chi-m0049	CUCCAGGCAGGAAUACUGGAGUGGGCUGCCAUUCCCUUCUCCAGGGGAUCUUCCCAACCUAGUUAUUGAACCUGGGU	27.9	77	36.2338	54.5455	0.664286
chi-m0050	ACUUUGGACACUUUCUCUUUACUUCUCAACAGAAUUAUAGUUUGGCGUUUGUUAAUCUGCCUUACCACUAGAUUGUGAGCUCUUUGGGAUCCAGAAG	18.4	97	18.9691	39.1753	0.484211
chi-m0051	AUUAAGUUGGCCAAAAAGUUUGUUUGGGUUUUUCUGUAACAUCUUAUGGAAAACUUGAGUGAACUUUUUGGCCAACCCAAU	34.5	81	42.5926	34.5679	1.23214
chi-m0052	UAUUGGAUUGGCUAGAAAGUUCAUUUGAGUUUUUCUGCAGAUGCUAUAGAAAAAUCUGAAUGUACUUUUUGGUCAACCAAAU	30.4	82	37.0732	31.7073	1.16923
chi-m0053	UGGGUUGGCCAAAAUAUUUGUUUGGGUUUUUUUCUGUAAGAUGUAAUGGAAAAACUGGAACAAACUUCUUGGCCAGCCCAA	36.7	81	45.3086	38.2716	1.18387
chi-m0054	CCUAGCUGUAACAGUGUUUGCCUGCUCAUCCAAGAAAUAUGCAGUCUUGCAUUAUUCUGAUGGAAGGGUAUGUGAUUUCUGUUGACUAAUUCUGGGC	29.8	97	30.7216	42.268	0.726829
chi-m0055	UCUUGCCAGCUGGGCCUUUCCAUCAUGGCAGCAUGCUUCAUCAAAGCUGUCAAGGUGGAGGGGUCUGUUAGCAAGAUA	41	78	52.5641	51.2821	1.025
chi-m0056	GGCCCCAACUGUAAGGAGGGUGGGAGCCACUCCUGAGGUCGGUUUCUCUUACCUCCUUGACGAGGGCUC	28.7	69	41.5942	60.8696	0.683333
chi-m0057	UUUGGGCCCAUUGGCUAAUGGCUUUGAAUGCUGGAUUCUGUAACGUAAGAUGUUACAGAAAAACCUGAGCAAACUUUUGGCCAGCCCAA	33.5	89	37.6404	43.8202	0.858974
chi-m0058	UGGGUUGGCCAAAAAGUGCAUUCAGAUUUUACUGGAAGAUGGUACUGAACACCUGAAUGAACUUUUUGGCCAACCC	37.3	76	49.0789	43.4211	1.1303
chi-m0059	UUGGGUUGGCCAAAAAGUUCAUUUGGGUUUUUCAUACAAUGGUACAGAAAACCUGAAUGAACUUUUUGGUCAACCCA	47.7	77	61.9481	37.6623	1.64483
chi-m0060	CCCUUCCCGGAGGGGCAUUGGAGAGCAGGGAGCAGAUUACAUCACAGUGGGUUAUCAGCACCCAUUAGAACGUCUGCCUCCAGGAAUCA	26.6	89	29.8876	55.0562	0.542857
chi-m0061	AUUGGGUUGGCCAAAAGUUCAUUUGGGUUUGCUCAUAACAUCCUGCAGAAAAUCCGAACAAACUUUUUGGCCAACCCAA	36.7	79	46.4557	41.7722	1.11212
chi-m0062	UAUCGAUGAACGUCUAGAUUCCUUCCAUGUUCCAUGUUCCAUUGUUGUUAACAAUGCUGCGGUGGACAUUGGAGUACAUAUGUCUUUUUGAAC	19.9	93	21.3978	39.7849	0.537838
chi-m0063	GGCCCACUGCCUGCUCCUGUGCUUCCUGAGGGAUUCAGGAAACCCAGCGAGUGCCACUGAACCCCAGAGAGCUGGUGUGGGCG	35.6	83	42.8916	63.8554	0.671698
chi-m0064	CUUUGACUAUACGGACCUUUGACAGCAAAGUGAUGUCUCUGCUUUUCAAUAUGCUGUCUAGGUUUGUCAUAGCUUUAC	24.6	78	31.5385	39.7436	0.793548
chi-m0065	UAUUGGGUUGGCCAAAAGAUUCAUUCAGGUUUUUCCAUGAUAUUUCACAAAAAACUCAAAUGAACUUUUUGACCAAUCCAAU	28.4	82	34.6341	31.7073	1.09231
chi-m0066	UGAGGAAAUCUUCAAAACAACUAAAUUGAGCACUUCUGUGGAAGGCGUAUUUCCGUGUUUCACUGAGUGUGUUUUAUCCCUCCUC	22.2	85	26.1176	41.1765	0.634286
chi-m0067	ACAGGGAUUUUCUUGUGGUGAAGACUCUGCCUGCCAAUGAAGGGGACACAGGUUUGAUCUUUGGUCCGGGAGGAUCCCACU	29.8	81	36.7901	51.8519	0.709524
chi-m0068	AUUGCAGCAACCUCCUGACUGGUCCCCCUGCCUCCAGUCUUUCCACCCUGUUCCCUUUCCAAGAGUGGGAGGAGUGGAGAGGGGGAGUUGCGUGAA	43.5	96	45.3125	58.3333	0.776786
chi-m0069	UAUUUUUGCCUGCUCUGUAGGCUCUUAUCUUGGUUUUUAGAGGUUUAAGGACCCAAGUUUAGAGUCGAAUUGGAAAGGCAUGUGGU	26.5	86	30.814	40.6977	0.757143
chi-m0070	UUCAGCCUGAAGCAGGCCUGGGCUGAGGGAGGAUGGGCCUCCCCAGGAAGUAGUUGCUGCUGAAGUCCUGCCUCUCCUGCAGACGAACGUG	32.6	91	35.8242	61.5385	0.582143
chi-m0071	AGGUGAGGAAGGUUGGCCCAGGAAGCAGACAGGGUUUGACCCUCUGCCUGUCGUCCUGGACAGGCUACAGCAGC	26.8	74	36.2162	60.8108	0.595556
chi-m0072	GCCCGCGGCUGCCGCGAUGGCUGCAGCCCGAGAGGUGCGCGGUGUUCCAGUGCGCGCAGUGCCACGCCGUGCUCGCUGACUCUGUGCAUCUCGCCUGGG	51.5	99	52.0202	72.7273	0.715278
chi-m0073	UACUGAGCCUGUGCUUUAGAGCCCAGGAAUCGCAGCUACUAGAGCCUGCAUGCCCUAGAGCCCGUGUUCUGCA	21.7	73	29.726	56.1644	0.529268
chi-m0074	AUAGGGCCGCACUUUGCGCAGGCCGCCUUCAAAGUAGUAGCUGGUCUCAGCAAAGUGCUCAUCGCCAAAG	25.8	70	36.8571	55.7143	0.661538
chi-m0075	CACCACAGCAUGCAGGAUCUUUAGUUGUGACCUCUUUGAACUCUCAGUUGCAGCAUGUGGGAUCUUGUUCCCAAAGCAA	18.3	79	23.1646	46.8354	0.494595
chi-m0076	UAUAGGGUCGGCCAAAAAAUUCGUUUGGGAUUUUCCAUGAGAUGUUAUGGAAAAACCUGAAUGAACUUUUUAGCCAACCCAAUA	37.9	84	45.119	36.9048	1.22258
chi-m0077	UUUUGCUGGCUUGUUGUUUUUGCUUUUGUUUUUGUUAGGGAAGAGAAAAGCACUGAGACCGAUAUAGUUGGCUAAAAA	22.4	78	28.7179	35.8974	0.8
chi-m0078	CUGCAGCUUGGCUUGCUCUGGGCUCCCUCUGGGGGUGUCAUGCUAAACUCCAGGGAGCUCUGGGCUCUCCUCCAGCUGUGGU	40.7	82	49.6341	62.1951	0.798039
chi-m0079	GGCCAUAAAGUUUGUUUGGGUUUUUGUGUAACAUCUUAUAGAAAAACCCAAAUGAAUUUUUUUUUUUUUUGGU	24.2	73	33.1507	27.3973	1.21
chi-m0080	UAAUGCAGUGUGUGCUGAGCAAUUCCUGGACUCUUACUUGGCUCCUCUAGUUACAAUGGGGGUAAACUGGAAUGCAUUCUGUGACCAUUGUUUUCC	21.2	96	22.0833	44.7917	0.493023
chi-m0081	UUCGGUUGGCCAAAAAGUUACUUUGGAGUUUUCCAUAAGAUGCUAUGGAAAAACCCAAAUGAACUUUUUUAACCAACUCAG	27.9	81	34.4444	35.8025	0.962069
chi-m0082	UGGACAGAGGAGCCUGGAGGGCUACAGUCCGUGGGAUAGCAAAGAGUCAGACAGGACUGAGCGACUAACAGCUUACACAACUU	22.3	83	26.8675	53.012	0.506818
chi-m0083	UGCCUGGAGAAUCCCAGGGAUGGGGGAGCCUCCACCAGGAGGGGGUCUGCCGUCUAUGGGGUCGCACAGAGUC	34.8	73	47.6712	65.7534	0.725
chi-m0084	GGCUUAGGUGCUCUGUGACGUGUGGGAUCUUAGGUCUCCAACCAGGAAUGGAACCUGUGCUCUGCAUUGUAGGCAGAGUCUUAACCA	31	87	35.6322	51.7241	0.688889
chi-m0085	ACGCUCAUGGGGAGGUGAGGCCCGCCCCGGCUCGGGAGGAGGACAGAGGACCUGAGGCUGGGCCGGGGCUCACAGCUCUCUGCUC	42.9	85	50.4706	71.7647	0.703279
chi-m0086	UCCCUGAGAGGCAGGAGGAGCCGGAUCAGCAGCAAGUUGCAACAGUCACACUGGAAGUACUGCUGCUUCGGACAGAGCUCAAUCUCUUGUUACAGGUGA	33.6	99	33.9394	53.5354	0.633962
chi-m0087	AUAGGGUGGGCCAAAAAGUUCAUUUGGGUUUUUCCCUAUGAUGUCACAGAAAAACCUGCAUGAACUUUUUGGCCCACCCAAU	47.7	82	58.1707	42.6829	1.36286
chi-m0088	UGCUGCAGGCUUCUGCAGACUGGUUCCAAUUACAGAUACAUAAUUGGAUAUGUAAUUGGGGCUUAUCUACAGAAGUCUGCAGCACA	48.9	86	56.8605	43.0233	1.32162
chi-m0089	UGCUAAUUUAUCACUAGAUCAUUCUAAACACAAAGCGGAGUCUGACAUUUGUAUUUAGAAUGAUCUAGUGAUUAAUUAGCU	40.3	81	49.7531	30.8642	1.612
chi-m0090	UAGACUGGCCGAAAAGUUCGCUCGGGCUUUUCCUAUAACAUCAGAUGGAAGGACCCAAAUGAACUUUUUGGCCAACCCAG	32.7	80	40.875	47.5	0.860526
chi-m0091	GUCUCUUCUGUCUAGACUGUGAGCUCCUGAGGGUCCCCAGCACAGAGCAGGUGUUCUCAGGGUGCUCACUGAGGAAAAAGGGGGCG	36.2	86	42.093	58.1395	0.724
chi-m0092	CUGGGUCUUAGCUGUGGCAUAUGGAGUCUUUGAUAUUCAGUGUGACAUGCAGGAUCUUUAGUUGUGGCAAGCAAACCCUC	20.7	80	25.875	46.25	0.559459
chi-m0093	AGUCCAUGUGGACACAAAAGAGUUGGACACAGCUGAGAGACUAACAAUUUCACUUCACUUGAAACUGUUGUGGCACCUCUGGGUGUGCCAUUUAGCU	24.7	97	25.4639	45.3608	0.561364
chi-m0094	GGCCUUUCCUCAGCAUGUGCAAGAGAGAGAGUUCUCUGAUUUCUCAUCAUCAGUCUUUCUCAAACUCUUACAAUAUUUUGAGAAGGGAA	25.5	89	28.6517	40.4494	0.708333
chi-m0095	ACAGAGGAGCCUGGUAGGCUGCAGUCCUUGGGGUCGCUAAGAGUCGGACACGACUGAGUCGGACACUUUCCCUUU	21.6	75	28.8	57.3333	0.502326
chi-m0096	GCCCGCCCGCCAGCCGCCGUGCCCCGCGCCUCCGGGAUCGGUCGCGGCCGCCGGGCACAGCGGCUCGCCAAGCCCGGG	43.4	78	55.641	85.8974	0.647761
chi-m0097	UUGGUUUGGCCAAAAAGUUUAUUCAGGUUUUUAUGUAAGAUGUUAUAGAAGAACCUAAAUGAACUUUUUAGCCAACCCAU	33.7	80	42.125	31.25	1.348
chi-m0098	UUAGCUAGCUUGAGGGGCAAAGAGUGAGAAGUAAGGCUCAUCCCCUUAUAGGCCUGUCCCUAAUUUCUCCCUUGAUUCCUCAAAUAGGAAU	27.4	91	30.1099	45.0549	0.668293
chi-m0099	CUAAAUAAUUGUUAGGCGGGCCAAAAAGUUUGUUUGGAUUUUUCAGUAGCAUCUUACAGAGAAACCCAAAUGAACUUUCUGGCCAACUCAUUGUUUUC	33.1	98	33.7755	36.7347	0.919444
chi-m0100	UAUCGAGGUAGUCAAAAAGUUUGUUGGAAUUUUUCCAUAAGAUAUUAUGGAAAAACCUGAAUGAACUUUUUGGCAAACCCAACAG	29.9	85	35.1765	32.9412	1.06786
chi-m0101	AGCAUUGGCCAAAAAGUUCGUUUGGGUUUUCAUACCAUCUAAUGGGAAAACACGAAUGAGUUUUUUGGCCAACCCA	31.7	76	41.7105	40.7895	1.02258
chi-m0102	UGGGCUUGGCAAAAAAGUUUGUUCAGGUUUUUCUAUAACAUCUUGCAGGAAAACCUGAACAAACUUUUGGCUAACCCAGU	41.2	80	51.5	38.75	1.32903
chi-m0103	AUUGGGUUGGCCAAAAAGUUAAUUUGGGUUUUUUCAUUGCCAUGGCAUGGUAGAACCUGAAUGAACUUUUUGGCCAACCCAA	47.2	82	57.561	40.2439	1.4303
chi-m0104	GGGCACUGCACCCCCUGACCUAGGCUGGCUCUUUCUGAGCAAUGCUUUGAAGAGACAUGAGGUGAAGGGAAAGGGCC	24.6	77	31.9481	57.1429	0.559091
chi-m0105	GUGGCUGUUGUCGGAGGACUGAGAAGGUGAGGCAGUUCUGAACCAUGCUGCCUUCCACUGGUCAAGACCUCCGAGAGCGAAGGCCUGCA	39.4	89	44.2697	58.427	0.757692
chi-m0106	GCACCUACUAUUAGCCAGGCUCUUUUCAGGACGCUAGCAGUUUAGUCAGCAUCCCGAAAAAGAGCCUGGCCUAUGAAUG	33.2	79	42.0253	49.3671	0.851282
chi-m0107	UAAUUGUAGUUUUGUGGAGAGCCUGGGGCUACUGGCUUACUGUCUGAUAAAGCCAGGUCCUGGGGCUCUUGCCAGCCCACUGCAGGCA	38.2	88	43.4091	54.5455	0.795833
chi-m0108	CUAAAUAGUUGCCGAGCCUUAGCUGAGUACCAGGCAUGGCUUCUCCCAGUAACACUCAUGCCGUGCUUUGACUGGUUAAUUCCGACAGCCCUACAG	24.8	96	25.8333	51.0417	0.506122
chi-m0109	AAACACAGGGGUUCUGUCGGCCGCCUUUGCACCCAGAUGGAAAGAGCGUUUAACUUCACAAAUGUAGGCAACAGCAUGGAGGCAGCCCUGCAAGG	23.9	95	25.1579	53.6842	0.468627
chi-m0110	CCGGGUCGCCGCGGACGUCGUUUCCGUAGCAGUAUGGCGGCCACGGAGGAUGAGCGGCCGGCGGGGAGCGG	31.6	71	44.507	74.6479	0.596226
chi-m0111	UUGGGUUGGCUGAAAAGUUCGUUCGGGUUUUUCGUAACAUCGUACAGAAAAACACGAACAAACUUUUCGGCCAACCCAGU	46.5	80	58.125	43.75	1.32857
chi-m0112	CUGGGUUGUCUGAAAAGUUCGUUUGGAUUUUUGCAUAAGAUGUUACAGAAAAAUCCAAAUGAACUUGUUGGGCAACCCAA	40.5	80	50.625	37.5	1.35
chi-m0113	AGGUUCGCAGGACCCUGCCACAACUUCCUCAGACUACAAGUUUUUUUUGGUUUUUUUUUUGGGGGGGGAGGGGAGGAGUUACUUGACU	23.3	88	26.4773	47.7273	0.554762
chi-m0114	CGGUUUUCUUACCGCCUUUGUGUUGCCCAUUCACUUUUGGAAACUAGUGGAUGUGGUGUCAAAAAAGGCGUACACAAAACAC	26.6	82	32.439	43.9024	0.738889
chi-m0115	CGUAACUUGUUGGCAGUCUACUGUGUGCCAGGCUUAGCAAUGAGUAAACUGUGCAUGGAUUCUGGCCUCGGGGAAUCUGCAGCCUUACA	23.3	89	26.1798	50.5618	0.517778
chi-m0116	UGGGUUGGCCAGAAAGUUUGUUUGGGGUUUUCCCUAAGGUGGAAAAACCUGAAUGGACUUUUUGGCCAACCUAU	45.4	74	61.3514	44.5946	1.37576
chi-m0117	GUAUUGGGUUGGCCAAAAAGUUAGUUUGAGUUUUUCAUAACAUCUUACAGAAAAAAUCAAAUGAACUUUUUGGAUAACUCAAUA	30.1	84	35.8333	28.5714	1.25417
chi-m0118	UGAGAGAGGCCUGUGGACCCGUGACCGAGGCGCUCCGUGAUCACCUCUGCACGGCGUCCACCAGCCUCUUCCGCAU	38.5	76	50.6579	65.7895	0.77
chi-m0119	CUCCAGGAGCCGGGGCUGGCGCGCGGCGCUCGCUUGCAGCGGGCGGGCCCGACACGUGGGCGCCCCGGGGCAGGGUCUGGAGG	48.4	83	58.3133	81.9277	0.711765
chi-m0120	CCCACGUUCACCACCGCGUCCCCAGGAGCAGGGCAAUCCCUGGCCUGCAGUGCGCUGUGCUGGGCUUAGU	27.7	70	39.5714	67.1429	0.589362
chi-m0121	AGUCAGGGGCUGGACUGGAGGUGGGAUGAGCCUGGAUCGGGAAGAGUCGCGGCAGGGCCACUGCGAAGGUCCAGACCUGACA	37.4	82	45.6098	64.6341	0.70566
chi-m0122	GGUUAAAAAAAAAAGUUUGUUCGGGUUUUUCUGUAACAUCUUACAGAAAACCCAAAUGAACUUUUUUUGGCCAAUGUA	29.9	78	38.3333	30.7692	1.24583
chi-m0123	UGGGUUGGCCAAAAGGUUCAUUCAGGUUUUCCAUACCAUCUUACAGAAAAACCUGAACGAACUUUUUGGCCAACCCAA	45.2	78	57.9487	42.3077	1.3697
chi-m0124	AGUCAAUUCUAAAGGAAAUCAACUCUGAAUGGAUGAUGAAGUUCCAAUACUUUGGCCAAGUGAUGUGAAGAUUUCCUGGAGAGCCAACUA	19.2	90	21.3333	38.8889	0.548571
chi-m0125	UGGUGCCAAGGUAUUGGGUUGGCCAGAAAGUUCAUUCAGGUUUUUCUAUUAUGGAAAAUAAGAAUGAACUUUCUGGCCAACCCAGUGCAUGAGACAA	56.7	97	58.4536	41.2371	1.4175
chi-m0126	AGUAUACAUAUAUGUGCAUGCAUGUAUAUGUACAGUGUACUGGGAAAUUAUAUAUGAGUAAAUAUAAAUGUAUGCA	20.6	76	27.1053	27.6316	0.980952
chi-m0127	AUUGGAUUGGCCCAAAAGUUCAUUCAGGUUUCCCACACAUCUAAUGGAAAAACCGAAAUGAACUUUUUGGCCAGCCCAA	33.6	79	42.5316	41.7722	1.01818
chi-m0128	CAAACCUUCCUUCAGACUGUGAAACUGCCAAGCCCAGUUUUCUAAAGCUUUUACAUGAAUGUAAAGCAGAAUUUCAUAUGGUCUGCCUGGAACUUAA	21.2	97	21.8557	39.1753	0.557895
chi-m0129	AGCAACUUAGCAGCAGCAGCUCAUAUUUUGACUGGGCUUUUCGUGGUAUUGAGCUGCACAAGCUGUUUGUA	21.8	71	30.7042	45.0704	0.68125
chi-m0130	GGAGAGUUCACCAGAUUAAUAGAGUUCACCAGAUUAACUGGGGCACAUUUCUUCCCUGGUCAGACUCUGUACUGGUAUGUGAAUGACUCA	24.4	90	27.1111	44.4444	0.61
chi-m0131	UAUUGAGUUGGCCAAAAAAUUCAUUUCUGUUUUUCCCUAAGAUGUAAAAUCUGAAUGAACUUUUUGGCCAACCCAAU	26.7	77	34.6753	32.4675	1.068
chi-m0132	AUAGGCAUGGCUCAAACCCAUAAGUCAGGGGUCCUCAACUUCUGGGAUCUAAUGCCUGAUGGUCUGAGGUGGAGUUGAUGUCAUA	28	85	32.9412	48.2353	0.682927
chi-m0133	AUGAAGGAAGCCACCAACCCAUAUUAGCACUUGCAUGAGCAGGAAGUAAACAUGCAAUACGAGCGCGCGAGUGUGUGUGUGUGUGUGUGGUGUGUGUAUG	27.5	100	27.5	49	0.561224
chi-m0134	GGAGUGACACAGGGAGUGGGUGGGAGCUCUUAGGAGAUGAAAGGGAAUAAAAACUGAAAGUGGGAUCCCGAGGCCAGCCCGCGUGAGUCA	21.9	90	24.3333	55.5556	0.438
chi-m0135	CUGAGUCUUCAUUGCUACGUGAAGGCUUCCUCUAGUUGCCGAGAGCAGGGGCUACUCUUUAUUGCAGUGCUCGGGCUCAGUAGCUGUGGUGCUCGA	33	96	34.375	54.1667	0.634615
chi-m0136	UAUUGGGAUGGCCAAAAAGUUCGUUCCGAUUUGUCCAUUAUCGCUUAAGGCAAAACCCGAGUGAACUUUUUGUCCAGCCCAAU	29.9	83	36.0241	43.3735	0.830556
chi-m0137	GGGUUGGCCAAACAGUCUGUUCAGGUUUUCCUGUAAGGUGCUAUAGGAAAACCCGAACAAACUUUGUGGUUAAUCCAG	39.9	78	51.1538	44.8718	1.14
chi-m0138	UCAGAUGAGGGAGUCAGCGCUUAUCCAUGUGGCAGCUCUGCAGGAGUAGGACCAGGGGACUUGCAAUGAUCUCUGUUUUUUUCCUUUCAGU	23.1	91	25.3846	49.4505	0.513333
chi-m0139	UGGUUGAGUCAUGUGAAAUUACCAGUAUUUGUCUGCUUUGACCUACAAAAACUGGCAGCUUCAUGUAAUUCAGCCUA	25.4	77	32.987	38.961	0.846667
chi-m0140	GGGACAAGGUCCUUCUUUUCUGGGCUCUGAUUAAGUGGCUCAACGGAAGCACUUAUCUUUGUUCACUGAAGGAAGGGCCUUGUUGG	36.8	86	42.7907	48.8372	0.87619
chi-m0141	AGGCCGGGUCCUGGCAGGGAAAGCAUAGGAGUGGGAAGUCACCACGGGCUGUGUCUUUUCUUGCAGAGAAAGUUCAC	27	77	35.0649	55.8442	0.627907
chi-m0142	GGACCCUGCUUCCAGGAGCUCACAGUCUGGAAGGGAAAAGAAAAACUCCCAACAAGGCAGACAGACAGGUGCUAGGAUGGAAGGAUGGGCAA	26.5	92	28.8043	53.2609	0.540816
chi-m0143	UGCUGUCGGUUCUGCCUGGUGCCAAGUGUCAGGAAGGUGAGACCCCCUGCAAGACCUAGCCCCCCAGGCCAGGGCUCUUUGCU	27.2	83	32.7711	62.6506	0.523077
chi-m0144	CAGCCCCGGGAGCCAGUCUCUGGCUUCCAACAACCAAGGCCAAGGGGCAAGAGAGAAGCCGGAGACUGGCUCUCAGAUCUGGGGUCC	49.1	87	56.4368	63.2184	0.892727
chi-m0145	UUGGGUUGGCUGAAAAGUUCAUUCGAGUUUUUCCAUAAGAUGUUCUGAAAAUGAACUUUUGGGCCAACUCGAU	30.2	73	41.3699	38.3562	1.07857
chi-m0146	UUGCAUUGGCCAAAAAGCUCAUUUGGGUUUUUCCAUAACAUCUUACAGAAAAACCUGAACGGACUUUUUGGUCAACCCAG	28.8	80	36	40	0.9
chi-m0147	CCGGGACAUAUCACAGAACUGAAGGACUUACCUGAUAAUCAUGACUUGGUAAAGUUUGUGCAUGUUCUCUGUGCAGUCCCUU	22.1	82	26.9512	43.9024	0.613889
chi-m0148	GGGUCUGGGUUUGGGUGGACACUGUAUGGCUGAGCACCUAGGGUGCUGCUACAUCUGGCUACUGGAAAACCAGAGAG	26.9	77	34.9351	55.8442	0.625581
chi-m0149	CAAAAAAUUGUCCCAGUCCUCCAGAAGCUCCUGGUCAUGUAGGAGUCACUGAGCUGAGAGCUAGGACAGGGUGGGC	25	76	32.8947	53.9474	0.609756
chi-m0150	UUGGGUUGGCUGAAAAGUUCCUUCGGGUUUCCCAUGAACUAGCAUAGAGAAACCUAAAUGAACUUUUUGUCCAACCCAAU	35.3	80	44.125	41.25	1.0697
chi-m0151	GGUGCUCUAGAGCUGGCGAGCUGCAACUACUGAGCCCAGGACUGCAGCUGUUGAAGCCCGCUUGCCCUAGAGCCUGUG	35.1	78	45	61.5385	0.73125
chi-m0152	AGCUGGAUCAUAUGGUAGCUCUUUUUGUUCUUUUUUUUUUUAAAUUAAAGGACAAAAAGAGCCACCAUGUGAUCCAGCA	50	79	63.2911	34.1772	1.85185
chi-m0153	CUGGGUUGGACAAAAAGUUCAUUUGGGUUUUUCCGUAAAAUGUUAUGAAAAAAUCCGAAUGAACUUUUUAUCAAAUCCAU	35.1	80	43.875	31.25	1.404
chi-m0154	UGUAACAUGUGUGCUUCGUCGCUCAGUCGUGUCUGACUCUUUACGACCCUGUGUACUGAAGCCCACCAGGCUCC	19.9	74	26.8919	54.0541	0.4975
chi-m0155	CUGGGCUGGCCAAAAAGUUUGCUUGGGUUUUUAUAAGAUGUUAUGGAAAAACCCAAAUGAAUUUUUUUGCCAAUCUAA	26.9	78	34.4872	34.6154	0.996296
chi-m0156	CCCUUGGCUCUGCUCUUCUCACUCUGUUCAUUUGAGACUGUAAGAUGAGUGAGGUCCAGAGUGAGAAGAGCAGAAUCAAGGA	45.1	82	55	47.561	1.15641
chi-m0157	CCCUAAGUUUUGAGGCAGUGGGUUAUAUGGUACUAAUACACUAACAAUAUAUCUCACACCUUUAAUCUUAGGA	20.5	73	28.0822	35.6164	0.788462
chi-m0158	UGUUGAGUUGGUCAAAAAGUUCAUUUGGAUUUUUCCAGAAGAUCUUAAGAAAUAUCUGAAUGAACUUUUUGGCCAACCCAAU	38.6	82	47.0732	32.9268	1.42963
chi-m0159	AUAUAUUGGAUUGGUCAAAAAGUUUGUUUGGAUUUUUCCAUGAUAUGUUACAGAAAAACCUGAAUGAACUUUUUGGCCAACAAUACAU	29.7	88	33.75	29.5455	1.14231
chi-m0160	GGUGUGGCCAAAAGGUUCAUUCAGGUUUUUUUGUACCAUCUCUUGAAAAAGACCUGAACAAACUUUUUGGUCAUCCCA	36.3	78	46.5385	39.7436	1.17097
chi-m0161	CACUGGGUUGGCCAAAAAGUUAGUUCAGGUUUUCCUGUAACGUCUUUUGGAAAAACUCGAAUGAACUUUUUGGUCAAUCCAAUA	36	84	42.8571	38.0952	1.125
chi-m0162	UCGCAAAGAGUUGGACGUGACUGAGCGACUGAAACGAACUUGAAGUCUUGAAGUUAUGAGUACACGCCUUCUAGCUUUUUUUCU	19.8	84	23.5714	42.8571	0.55
chi-m0163	UUAAAUAAUUUUGGUUGCUGUAACUGAAUGCUGAUUUAAUUUAAAAUCAGGUUUAUUAUAGCUGGACUGAAGGCCCCCCC	19.2	80	24	35	0.685714
chi-m0164	UAGGUUGGCCCAAAAGUUCGUUCGGGUUUUUAGUAAGAUGUUUUAGAAAAACCCGAACAAACUUUUGGGCAAACCCGAUAU	40.4	81	49.8765	39.5062	1.2625
chi-m0165	AUGGGGGAAUUCCCUGGUCUGGUGGUUAGGACUCCAUGCUCUCAAUGCAAGGGCCCAGGUUCAACUUCUUCUCAGGGAACUAAGAUCCCAC	29.5	91	32.4176	52.7473	0.614583
chi-m0166	UAUUGGGUUGGCUAAAAAGUUCAUUUGGGCUUUCAUGUAACAUCUUAUAGAAAAACUCAAGCGAACUUUUUGGCCAACCCAGU	42	83	50.6024	37.3494	1.35484
chi-m0167	GCGCCCCACCCUCCGCCCCGCGCUCGCCUCGCGCACAGGCACCGGCCGGCGGGCGCGGGGAGCGGAGAGCGGGCCGCGCU	53.7	80	67.125	86.25	0.778261
chi-m0168	UCUUCUUAGGCUUAGAUACCAGAAACAUUGCAUUCUAGUAGGAAAACAAUAUUCCAGAUUGUAACAAACUGUGAUGUGUAUCUGAGGUUGAUUAUGAGGU	25.2	100	25.2	35	0.72
chi-m0169	AUUGGACUGGCCAGAGUUCGUUUGGGUUUUUCCACUACAUCUUAUGGAAAAACAAACUUGAAUGAACUUUUUGGCCAGCCCAGU	36.8	84	43.8095	41.6667	1.05143
chi-m0170	GGACAGCCGUGGCUUGGGAUAGAGCAGAGUCCAGCAGGAUAGACUCACGGAGCCUGAGCUAGGAGAUGGACAACCUGGACUCCCAGGCUUACUGAAU	31.3	97	32.268	56.701	0.569091
chi-m0171	UAUUGUGUUGGCCAAAAAGUUUGUUCAGAUUUUUCCAUAAAAUCUUACAGAAAAACCUGAAUGAACUUUUGGUCCAACUCAAU	31.6	83	38.0723	31.3253	1.21538
chi-m0172	UCACCCUCCAAGACUGUGGCUCCCCAGAGUUUCUCACUGCUGUGCUGGGCCACACUCAGACUCCAGCA	20.3	68	29.8529	58.8235	0.5075
chi-m0173	UAGCCGGCAGGGGCUACGGUCACCAUACACCUGUCAUGGGCCCACAGUAGCACAAAACAGAUGUGUGUGCCUGUCUGCAGUGCCAUUCUUAAC	27.3	93	29.3548	54.8387	0.535294
chi-m0174	AGCACUGGCCAAAAAAGUUUGUUUGGAUUUUUCCUAAAGAUCUUAUGGAAAAACCUGAACAAACUUUUGGGCCAAUCCAGU	31.3	81	38.642	37.037	1.04333
chi-m0175	AUUGGGUAGGCCAAAAAUAUUGUUAGAGGGUUUCAUGUUACAUCAUAUGGAAAAAUCUGAGCGAACUUUUUGGCCAACUCUAU	29.2	83	35.1807	36.1446	0.973333
chi-m0176	UGGAUGGGCCAAAAAGUUUGUUGGGGUUUUUCUGUAACAUCUUAUGGAAAAGCCCAAGCAAACUUUUUGGCCCACCUGAU	48.9	80	61.125	42.5	1.43824
chi-m0177	AUUGGGUUGGCCAAAAAGUUCGUUUGGCUUUUUCCAUAAGCGGGAAGUGAAAAACCCGUAUGAACUUUUUGACGAACCCAAC	32.3	82	39.3902	42.6829	0.922857
chi-m0178	AAUGUAUGUGUGAGUGUGUGUGUGUGAGGGUGCAGGGGUAAGUUGUGUGAAUGCCUCCCACUACAGAUCAACAGGGAGUCC	18.5	81	22.8395	50.6173	0.45122
chi-m0179	UAUUGGGUUGUCCAAAAAGAUCAUUUGGAUUUUUCCAUCAGAUUUUAUGGACAAGCCUGAAUGAACUUUUUGGUCAACCCAAU	37.5	83	45.1807	34.9398	1.2931
chi-m0180	CCCAUGGCCCCCUCUGCUUGCUUACUACUUCCAGGGAGGAAGUAGCUGAACAAUGCAGAGGAUCAGAGAAU	27.8	71	39.1549	52.1127	0.751351
chi-m0181	GCCCACGUAAUGCAGAUACUCUGAUGACUGUUCACAGAACACUUCAUGUUGGGAGUGUCAGGUGGGCA	25.6	68	37.6471	50	0.752941
chi-m0182	AGCCAUCAAGCUCGUAGAGAAGAACCUGAACCAGGCCCUUUGGGUCUGCAUGUCCUGGUCCUGACUGUGCAGGCUCCCGGCUC	29.3	83	35.3012	59.0361	0.597959
chi-m0183	CUGUUAGUUUUGGUUGAUACGUUUUCUGGGUGGGUAGAAGCUUACCCUACUAAGAAGGAGACAGCGAUAGUAGUAGC	19.1	77	24.8052	44.1558	0.561765
chi-m0184	CCAGCCUGUCCAGCUUAGGGACCUCCUUCUCCUCCUCAUACAAGGAUUUGGCCAAGCACAUCGUGGACCUCUCUAUGGCUGAUGUGAGGUUUC	22	93	23.6559	53.7634	0.44
chi-m0185	GGACAUCUCCUAGUCUCCUGUUGUCACUGGUCUUAAGAGGGCAGAAGACCAGCUGGACUGGGGACUAGGAGAUACCUCC	40.8	79	51.6456	54.4304	0.948837
chi-m0186	AGAGAGAGAGAGAGUGUGUGUGUGUGGGUGUACGCUUGUGGUGUUCCAGGCACUGUUCUAAGCACUUGACAUUACCUCAUUUGAUCCUCACA	23	92	25	47.8261	0.522727
chi-m0187	AGCUGAGAAGUUCCAGGAUCUGCAUCUGCAACCUAGAGAAUCAGGGGAACCAGUGGUGUAAUUCUGAGGAUGAGAGGGC	18.6	79	23.5443	50.6329	0.465
chi-m0188	UGCUGAUUAAUAUCCCAUUGCAUGGAUGGACUGUGUACACAGUGGUCCAUCCAUGCAAUGGAAUACUAAGCAGCAA	42.4	76	55.7895	43.4211	1.28485
chi-m0189	ACAAGCUCGUGGCCAGCUGUCUCACCCGCAGCCCCAUGCUGGGGCCCCCGGGGAGCCCUGCGACCGGGCAAUA	31.7	73	43.4247	71.2329	0.609615
chi-m0190	GUAUUCAUGGGCUUCCCUGGCUCAGACGGUAAAUAAUCCACCUGCGGGAGACCUGGGUUCAGUCCCUGGGUUGGGAAGAUCCCCUGGAGGA	30.8	91	33.8462	57.1429	0.592308
chi-m0191	AGGGACACGCAGGAGGUGUGGGCUGCAGUGCUUUGUAAGAAUCAGGCAGGAACGCCCCAUGCGCAACCA	24.1	69	34.9275	59.4203	0.587805
chi-m0192	CCAGGGGGACCAGGUGGGACUGGUGUGAACGGGGUUGAGAUGCCUGUUCUCUACCUUCCCUGCCUGCUACAGAUUGUU	27.8	78	35.641	57.6923	0.617778
chi-m0193	UCCUGUGACGGGCGAGCUUUUGGCCCGGGUUAUACCUGAUGCUCACGUAUAAGACGAGCAAAAAGCUUGUUGGUCAGAGG	39.1	80	48.875	52.5	0.930952
chi-m0194	UGAUUGGUGCUCCCAGGGAUGUAGCUCCUAGUGCUGACCCUCCCUCUGGGGGCCCAUCCCUGCAGUGCCUUUCUU	34.7	75	46.2667	60	0.771111
chi-m0195	CUACCUGUUAAGUUGUAGACUGAAUUUCAAGUUGCAUAUUAUGAUAGAAAAUCUAGAAAUUAAGUCUACAACCUAUCAGGUAGA	31.1	84	37.0238	30.9524	1.19615
chi-m0196	GUAUUGGAUUGGCCAGAAAGUUCAUUUGUGUUUUUCCAUAAGAUGUAAUGGAAAAAUCUAAAUGAACCUUUUGGACAACCCAAUA	35.2	85	41.4118	32.9412	1.25714
chi-m0197	GCUUUGCUGCUCAAGGUUGACAAGAGAAUGCCGCUAGCUUUUGUUUAGUUGCCACGGCUGGGUCCCUUGUGCCCUGGCCACGCU	22.3	84	26.5476	55.9524	0.474468
chi-m0198	CUUUGCAUUACGUUUUCAUCCUUUUUAGCUUUGAUGUGCUUGGGGGCGGGGGUUGGGGGGGGGAGUCUGUGCUUAA	18	76	23.6842	51.3158	0.461538
chi-m0199	CUUUAUACUGAGUUGGCCAAAAAGUUCUUUUGGGUCUUACAGAAAAGCCUGAAAGAACUUUUUGGCCAACUCGAUAUAAAA	46.5	81	57.4074	35.8025	1.60345
chi-m0200	CUGGCUUGGCAAAAAGUUUGUUCGGGCUUUUCCAUAAGAUGGUACAGAAAAGCCCAACUGAACUUUUUGGUCAACCCAG	32.4	79	41.0127	44.3038	0.925714
chi-m0201	CCAAAUAUUAGCCUGGAAGACCCACACUGCUGACAAAUGUGGAGCUCUUCCUAGCUGACGAAAAU	20.2	65	31.0769	46.1538	0.673333
chi-m0202	GGCUGCUUGUUGGGGAGAGAGGAGAGCUUGGUGGCCAAAUGCUGUUGCUUUCCCGGCAUUGGACACAGGCUCUCUCUUUCUGAGCAAAC	38	89	42.6966	55.0562	0.77551
chi-m0203	AUACUGGGUUGGCCAAAAAGUUCAUUUGGGUUUUUCCAUUGGAUCUUAUGGAGAAACCCGAAUGAACUUUUUGGUCAACCCAGUA	63.5	85	74.7059	40	1.86765
chi-m0204	AAGAGCACUGUUAGGGUGUGGGCUCGCCGGGAGAAGGUGCUGGUGCCUGCAGGCAUCCUAGACUUGCCACUCCAGGCUGUA	27.3	81	33.7037	60.4938	0.557143
chi-m0205	CAGGCGCACAACAGAGACGUGCGAGUCAUCAUUGUUGUUCUUGCUUUGCAAUGAGACUCCACGACUUUUAACUUUAUUAU	22.8	80	28.5	42.5	0.670588
chi-m0206	CAGGCGCACAACAGAGACGUGCGAGGUCAUCAUUGUUUUCUUUGCUUUGCAAUGAGACUCCACGACUUUUAACUUUAUUAU	18.4	81	22.716	41.9753	0.541176
chi-m0207	UUAGAGGAAAGAGUGGCUCUGACAGUGGCCUUUGCAAUAAUUAUGAGAAGCAACUUUAACUGCUCACGUUGCCAGGGACUACUUUUCUUUUCC	21.1	93	22.6882	43.0108	0.5275
chi-m0208	AUUGGGUUGGCCAAAAAUCCUUCUGGUUUCUUGUACAAUCUUAUAGAAAAACCCGAAUGAGCUUUUUGGCCAACCUAA	30.9	78	39.6154	38.4615	1.03
chi-m0209	CCAGUUUUGCUCAGGGAACAGGAGUGGAGAGGAUGACCAACCUUAUUCUGUGCACCUCUCCACCCUGGCUUCCCUGCUCCCCUGA	35.9	85	42.2353	56.4706	0.747917
chi-m0210	CCCGUGGACCGCGUGGGUGAGGCAGGCGAGGAGCCCAACGUGGCCCAAUCGACUGUCUCUCCAGAAGCCCACGAC	32.8	75	43.7333	68	0.643137
chi-m0211	CCUCCCAGUCCUUCUGCAUCUACCAGUCCAUGGUCUUCAGGCAGUGGUACUCAUGGGUCAGAGCCCGGAUUUCUGGAGU	27	79	34.1772	55.6962	0.613636
chi-m0212	UUGUGUUGGCCAAAAAGUUGAUUUGCGUUUUUCUGCACAAUGUUAUGGGAAAAAUCUGAACGAGCUUUUUGGCCAACCCA	30.2	80	37.75	40	0.94375
chi-m0213	GGGCAGGCCAAAAAGUUUGCUCAGGUUUUUCUGUACCAUCUUAUCUUACAGAAAAACCCGAACAAAUUUUUUGACCAACCCA	35.1	82	42.8049	40.2439	1.06364
chi-m0214	AGCUCUUCACUAUGGGAUGGGGAGCAAGGACCUGCGUGGUCAGCUGGCCAUCUCUGCCCUUCCUGUUGUAAGGGU	28.4	75	37.8667	57.3333	0.660465
chi-m0215	GGAUUGGUCAAAAGGUUUGUUCGGGUUUUUCAAAAGAGGUUACAGAAAAACCCUAAUGAACUUUUUGGCCAACCCA	36.3	76	47.7632	39.4737	1.21
chi-m0216	UUCUGUGACUGGCUCACAGGUGAAACAGCACUGGAAGAAGGUAUGAAGUGAAUCCAGUGCUGCAUUUCUGCAUGCACACUG	24.3	81	30	48.1481	0.623077
chi-m0217	GCCCCGCCCCGAGGGCCAGCAGGAGCGCCUCUUACUCUCUGCAGUGAAGAUGGGGGACACAGAAGUGGGAGGAGAGCAGAGGUGGUGUGGGGGGGG	40	96	41.6667	67.7083	0.615385
chi-m0218	GGCACUCUAAUAGGAUUUGGUGUAAUGGGAUUUGACCUGCAUUAUCUUUGAACUCCUUAGGCCUGGGUCUGCAGAAUGUUCUUUGUAGCCG	21.2	91	23.2967	45.0549	0.517073
chi-m0219	UGGGUUGGCCGAAAAGUUUGUUCGUGUUUUUCUGUACGAUGUUACGAAAAACCCGAACGAACUUUUCAGCCAACCCA	45	77	58.4416	44.1558	1.32353
chi-m0220	UUGGGUUGCCCAACAAGUUCAUUUGGAUUUUUCUGUAACAUCUUAUGCAAAAAUCCAAACGAACUUUUCAGACAACCCA	27.8	79	35.1899	36.7089	0.958621
chi-m0221	AACCGUAACGCGCAGGCGCGGGGGCCGCUGCCAAGGCCGGCUUCGGCGCCGCGUUCUGCUCGCCUGCACGGGU	37.1	73	50.8219	75.3425	0.674545
chi-m0222	UUACUCACUGGAUUGGCCAAAAAGUUCGUUCAGGUUUUCCUGUAACCUCUCACAGAACAAAUGAACUUUCUGGCCAACUCAGUAUUACC	30.2	89	33.9326	41.573	0.816216
chi-m0223	CACUGGGUUGGCCAAAAAAUUAGUUUGGGUUUUUCCAUUAAGAUGUUACAGAAAAACCUGAAUGAACUUUUUAGCCAACCCAGUA	36.2	85	42.5882	36.4706	1.16774
chi-m0224	GAGAGCCGAGGUACCCUGUAGAUUUGAAAUUGUGUUAGCUGUAAAUGAAUUCAUCAAUACAGGCGUCCAUACAUGCUCUG	19.8	80	24.75	42.5	0.582353
chi-m0225	CGGGAUGUGCCUGGGCUUGGAGUCAGAGGAGACUCUCUUCCCCUGUCUCUUCCCCUGGCACUCACCCA	32.5	68	47.7941	61.7647	0.77381
chi-m0226	AGCCCCGCCGUCGGCCUGAGUGCUCCUAGCACCUUGCUUCUGAAGGGCUAGGAGUCCCGGGCCUGAGGGUGUGGGCUG	53.7	78	68.8462	67.9487	1.01321
chi-m0227	GUAGUUUGCCAAAAAGUUCAUUUAGGUUUUCCAGGUUUGGGGAAAACCCAAAAGAACUUUUUGGUCAAAUCAAUACA	31.7	77	41.1688	35.0649	1.17407
chi-m0228	GAAGCACAAGCUGGAAUCAAGAUUUCUGGUUAGAAAUAUCAAUAAUCUCAGAACCUCUUGAUGAAAGCGAAAGAAGAGAGUAAAAAAUCUGGCUUA	18	96	18.75	35.4167	0.529412
chi-m0229	UGGAUUUCCAAUGUUUCAGAUAUACAGCAAAGUAGUGGUUCACUUUGCUGUAUACUUGAAACAUUGUGGAUAUAU	32.5	75	43.3333	33.3333	1.3
chi-m0230	AGACAGGUGCAUAACUGAUUAAAUGUGGUUUAAAGAGUUAAGGGCCAUUCGCACCAAGAUGAUUUAACUCUUUAAACCACAGAAGGCUGAGG	28.1	92	30.5435	40.2174	0.759459
chi-m0231	AUUGGGUUGGCCAAAAAAUUCUUUUGGAUUUUUCCAUUAUAUCUUCUGGAAAAACCCAAAUGAACUUUUUCGCCAACCCAA	35.5	81	43.8272	34.5679	1.26786
chi-m0232	UUGGGUUGGCCAGAAAGUUCGUUUGGGUUUUUCCAUAGGAUGUUACAGGAAAAUCUGGGUGAGCUUUUUGGCCAACCCAGU	45	81	55.5556	45.679	1.21622
chi-m0233	UGUGUUGGCCUGAAAGUUCGUUCAGGUUUUUCUGUAAGAUGUUAUGGAGUUUUUGGCCAACCCAA	22.4	65	34.4615	41.5385	0.82963
chi-m0234	GUUCCAUGCUCAGUUGCUCGGUCGUGUCUGUCUCUCUGUGACCCCAUCGACUAUAGCCCGCCAGGCUCCUCUGUCCAUGGGAUU	24	84	28.5714	57.1429	0.5
chi-m0235	CCUGCUCGAGUGUUGUUGCUGGAAAAUCCCACGGAGAGAGGAGCCUGGCGGGCUGCAGUCUAUGGGGUCUCCAAAAGAGUCUGACGCUACUGAGCACA	34.1	98	34.7959	57.1429	0.608929
chi-m0236	GGUCUUGCUUUCCAUGCCAGCCUUGAGUCUUUGGGGGAAACUUCCCCCAUCACUGAGUGGGGGCAGUGGCUGUGGAAAAGAGAGAC	41.7	86	48.4884	55.814	0.86875
chi-m0237	UGCCAGCCAGGUCCAGUUUUCCCAGCAACGCCCUUUGUAGCAUUGGGAUCACUGUAAAUGGUCAGGAC	20.3	68	29.8529	52.9412	0.563889
chi-m0238	CAAACUACAGAAGGACGGAGUGGAAUGUGGGCGAGACAGAGGCAGAGACGAUUCACCAGGAUCUCUUAGUCCUUCCGUAAAUCU	20.4	84	24.2857	50	0.485714
chi-m0239	UGUGGGCAUGCUGGAGGUGGAGGGGAAGAUCUAUUAGGAAGUCCAUAGAACAUCCUCUCCUCCCCUUCCUAUUUUUCCUUC	27.9	81	34.4444	49.3827	0.6975
chi-m0240	CUAGGUUGGCCAAGAAGUCAUUUGGGUUUUUCUGCAACAUCUUACAGAAAACUCGAACCAACUUUUUGACCAAGCCAAU	24.6	79	31.1392	40.5063	0.76875
chi-m0241	UGGGUUAGCCAAAAGGUUCAUUUGGGUUUGUAAGAUGUUACAGAAAAACCCAAACAAACUUUUUUGCCAACACAA	23.4	75	31.2	36	0.866667
chi-m0242	GGUUAGCCAAAACGUUCAUUCAGGUAUUUUCUUAGGAUGCUAAGGAAGAACCCAAAUGAACUUUUUUUUGGCCAAC	27.9	76	36.7105	38.1579	0.962069
chi-m0243	AGCCCGAGGGCGCCGCCGCCGCCCCCUCCGGCCGCCGCGCGGGGCCUGCCUGCGGAUGGCGGAAGGGGGAGCGCGCCGUCGGGGCCCGCGGGCUG	69.7	95	73.3684	87.3684	0.839759
chi-m0244	GUGGACAUCCUCGGCCCCGGGGAGCCCGACGUGAAGGAUGUCCGGCCCUACGCUGGGAUGCCCAA	31.7	65	48.7692	69.2308	0.704444
chi-m0245	GUCGUUGCUCUGCGGGCUCUUUAGUUGGGGAGAACAGGGGCUACUCUCUGGCUGCAGUGCGCAGGUUUCUCAC	25.1	73	34.3836	58.9041	0.583721
chi-m0246	CAGGCUAUGCAGGGACGGCAGCCCCGGGGGCGGCGGCGGGCUGAGCAGCAGCGCGGGGCUGGACGACGAGUGGUCUGGCGUCCCCGACGGCGUCUU	42.6	96	44.375	76.0417	0.583562
chi-m0247	CUGCUGAAGCUGUUACAGCAACUCCCUGAGUUUCGCCUGCAGAUUCAGUUUGUUGACUACUGUAACCAUUUGAAACAGA	18.1	79	22.9114	44.3038	0.517143
chi-m0248	GCUGCCAGGGAGCAGCGAAGGGACUCACUCCAGGGCUCCAGACCCCACGGAAGCUGGAAGAAGUCCCUUUCCUCAUCCCGCAG	35.1	83	42.2892	63.8554	0.662264
chi-m0249	AGUGUCCAUCAACAGAUGAAUGGGUGAAGAAGAUAUGAUAUAUAUAUAUAUAUAUAUAUAUAUAUAUAUAUAUAUGUACGUACAAUGGAAUAC	21.2	93	22.7957	23.6559	0.963636
chi-m0250	GGGACCUGAUCCAACUGCAUCUCAUCUAGAGGCUGGCUAGCAACUCCAGCAGUUGCCUGGGAUGCAGCACUGUAUCUUGAAUAGGCU	25.2	87	28.9655	52.8736	0.547826
chi-m0251	AAGGAGGUGACUGGGACUUGCAUCUGUCAUGGUCCAUUGUGCCAGCCUUGGAUGGUCACACAAUGAUGGCAGAUUUCAAAGACCGAAGCCUGGGU	29.2	95	30.7368	51.5789	0.595918
chi-m0252	UAGGGCUUGCAAAAAAGUUCACUUGGAUUUUUCUAUCAGCUCUUAUAGAAAAACCUGAAUGAACUUUUCAGCCAACCCAA	25.4	80	31.75	36.25	0.875862
chi-m0253	UCUAGAAGAUCUGAGCCAUGAGGCCUUGGAGUAGCCCCAAAUGGGACUUGUCUCCCAAAGUGAGGCGUUUCCUGGCCAUUGCACCAAAUGUUGUAG	28.7	96	29.8958	51.0417	0.585714
chi-m0254	GGAUGUUGGAAAGUUCAUUUGGGAUUUUCUGUAAGCUGUUAUUGCAAAACUGGAAUGAACUUUUUAGCCAACCCAA	23.4	76	30.7895	36.8421	0.835714
chi-m0255	UCUCAGUAAAUGGAAUGAAAAGAAGGAGGCAGGGAAAAACUUGGGAUCCAUUUUUUCCUUCUAUAGGCCUGGAGUGCUGCAGU	21.2	83	25.5422	43.3735	0.588889
chi-m0256	UGUCAGACUGUAGAAUCUCUACGGGUAAGUGUGUGAUUUCUUUAGUGACAUCACAUUUGCCUGCAGAGAUUUUCCAGUCUGCCAC	41	85	48.2353	43.5294	1.10811
chi-m0257	GUUUAAUUCCACUGUGGGCUGAGAGCAUAUUUGUAUUGUUUUAAAUCUGUUAGGUGUAUUUUAUAAGCUGUGGUCCAUGGGGUCACUGAGGGUUGGACA	22.2	99	22.4242	40.404	0.555
chi-m0258	GAAGAAAAAUAAGUUGGUUACAAGUGGGUGUUCAGCAGCAUAUGACUUUUCCAACCCAGUGGCCAAGUUCUGAUUUAUCUCC	18	82	21.9512	41.4634	0.529412
chi-m0259	AAGACAGCUUCCCUGGGGCCUAGACUGAGUUGCUAACUUCUGAAACUCUGAGCCUUGCGGGAGAAUGGAAG	18.3	71	25.7746	52.1127	0.494595
chi-m0260	GAUGGGAAAGACAGGAAGAAUGGACUAGGAGAAAAAGUAAUAUUUCUCUUUUUCAUUUUUCCAAAGAUUGAUUUAG	20.1	76	26.4474	31.5789	0.8375
chi-m0261	AGGUCUUAGUUGCGGGAUCUUUAGUUGUGGCCUGCAAACUCUUAGUUAAGGCAUGUUGGAUGUAGUUCCCUGACUAGGGAUCAAACCCAGACCC	26	94	27.6596	47.8723	0.577778
chi-m0262	UUGCUUUUCUAACCACUGGCAUGAAAGCAGGCUAAGAUCAAAUAUUAGAUGACUUGCACUGCCUCUCCCCAGGUUGUUUGUGCA	18.7	84	22.2619	44.0476	0.505405
chi-m0263	UAUUGGGUUGGCCCAAAGGUUCAUUCGAGUUUUUCCAGAAGAUCUUGUGAAGAAACCCAAACGAACUUUUGGGUCAACCCAAAA	39.3	84	46.7857	41.6667	1.12286
chi-m0264	GGAGGAGCCUAGUGGGCCGCCGUCUGUGGGGUCGCACAGUCAGACAAGACUGAAGCGACUUAGCAGCAGCAGCAGCAGCAGAGGGAUCCUUU	39	92	42.3913	60.8696	0.696429
chi-m0265	CUUGGGACUCAGAACUUCGUAAGUUACUCAUAUAACUCCACCAGAUUUUCUAGGUAGGUCAGAGGAAACUCAGGUGGAGUUUUAAGCCUCCA	22.1	92	24.0217	43.4783	0.5525
chi-m0266	UUUGAGUUGGCCCAAAAGUUUGUUUGGGUGUUUCUGUACAAUGCUAUGGUAAAAACCUGAACAAACUUUUGGGCCAACUCAGU	48.3	83	58.1928	39.759	1.46364
chi-m0267	UUGGGUUGGCCAAAAAGCUUGUUUGUGGUUUUCUGUAACAUGGAAAAAACCGAGCAAACUUUUUGGCCAAUCCCA	35.9	75	47.8667	41.3333	1.15806
chi-m0268	CUGGGUUGGCCAAAAAGGUUGUUUGGGUUUUCCAUAGGAUGGUACAGCAAAACCCAAAUGAACUUUUUGGCCAACUCA	40.6	78	52.0513	43.5897	1.19412
chi-m0269	AAUAAUAUUGGGUUGGCCAAAAAGUUCAUUCAAGUUUUUCCCAAAACCCAAAUGAACUUUCUGGCCAACUCGAUCAUAAC	33	80	41.25	36.25	1.13793
chi-m0270	CGUCCAGGACAGAGAUCUGGACAGAAUUGCCAGACAGGUGGCUUGCCAGAGUGCAGAGUUGCUUCAGUCGUGUCCGACUCUUUGUGACCCCAUGAACU	27.8	98	28.3673	54.0816	0.524528
chi-m0271	UAUUGGGUUGGUGAAAAAGUCUGUUCAGAUUUUUCCCGUAAGCUGUGUGGAAAAAUCUGAAUGAACUUUCUGGCCAGCCCAGU	40.8	83	49.1566	42.1687	1.16571
chi-m0272	UGGGUUGGCCAAAAAAGUUCAUUCAGGUUUUGCUGUAACAUCUUACAGAGAAACCCAAAUGAACUUUUUUGGCCAGUCCAAU	46.2	82	56.3415	39.0244	1.44375
chi-m0273	GCAUAUAGUCCUAUCUAAUAGUUUGCUGGAAACGGUCAGAGAUGAGGCUGGAUGCACAGAAGGGAGCACAUCACAGAAGGCUGAUAGGAGGGUUUGGAG	20.8	99	21.0101	48.4848	0.433333
chi-m0274	UAGGUUGGCCAGAAAGUUCGUUUGGGUUUUUUUCGUUAAGAUGUUAUGGAAAAACUUGAAUGGAACUUUUGGCCAGCCCA	34.5	80	43.125	40	1.07812
chi-m0275	UGGAGAUUCGGGCUCGAACCCGCGAAGACCCGGUGGGCCCGGAACUUGGGUUCAUUUUCUUUGAAGUUUGAGCUGCCCGCUCU	33.8	83	40.7229	57.8313	0.704167
chi-m0276	GAAUGAGGAAACUGGAAUUGGAGACAGAAGUUAUGAUGGGGAGUUGCAAAUAAAGAAGUGCAGAUCUUCUUUCUCUUCCCUCGAUUUCCUCAUUCU	29	96	30.2083	40.625	0.74359
chi-m0277	AUUCAUGGGGUCGCAAAGUCGGACAGGACUGAGCGGCUGAACUGAACUGAAUUUGGGAUGCUUAUGGGUG	20.1	70	28.7143	51.4286	0.558333
chi-m0278	UGGGUUGGUCAAAAUGUUCAUUCAGGUUUUCGUGUAAGAUGUUAUAGAAAAACCAGAACAAAAUUUUUGGCCAGCCCAA	34.1	79	43.1646	36.7089	1.17586
chi-m0279	UAGUUGCAGAAUUCAGGAUCUUUAGUUGUGGUAUGUGGGAUCUAGUUCCUUGAACAGUGAUCGAAACUGGGCCCCCUGCAUUGGCGUACAG	19.3	91	21.2088	47.2527	0.448837
chi-m0280	GUGGCGGGGAGGCGGGGGCGGCUGGGGGGCGGGGAAGGAGGGCAGCUCCUCCGUCACCGCCCCCCACGCCCGGCAGGGAGUUAG	49.9	84	59.4048	79.7619	0.744776
chi-m0281	AUGGGUUGGCCAAAAGUUCUUUUGGGUUUUUCUAUACCAUCUUACAGAAACACCCAAACGAGGUUUUGGGGCAACUCAG	32	79	40.5063	43.038	0.941176
chi-m0282	GGAAAAGAGCACUGGACCAGGAGUCAGAACCCUCAGCUGGCCUCCACUUGCUGGCCUCCACUGUGCUCCUGGGGCAGGGCUCACCUCUCCC	36.4	91	40	63.7363	0.627586
chi-m0283	CUCCUCCGGGGAGCCUCCGGCGGCGGCUAGGGGUGCCGUGGGGUGCAGGGGACGGAGCUGGGCCCUUGCGCCCCACGACCACCCACUCCAGAGGA	59.8	95	62.9474	75.7895	0.830556
chi-m0284	UCGGCUCGGGGCGCUUCUGCUGCGGCUCCCUGGGGGUCGGCGCCGCGUCCCAGGCGCGACCCCGGGGAGCCCGGGCCCUGGCUG	58.3	84	69.4048	82.1429	0.844928
chi-m0285	CUCUGUUUUCUGUCACUCGGCCCACAACCUGCACGGAAAGUCUCGUCCCGAUGGGGUUGGGGAGCCGGCCCAGAAGAGGGGGC	34.7	83	41.8072	63.8554	0.654717
chi-m0286	GCUCCCCCACUGGACUGGAAGCUCUUUGAGGGGAAGAUUCAGGCCUGUUUUUGCUCCUCAUUGGGUUUCAACACCAAGUACAAUGCCCGGAAUGCA	26.6	96	27.7083	52.0833	0.532
chi-m0287	AGGUAGAUAUGGGCUUGGACUCAGAACUGCAGUUGAAUCCUGCUUCUUCCAGCUGAUUCUCUGUAACUCUGGGCAGGCCCUUUCACC	35.2	87	40.4598	50.5747	0.8
chi-m0288	GUAUGCAUGUGUGUGUCCGUCUGUGUGUGUGUGAAGGAUGCAGGGUAGAAAAGAGGCGCUUUAGGGAUGAGAGGAGCACAGCUGCC	23.8	86	27.6744	53.4884	0.517391
chi-m0289	CAGAACCACACUCAGGGGACAGAGCCAGGCUGGACUUCUGUUCUGAGGCCGUAGUGUAUCCUGAAUGGGAUGGUUAAG	25	78	32.0513	53.8462	0.595238
chi-m0290	AUUGUGUUGGCCAAUACAUUUGUUUGGGUUUUUCCAAUGGUUAUAAUGAUAAAACCCAAAUGAACUUUUUUGUCAACCCCAAA	21.1	83	25.4217	32.5301	0.781481
chi-m0291	GCACAGGUUCCUCUGGAUGUAUUGCAAGACCAAAAAGUUCAUUUAGAUUUUUCUGUAUGAUGCUAUGGAAAAGCCUGAAUGAACUUUUUAGCCAACCCAA	28.1	100	28.1	38	0.739474
chi-m0292	GGGGCUGGUCAAAAGUUCAUUUGAGGUUUUUCUAUAACAUCCUACAAAAACUUGAAUGGACUUUUUGGCCAGCCCA	36.3	76	47.7632	40.7895	1.17097
chi-m0293	AUUUUUCAAAGAGAAGAGAAAUGUAGGGUGGGACAGAGACCUGCAAACUCUGCCUCUUGCUCUUCAAAGCCCAAGAU	21.3	77	27.6623	44.1558	0.626471
chi-m0294	UGGGUUGGUCAAAAAGUUUGUUCGGGUUUCUUUUGGAAAAAUCCAAACGAACUUUUUGGCCAACCCAA	38.9	68	57.2059	39.7059	1.44074
chi-m0295	UUGUACACUUUGGCUGAGCUCAGCAGGAGCAGAGUUCCUGUUAGCAUGGUCUGUGUGUAUUG	27.3	62	44.0323	48.3871	0.91
chi-m0296	GAGAAGGGCAUAGCAGCCCACUCUAGUAUUCAUGCCUGGAGAAUCCCAAGGACAGAGGAGCCUGGUGGGUUAUAGCCCAUGGG	27.7	83	33.3735	55.4217	0.602174
chi-m0297	GAAGGCCUGCCUGCCAGAGCCUCAGGGCCCGGCAGCUCCAUCCGCCUGCCUGCCCUGGGCCUGGACGUCUGCCCGA	36.5	76	48.0263	73.6842	0.651786
chi-m0298	UGAGUUGUUGUUAUUGUUGCUGUUGUUUAGUUGCUAAGUCAUGUCUGACUCUCUGUGACCUGAAGGACUGUAGCUUGCCAGGCUCC	23.7	86	27.5581	45.3488	0.607692
chi-m0299	AGGGGUGAUCUUUGAGCUGUGAUUUACUUUGUACAAUAAAUAGGUUUCCUAUAAGGUGAGACAUAAGUAGGUUUCUGGGUAGGGAGAAAGGAGUA	18.5	95	19.4737	38.9474	0.5
chi-m0300	CCCCAAGCAAUGUAGCCUCCCAGGCUUCUGCGACCAUGGAAUUUUCCAGGCGGGAGUACUGGAGUGGGCUGCCAUUUCCUCCU	29.7	83	35.7831	57.8313	0.61875
chi-m0301	GGUAGUUUUACCGACUGUAGUGUUUGGUUUCCAAAGACCGGGAGAAACACGGUGGGGGUGUGGGGCGAACCC	19.2	72	26.6667	55.5556	0.48
chi-m0302	ACAUGGGGUACAAAUAUCUCUUUGAUAUAGUGAUUUGGUUUUAUUCAGAUAUAUAACCAGAAGUGAAAUUGCUAGAUCAUAUGGUAGUGCUAUUUUUAA	18.6	99	18.7879	29.2929	0.641379
chi-m0303	UCCCUUGGGUUUACAGAAGGAUGCUCUCUUCUUGUUACUGAUAAUUUGGACAUGCUAGGAAGCAGCCUUUGGGAGCAACCCUCAAAU	19.3	87	22.1839	44.8276	0.494872
chi-m0304	UAUAUUGGGUUGACCAAAAAGUUUGUUAGGGUUUCUCCAUUACUUUAUAUGGAAAAACCUGAAUGAACUUUUGGCUACCCCCAUAG	30.7	86	35.6977	36.0465	0.990323
chi-m0305	GGGACACCUAGGGCCACCUGGUCCAGGGGUCAUCAGCUGCAGUGGCUGACUGCACUCUCUGGAGGUCUCGGGGCCA	32.7	76	43.0263	65.7895	0.654
chi-m0306	GUUUAGUGUCUCUGGGACCAAAGGGGGAGAUUGUCUUUGAUUCUGAUCUCCCCCCUAGUCUCCUGGACAGUUUUGCU	29.9	77	38.8312	49.3506	0.786842
chi-m0307	AAGUUCUCCCAUGCAUGGUUUGGAUUUAUGGCAGGCUCGUCCCCCUGGGCCUCUCAUAGUGUCCCAUGCCAGAGCAAACCCGGCCCCGAACCA	27.2	93	29.2473	58.0645	0.503704
chi-m0308	CGUACUCAGCCCAAUCACAAGGCCCUUCUUGUUGCUUCAGGAGCUGCCCCACGUCACCCGAGGGAGCUGAGAAGGCCCUGCGGGGGCCAAAGCCU	30.9	95	32.5263	63.1579	0.515
chi-m0309	UCCCUGGAGGUACGGAGGGGAGCCAGGGAGCACUUGUCUGCAAAGUCCUCCCGGCCCUUUCCUGCCUCCCAAGGC	43.3	75	57.7333	65.3333	0.883673
chi-m0310	UAUUGGGUUGGUCAAAAAGUUUGUUCAAGCUUUGCCAUAAGAUGGUAUGGAAAGGCCUGAAUGAACUUUUUGACCAACCCAAU	49.5	83	59.6386	38.5542	1.54688
chi-m0311	UGGGCUGGCCAAAAAUUUGUUCGAGUUUUUUUUUUUCCAUAACAUCUUGUAGAAAAUGCUGAAUGAACUUUUUUGUCCGGCUUC	20.5	84	24.4048	35.7143	0.683333
chi-m0312	UUGAGUUGGCUGAAAAGUUCAUUUGGGUUUUUAGUUAACAUGGAAAACCCAAACAAACUUUUUUUUGCCAGAAACC	24.6	76	32.3684	34.2105	0.946154
chi-m0313	GCCAGAUGCUCAGAGAUGGAUGAAUGAACUCAGAGCAGCCCCACCACGGAAGGCCUGAGACUUCCUGUCCCACUCUGAGUCGGGUCUGCCU	32	91	35.1648	58.2418	0.603774
chi-m0314	ACUCUAAGACGUGGACUUCCCUGGUAGCUCAGAUGGUUAAGUGUCUGCCUACAAGGCGGGAGACCCAGGUUCGAUCCCUAGGUUGGAAA	25.3	89	28.427	52.809	0.538298
chi-m0315	UGAGUAAGUCACUCCAGGAACACAUGCACAACGGUCUGUCCAAUGGCUGGGAGGAGGGCAUGAGUGGCUGCUAUGUGCCAAGAGCUGAAAUCG	23.2	93	24.9462	53.7634	0.464
chi-m0316	AUGUUUACCCUUGGGGCUUACUCCGCUGCUGGUUUGUUAUGCCAACAGUCCCCAGCAGCGCGGGCAGCCCCUCCUUGGCAUA	36.9	82	45	58.5366	0.76875
chi-m0317	CUGUGAAAGCACGGGCUGGACUCUGGUUGCCUGCGAAUCUCACUCGGCCUUGGUCGGGCUCUUUUGCUUUCACU	33	74	44.5946	56.7568	0.785714
chi-m0318	AGGAUGAAUAAUAAGAAAAUUGUGUCCACAGACAGAUGAAUGGAGAAACACAUUCAUCUAUCUGUGGACACAAGUUUCUUCCAUCU	42.4	86	49.3023	36.0465	1.36774
chi-m0319	GAGUUGGCCCAAAAGUUUGCUCAGGUUUUUCUACAACAUCUUACAGAAAAGCCUGAACGAACUUUUGGGCCAACCC	44.8	76	58.9474	44.7368	1.31765
chi-m0320	UCCCCGCGGCGCGGCGGCGGUGGGGUCGCAGGCUGACGCAGGCGCUGCGGUCUCGCGCCUCCCUCC	31.4	66	47.5758	81.8182	0.581481
chi-m0321	GACUCCAAGGAACAUUCAACGCUGUCGGUGAGUUUGGGAUUUGAAAAAACCACCGACCGUUGACUGUACCUUGGGUUCCU	35.9	80	44.875	48.75	0.920513
chi-m0322	UCUAGCUGUGGCAAGUGGGGACUACUCUCUGUCACAGUACUUGAGCUUCUCAUUGAUGUGGCUUCUCUUGUUGCAGAGCAU	23.6	81	29.1358	48.1481	0.605128
chi-m0323	CAGGAUGUCUGUCUCUAGGGGUGUGAUCACACCAUCGUGAUUAUGUUGGUCGUGAAGAUCUUUUUUGUACAGUUCUUC	18	78	23.0769	43.5897	0.529412
chi-m0324	GGUUGGCCAAAAAGUUCGUUCAGGUUUUUCUGGAAGAUGGUACGAAAACCCAAACAAACUUUGUGGCCAAGCCC	27.3	74	36.8919	45.9459	0.802941
chi-m0325	UGCAUUUCAUUGAGGGCCUACUGUGUGCCAGGGAACCUCUCCAGGCCCUUCGUUUACGGGAUUCCCUUAGUUCUCACAGCAG	23.3	82	28.4146	53.6585	0.529545
chi-m0326	UCCCUCCCUCUUUCAUUCAUCCAGAUCCCUUCCCUGCCUGUCCCUGAGUGGGUCCUGGAGGUGAGUGAUGACUGAGAGAUGCCACCG	24.1	87	27.7011	57.4713	0.482
chi-m0327	GCCGUGUGGGUGGGGCCCGGUCCCGGGGUGUCCGCCUGACCCUCCUGGCCCGUCUCCCCAGGACAGCAGCC	29.6	71	41.6901	77.4648	0.538182
chi-m0328	ACUGGGUUGGCCAGAAAGUUCAUUCAGGUUUUACCUUGAGACCGUAUGGAAAAACUCAAAUGAACUUCUUGGCCAACCCAG	42.1	81	51.9753	44.4444	1.16944
chi-m0329	UGAGGACAGGGGCCAGGCCUUGGUCCCGGGUAUUUCUGGUAUCCAGGACCAGGGCCUGGCCCAGAACAGGUGCUC	50.8	75	67.7333	64	1.05833
chi-m0330	GCUCAGCCACAGAUGUCCAGCCACAAUUCUCGGUUGGCCGCAGACUCGUACAAGAAUUGCGUUUGGACAAUCAGUGGCGAAGCCC	33.1	85	38.9412	55.2941	0.704255
chi-m0331	ACUUCUGAGCCUGGGCUCUAGAGCCUGCGAGCCACGGUUACUGAGCCCACAUGCUGUAGCCACUGAGCCUGUGUGCCUAGAGCCUGUGCUUUGCAACAAGA	37.7	101	37.3267	57.4257	0.65
chi-m0332	CUCCAGCUUCAGGAACUGAGUACCAGGUACUCAGCUCCAGGAACUGAGUACCAGGAACCUCCAGGAACCUCCAGCUUCAGA	28	81	34.5679	54.321	0.636364
chi-m0333	GGUUGUAAGAAUGUGUGUGUGUGUGUGUGUGCGCGCGCGCGCGCACGCACGCACGCACGCACGCACGUGUAUUUGUAA	48	78	61.5385	58.9744	1.04348
chi-m0334	CUUGUGCCAGUGACUCGAUUGGCUGCUUAGAGUGUGUUGAGAAAGAUUCUGAGGCCAUAUCGAGGCUGCUGGUAUAGGA	38.7	79	48.9873	49.3671	0.992308
chi-m0335	CCACCCGGGGUCCUGUGUGGAAGGUGGUUCCUCUGAGGGGCUGCUGUGCGUUAAGGCUCCGCAGACAGAGCUGGCCUCCUGAGUCGCUGGGUUC	36.6	94	38.9362	64.8936	0.6
chi-m0336	GGGGAGUCGCCUUUCCGGCCCAGAUUCCGGCGGCCGCGGGUGUCUCGGCGGCCCGAGGAGUCUGGGCCGGUUUCCUGCCGCCC	51.7	83	62.2892	75.9036	0.820635
chi-m0337	CUUCCCACGGGCAUGGGAUUGUCCAUGGACGACGACACUGUUCCCCAUCACCAUGCGGCCUGCUGCCGUCUGUGCAGAUCCUGGCCCCCAUCCUG	28.1	95	29.5789	63.1579	0.468333
chi-m0338	GUUGGGCUGGCCAGAAAAUUUGUUCUGUAACAUCUUAUGGGAAAACUAGAAUGAACUUUUUGGCCAACUCAGU	25.7	73	35.2055	39.726	0.886207
chi-m0339	UAUAUUUUCACACUGUUGGAGGUGUGUCUUCAGGGUAAAUUCCUAGUCGCACUGCUGGGUCAGAAGGUAAA	18.5	71	26.0563	43.662	0.596774
chi-m0340	CCUGAGCUCUGAGGGCAGCUGUGACAGGUCAGGGGGAGGGGGUGCAGGGAUGAAAACCUAGUCUGGACUGGAGGAAGCUCCUUAAGGGUUCCGA	30.9	94	32.8723	59.5745	0.551786
chi-m0341	GCUGAGAGAGACUGAGCGCGGGAGCGAGGCAUCAGGACGGGAGGCGGGCCCGGGCCCCGAGGUCACCGCUGUGCCUGUUGCUUUGCAGUCGGAUCUGGG	43.1	99	43.5354	69.697	0.624638
chi-m0342	AGGUGGGCAAGGCCUGGGAGGCGGGGGGAAGGGGGCACCGCCCGAGCAGCCUCUGACCUCUGCGCCCCCCAGGAGCGGCACC	44	82	53.6585	76.8293	0.698413
chi-m0343	ACUCUUGGCCCCCGCCCCACUCUGCCCGCCCCCCCCCCCCGCCCCCGAAAGGGAACUGCAGGAGGGUGGGGAGGGCCGCCCCU	37.1	83	44.6988	78.3133	0.570769
chi-m0344	GGGCUCGCGGGCGGCGGCGGGCGCGGCGCUCCCCAGCGUCCUGCCUCUCGGCGCGGCCCGGCUUCCGGGC	39.8	70	56.8571	87.1429	0.652459
chi-m0345	GGGACCUGGUUCUGGGCCAGGGAGCCGCGCAGGGACCAAGGCUCAUGAAACUCCGAUGCCGGCUCUUCCCCAGGUGGUUU	30.2	80	37.75	65	0.580769
chi-m0346	GUACCACAGCUUUCUUACCCAUUCAUCUGCUAAUGGACAUCUAGGUGGCUUCCAUGUCCUGAGAGGGUGAGGGUGGGAUGAUUUGGGGGA	30.1	90	33.4444	51.1111	0.654348
chi-m0347	GAGGCCCGGUGCAGCUACUGCUCAGCGGUGGGGGCGGGGUGGGGGCUCCAGGACGGCCAGGGCCCUGAGUGCCUCCCCUGUCCGCAGCUCAUCUCCU	46	97	47.4227	73.1959	0.647887
chi-m0348	UUCUGAUCUCCAAGCGGCAGGGGGGCGGGGGGGGGGCGCAGACAGACAUUGGGGGCAGCACUCACACCCCUCCCUCCCCAGAGGAGAUAGA	38.5	91	42.3077	67.033	0.631148
chi-m0349	CCUUGGACUGCUGUGGGCCUGCUUGUGUGCGUUAUGGGCUUCCACACUCCCAUCCGUGUUUGGUGGGCUCUGGAUGACCAAGGG	30.2	84	35.9524	59.5238	0.604
chi-m0350	UCCCGGAGGCUCGAGACCCCGCCCCGCGCGGGCGAUGCCGAGCGGCGCGGCGGGCGGCGGGCGGCGGGCGGCGGGGCGCGCAGAGGAG	44.2	88	50.2273	87.5	0.574026
chi-m0351	UGGGUGAGCGGGGCAGGGCGGGGUGGGCCUGCAGGGGCAGAGCAGGUCCUGAGGCUGCCCCUGUCCUGCAGGCAUCACCGU	52.3	81	64.5679	72.8395	0.886441
chi-m0352	UGGGUUGGCCAGAAGUUCAUUCGGGUUUUUUCAUAAGAUGUUAUGCAAAAAUCAGAACGAACUUUUGGACAUCUUCCCA	30.2	79	38.2278	39.2405	0.974194
chi-m0353	CUGGGCACGGGGCAGAGCAGCAGCAGCAGGUCUCAGAUUUGCCCCUUGCCUGCCUCGAAAGGCGUGUGCUGGGG	30.9	74	41.7568	66.2162	0.630612
chi-m0354	AAUACUUGAUGGCCAAAACGUUUGUUCAGAUUUUUCCAUACCAUCUUACAGAAAAACCCGAAUGAACUUUUUGGCUAACCCAACGU	21.2	86	24.6512	37.2093	0.6625
chi-m0355	UGGGGCCUCCUCUCCAGCUGUGGUGCUCCGGAUUCUCACUGUGGUGACUUCUCUUGUUGCAGAGCACAGCCUCUGGGAUGCAUGGGCCCCC	33.7	91	37.033	61.5385	0.601786
chi-m0356	UUGGGUAGGCCAAAAAGUUUGUGGGGAUUUUUCCUUUACAUUUUGUGGAAAAGCCCAAAUGAACUUUUUUGGGCAACUCUA	28.7	81	35.4321	38.2716	0.925806
chi-m0357	UGAUUUGACCAAAAAGUUCUUUUGGGUUUUCCCCAAACCUGGAAAACCUAAAUGAACUUUUUGGCAAACUACAGAA	33.5	76	44.0789	35.5263	1.24074
chi-m0358	UGCAGGGGGUGAGCCUGGGCUGACUUGGCUCUGUGGCCCUUACGGGCAGAAAUAGAGCUUAGAACGUGGAUUACCUCUAGCG	34.2	82	41.7073	57.3171	0.72766
chi-m0359	GGGAGCUUGAUACCAUCUAGAUCAGCCUUUAAAGUUUGUGAGAAAUCAGAAGGGCUUGCAGUGACUGUCUGGGGCAUUACUCUCCAGG	22.1	88	25.1136	47.7273	0.52619
chi-m0360	UGGGGACCGUCACUGGCCCAGUGUCCUCGUCGUUUGCACAACGGGCAUGGCUUGGAAGGAGGCCGCGGAUUGGGGCACAUCUUGGCCCAA	29.9	90	33.2222	63.3333	0.524561
chi-m0361	AGCCUCCUGGAGAGGAGGGUCACCAAGCCAGUGGUCUUGGAGCACUGGCCGAGUGAGUCUGCUCUGGGCGCCCAGG	36.6	76	48.1579	65.7895	0.732
chi-m0362	CCUCUGUCUGAGUUCUCCGCUGCUCUGGGAAGCGAGACUUUGAUAAGCCUCCAGGAGCGCCGGAGGACAUGUCCAGACUCUC	33.2	82	40.4878	58.5366	0.691667
chi-m0363	AUCCUGGCGUCUUCAUCUUAAAAUCUCCCGGGUAACUCACGGUUUUUCUUGUUUUCCAAGACUGGUAUCCGGGGAGUGUGACUUGCAGGGUCAGCCA	27.3	97	28.1443	49.4845	0.56875
chi-m0364	UUGGGGUGGAGCGGCCCGCCGGGGCCCCCGGGACGCGCCGGCUCCGGCGGCGGCGGUGGCGGCCGGAGCCCCUGCAGGGCCGCGCCGCCGGGC	63.7	93	68.4946	89.2473	0.76747
chi-m0365	UGCAUUGGCUCAAAAGUUCAUUUAGGUUUUUCUGUAGGAUUGCACAGAAAAACCCAAAUGAAUAUUGUGGCUAACCCU	27.8	78	35.641	37.1795	0.958621
chi-m0366	UUUAAUUUGGCCAAAAUGUUCAUCUGGAUUUUUCUAUUAUGAAAAUAUCUGAAUGAACUUUUUGGCCAAUCAAAU	28.3	75	37.7333	26.6667	1.415
chi-m0367	ACAGGGAAGCCUGUUGUGCUGCAGUUCAUGGGGGUCACAAAGAGACACCACUGAGUGACUGGACUGAACUGAUUAACUUUCCUG	25.4	84	30.2381	50	0.604762
chi-m0368	UUGGGUAACAUCUGGAAGUGUUUUGUUUUUGUUGUCACAGAUAGGGGAAAGGAAAUGCUGCUGGUAUCUAGUGGGUAGCGGGAAGGGAUGCUGCUACA	30.3	98	30.9184	45.9184	0.673333
chi-m0369	AGAGAGGGAGCAAGAAACAGUAAGAAGGAUAAAAGAAAUACGCUGUUUAUCUUGUCUCUGUUUCUGGGCCUUCUCCUUG	27.2	79	34.4304	41.7722	0.824242
chi-m0370	UUGGCCAAAAAAAAGUUCAUUUGGGUUCUUCCUUAGCAUCCUAAGAAAAUACCUGAAUGAACGUUUUGGCUAAC	28.6	74	38.6486	36.4865	1.05926
chi-m0371	UAUUGCGUUGGCCGAAAAGUUCAUUUAGGUUUCUCCAUAACAUCUUGUGAAAAACUGGAAGGAACUUUUUGACCAACCCAAU	27.3	82	33.2927	37.8049	0.880645
chi-m0372	GGCCAUUGUUGUGUUCUGGGCUUCAUCGGAGUUAGAGGCUAUCCCUGAUGGGAGCCCCGGGAAACAGUUGAAGAC	22.7	75	30.2667	54.6667	0.553659
chi-m0373	UACUCUUGUCUCCUGUGCUGGGCUUAACUGCUCUUGUCACUGGGUCUCUAGCCAACAGGCCCAGACAGGCAGACUGGAGCUU	33.8	82	41.2195	54.878	0.751111
chi-m0374	CCCAUUAGCACUUGCUCCAUACUUUCAGCGCUAGGCAGCCACUGAUCUACUCCUGUCUGUAUGGACUUGCUGCUUCUGG	24.3	79	30.7595	51.8987	0.592683
chi-m0375	AUUGGGUUGGCCAAAAAGCUUGUUCGGGUUUUUCCGUAAGAUGUUAUGGAAAAACUGGAACAAACCUUUUGGCCCACCCACU	46.3	82	56.4634	43.9024	1.28611
chi-m0376	AGAGCCGGAAAUGGAGAGGGAGCUUUGCACACAUGCUAGUAUUUCGGAAAGUUGUGCAGGGCUUCCUCUCUGUCUCUAGGGUUCC	42.2	85	49.6471	51.7647	0.959091
chi-m0377	ACUCCAGUGUUCUUGCCUGGAGAAUCCCAGGGACAGGGGAGCCUGGUGGGCUGCCGUCUAUGGGGUCGCGCAGAGUCGAACACAACUGA	36	89	40.4494	60.6742	0.666667
chi-m0378	UGAGUUGGCUUAAUCUCAGCUGGCAACUGUGAGAUGUUCAUACAGCCCUCCACAGUGGUCUCUGGGAUUAUGCUAAACAGAG	29.7	82	36.2195	47.561	0.761538
chi-m0379	AUAUUGGGUUGGCCAAGAAGUUCGUUUGUUUUUUUCCCCCAUAAGAGGGUAUGGAACCUGAAUGAACUUUUUGGCCAAGCCAAUA	43.6	85	51.2941	41.1765	1.24571
chi-m0380	GUAUUGAGUUGGCCAAAAAGUUCAUUUAGCUUUUUUGGCAAGAUGUUGUGAGACCCGAACGAACUUUUUGGCUAACUCAGUA	34.9	82	42.561	39.0244	1.09062
chi-m0381	GCGGGUGUGCUCUGGAGGUGGUGCAGUGGAGAGCAUCCCUGGCCUUGCCGUUCCUCCCCUAGCCUGCCUCCUGAGCACCACAGGCC	41	86	47.6744	67.4419	0.706897
chi-m0382	UCCCUGCGAUCACUGUACUGUGAUUACUGAGGGUAGGGGGACCACAGCCUUCCUCCUUGAAAGCGGUAUCAUGUGUACUAGGGAG	29.1	85	34.2353	52.9412	0.646667
chi-m0383	UGGCAGGAUGGAGACUCCACUCCAGACUGGUUCAGCCAAGAACUCAGGGCUCCCACCUCUCUUCCUCAGCUCCCAGUUGGAGAACUGUCUUCCUGAAA	30.3	98	30.9184	55.102	0.561111
chi-m0384	UACUGACCUGGCCAAAAAGUUCCUUCGGGUUUCCCAUAACCUGUUACAGAGAAACCCAAACGAACUUUUGUCAAUCCAACA	19.6	81	24.1975	43.2099	0.56
chi-m0385	UGGGCUGGCCAGAAAGUUCAUUCAGAUUUUUCCACACAGCUUACGGGAAAAAUCUGAACAGACUUUUUCACCAACCCAA	33.1	79	41.8987	43.038	0.973529
chi-m0386	UGGACUGGCCAAAAAAGUUCAUUUGGGUUUCUCUGUAAGAUGUUACAGCAAAACCUGAAUGAACUUUUUUGGCCAACCC	45	79	56.962	40.5063	1.40625
chi-m0387	UAUUGGGUUGACCAAAACAUUCAUUUAGGUUUUCCCAUAAGAGCUUACUAAAAAACCUGGAUGAACUUUUUGAUCAACCUAAU	30	83	36.1446	32.5301	1.11111
chi-m0388	UGAGUAAAUUCUGAGAGCUGGUGAUGGACAGGGAGACCUGAUGCGCUGCAGUCCAUGGGGUCACAAAGAGUUGGACACCACUCAGUGACUGAACUGA	26.1	97	26.9072	51.5464	0.522
chi-m0389	AGAGUUCUCUUUUGACUGGGGCUGGGAGGGUAUGUGCAUAAUGCUCAAUUGGUUUCUUGGUCCCUGUGGAAUCUUCUUA	23.6	79	29.8734	45.5696	0.655556
chi-m0390	AGAUCUAAGGAAUGCUCAGUCAUCCUUGUGUAGGUCAUUUGCUAAAUGUUAUAUAGAGAGUGGACUUCCCUGGUGGCUCAGCAGUAAAGAAUC	19.1	93	20.5376	41.9355	0.489744
chi-m0391	CAGCAGGAGCAAGGGAAAUUAGCUGACUGAAACUACUCUGAGCAGUCAGCUAAUUUCCUUUGCUUCUUGUUCUCU	41.6	75	55.4667	44	1.26061
chi-m0392	GUGAGCAGCUGGUGGACACUGAAAGGCUCUUGGGCAGUCAGUUCUCAAGGGCUUUUCUAGUGUCCACUGAUGCAAACACA	42.1	80	52.625	51.25	1.02683
chi-m0393	UGUAUGCUCUGUUCUGACUCCUCACCUUAUUCAGAGAUGGGAAGAGCACAGGGCAAAGGGCUGAAAGGGAGUGAUUGGGUUGGAGGGAUAUGGAA	20.3	95	21.3684	49.4737	0.431915
chi-m0394	CACAAUGAAGACUUUUUGACCUUCAGAGUAGGGAGGUAGUGGGUGGCUUCUGGAGUUGGAGUCAGGAGGGCAUAAUUGGA	23	80	28.75	48.75	0.589744
chi-m0395	UAUUGGUUUGGACAAAAGUUCAUUUGGGUUUUUCCAGAACAUUAUGGAGAAAAAUCCGAGGGAACUUUUUGGUCAACCCAAU	29.1	82	35.4878	36.5854	0.97
chi-m0396	UUUCUAGCUCUGUGCUUUGCUUUUCUACUGCCAUGGAACAAAUUUCCACAAACUUAGCAGUUUAAAACAAGACCCACAGUUCUGAAG	19.3	87	22.1839	39.0805	0.567647
chi-m0397	GAGGCACGUCCCGCAGGCUGGCGGUCAGCGCCGACGGCUCGAGGAGCAGCGAGGCGCCCGGGCGGCGGGCGGCGGGCGCGGGCGCCGGGACGGCACGGGC	56.9	100	56.9	85	0.669412
chi-m0398	AUUGGAUUGGCCAAAAAUUUUGUUCAGGUUUUUGUAUAACUUCUUAUGGAAAAACUCAAAUGAACUUUUUAGCCAACUCAA	22	81	27.1605	29.6296	0.916667
chi-m0399	UACAUUCAUACAUUUGUUCAUCAAAUAUUUACUGGGUGCCUAUUUUUGUGGUAGGCACCAUACUAGGUACUGAGAAUACAGCAGUGAAUGCA	29.3	92	31.8478	36.9565	0.861765
chi-m0400	AGCUCUAGUACUUUGGCCACCUCAUGCGAACAGCUGACUCAUUGGAGAAGACUGAUUCAGGGAGGGAUUGGGGGCAGGAGGAGAA	19.5	85	22.9412	52.9412	0.433333
chi-m0401	UAGGUUGGUCAAAAAGACCGUUCGGGUUUUUCCAUGACAUCUUACAGAAAAACCCAAAUGAACUUUUUUUUGCCAACCCA	28.9	80	36.125	38.75	0.932258
chi-m0402	CCCGCCCCCUGCGGCCCGGUUCCGGGAGGGCGGGGGAAACUUGCCCCCUGCGGGCUUUUCCCGGGAGCCGGCGGCGGGCGGCGGA	59.5	85	70	81.1765	0.862319
chi-m0403	AAACCUGGCUGGUUCCCUAGGACCGUUACCCAGUUGGAGCUCUGCUUCCCUCUAGGCAGUCCUGUGGGAGCAGGAGGGGAG	30.7	81	37.9012	60.4938	0.626531
chi-m0404	AGCUUUACCCUUAUAUCCUGGACUAAAUUGGAAGUUCUUUAGAGAAGAGAAUGAACUUCCCUGGUAGCUCAGGCAGUAAAGCG	25.4	83	30.6024	42.1687	0.725714
chi-m0405	GUAUUGAGUUGGCCAAAAAGUUCAUUCAGUUCCUUCAUGGAAAAACCUGAAUGAACUUUUUGCCAAUCCAAUA	34.1	73	46.7123	35.6164	1.31154
chi-m0406	GGGUUGGCCAAAAAGUUCGUUUGGAUUUUUCCAAAAGAAACCCGAACAAACUUUUUGACCAACCCA	32.1	66	48.6364	40.9091	1.18889
chi-m0407	CGUGUCCCCGUGGCUCAGGGCAGCAGGAACUUGGCUUGAGGGGAGCAGGCUGGCUUGAGGAAGGCUGCACC	26.6	71	37.4648	66.1972	0.565957
chi-m0408	UAACACGGGGGUGGCUGAGAGCUGAGCCAGGCUGUGGAGGUGGCAGAGAUUCGGAGGGCCAGGCAGGAGGGGAGGAAAGACCGGACAG	19.5	88	22.1591	64.7727	0.342105
chi-m0409	GAGUGUGCCAUAAGUGUGUGUGUGUGAGUGGGUAUGUAUAUGUGAAUGUGUGUGUGUGCCACAAGUAUGAAUAUAUGUGAGUGCAUGU	19.7	88	22.3864	42.0455	0.532432
chi-m0410	UUGUGUAUAUGUGCGUCUGUGUGUGUGUGUGUGCACAUGUGCACACUAAGUCACUACAGCCAUGUCCAACUCUUAAUGACACUA	22	84	26.1905	44.0476	0.594595
chi-m0411	UGUGGGGAAGUUUCUCUUGAGGGGACAUUACUUGAAUUUAGCAGGCCAAAAGGGGCUGCAAGAUGUCCUGCAAAUGAAGGAUGGUCCUGAC	28.1	91	30.8791	48.3516	0.638636
chi-m0412	GUAAGAAGCUCUGUGCUCGAAUCUGGUUUCACCCUUGUGAAGCAGUGAUAGCAGAUGAGUUACUUAA	21	67	31.3433	43.2836	0.724138
chi-m0413	UCCCUUACAGAUGUGCACAGAAGGAGUCAAAAGAGGCCUCCCAACAGGAGCAUGGACUCUGUGAUGGAAGGAGGGU	18.6	76	24.4737	52.6316	0.465
chi-m0414	GUUGUAGGGAUACAGUGACCAGGUGACGACGGAUUUCUCAAGUGACAGCCUCGUGGCUUGGGCACAGUGUCCAUAUAGCAC	37.6	81	46.4198	53.0864	0.874419
chi-m0415	AUUGCAAAGGCCGUCCGGCCAGCCUGGCGCGCCCGGCCCGGAGCUGCUUCUCAUUACCGCGAGGGGCCAGUCGCGCUGGGAGCCGGCGGCCGGGCCGG	54.3	98	55.4082	76.5306	0.724
chi-m0416	GGUUGGCCAAAAAGUUCAUUUGUGGUUUUUCAUAAUCUCUCAUGGAAAAUCCCUAAUGAACAUUUUGUCCAGCUC	27.5	75	36.6667	37.3333	0.982143
chi-m0417	UUUCUGGCAAAAAAAAGUUUGUUUGGGUUUUCCAUGUUAACUAAAAACCCAAAUGAACUUUUCAGCCAACUC	24.6	72	34.1667	33.3333	1.025
chi-m0418	AGUUGUCCCUGGACUAGAGGAUUACUCAUCCAGUUACUGGUGUGUGUGCUUCCUUGUUCAGUUUGCUUUCCAAAGACAACC	22.5	81	27.7778	45.679	0.608108
chi-m0419	GUCUCGGAAGGAGGGAGGGCUCUGCCCCAUCUACGGGGCAGGAGGAGGAAAGGGGCGCCCUCGCCCUGGACAGGGUGGGAAGAGGAUCCCUCCGGGA	45.6	97	47.0103	69.0722	0.680597
chi-m0420	ACCGGCCGCGACCGAGGAUGCCCGAGCCCCCCGGGGCGCGGGGGCGGGGGGAGCCCCCGGGGCCGAGGGGGCGGGGCUGCAGAGGGG	53.3	87	61.2644	87.3563	0.701316
chi-m0421	UAGGGAAGGGCCUCAGAGGAAAUAAGAGAGUGAGAAUUGGCUGGGAAUAGUGUUCUGGACUAAAGAAACACCUGUAGUAAGGCUUGGAGGCAGUAGAGUGC	20	101	19.802	47.5248	0.416667
chi-m0422	GGUUGGCCCAAAAGUUCGUUCAGGCUUUUCUGUAAGAUGUUGUAGAAAAACCUGAGCAAACUUUUGGGCCAACUCA	45.1	76	59.3421	43.4211	1.36667
chi-m0423	GAACACCUCUCACUGGACAAAACUCUUCCCUAGAUGGAAAGCCCAAGUCCUGUUUAGGAGAGACCUGG	18.7	68	27.5	50	0.55
chi-m0424	UCCUCACUGGAGUUGGGGUCUAGAGGUCAGCAAACAAUGAAAUGGUCCGGUGCUUUCCAUCUGCCACAGCUCCCUCACAGG	23.1	81	28.5185	54.321	0.525
chi-m0425	UACUGGGUUGGCCAAGAAGUUCAUUUGAGUUUUUCCAUACGGUCUCAAGGUAAAACCUGAAUGAACUUUCUGGCCAACCCAGU	43.6	83	52.5301	43.3735	1.21111
chi-m0426	GCCCCUAGCAGGGCGCUACAAGGGCGGGUUUUCAGGCAGAGGUAUGCCGGCGCGGGGGAGGAUAGGCAACCGGCUCUGUGGCGCAAUGGAUAGCGCAUUG	36.4	100	36.4	65	0.56
chi-m0427	CCGCGCCCUCCUUCUAGGGGAGGAAGUGAUGGGUCCCUGCUCCCUCCCAGGGCACCCGUGCUGCUCCUCAGGAAGGGGAUGCUG	43.9	84	52.2619	67.8571	0.770175
chi-m0428	UUCUGCAGCAAAAAGGCAUGGCAGCCCACUCCAGUAUUCUUGCCUGGAGAAUCUCAUGGAGAGAAGACCCUGGUGGGCUACAGUCCAGAG	29.5	90	32.7778	53.3333	0.614583
chi-m0429	GUUUCUCCAUGUGCAGCCCCUGCCCCCCGGGGGUUGGGGGGACAGGGAGACUGUGGUGUGGGUUCA	34.6	66	52.4242	66.6667	0.786364
chi-m0430	GGCAGGUCUGCUGAGAAUGUUGGCCAGAUGACAUCUCUUCAAGUCUGACUUUCUGAGGCGGGCACCU	19.8	67	29.5522	53.7313	0.55
chi-m0431	UCAGGCUCAGUCCUGGAAGUCAGGUGCUGUGCUGGACGCUGGGGCUGCAGCAGGCCCUGCCUUCCCGGAGGGGGCUUCUU	40.1	80	50.125	66.25	0.756604
chi-m0432	GCUGACGGCGCAUUAUUACUCACGGUACGAGUUUGAAGUGUCACAGCGCGUACCAAAAGUAAUAAUGUCCCGUCACCAG	35.4	79	44.8101	49.3671	0.907692
chi-m0433	GUCCUCCCUGUCCCAUCCUUGUUCACUUCAUCCUCCCUGCUUCCGGGCUUCAGCCCGCUCGACAGUGAGGACCUGGAGGAGGUGAGGUUAGGACUGU	36.7	97	37.8351	59.7938	0.632759
chi-m0434	CGCGUCUGCACCCCGCGGGGCCCUGGGGUCCCAGCCGUGCAGGUCUUCCAUGUCCGCACCCCGCGGGGCCCCGGGGUCCCAGCCGC	51.7	86	60.1163	80.2326	0.749275
chi-m0435	GCGCGCCGCUCACCUGUGCGUCUCCCCCAGAGAAGGCGGGCUCCGCCGCGUCCGGGGGGCCCUCGCGGCUCAGCAGCAGCAGCU	39	84	46.4286	77.381	0.6
chi-m0436	AAACGCGGGGCGGGGCUCGGGGCACCGAAGACCCCGGCCCAGGAUCAGCAGUGGGGCUCGGUGCUCCGAGGCCGCUCUGCGGCGGAG	56	87	64.3678	75.8621	0.848485
chi-m0437	ACGCGCUGGUAGCUGCACGCGUCGGAACAUCCGUUGCCCACGCCGCCCCGCACUUUCAGCUGUAACGAGGGCGGCUGGGCUCCGGGCCCGCGCG	46.7	94	49.6809	72.3404	0.686765
chi-m0438	GGUCUGCUGGUAGACACACAGGUCUGCGCUUCAGCUACUGUGGAGGUGCUGCUGUGAGCCUCUGUGUCCCCGCUUCUG	28.4	78	36.4103	60.2564	0.604255
chi-m0439	CGCGUGUGGGAGGGGACCGCGGCGCUGGGCGGGCAGGAGGGGACCUCGCGGGGAGGCGGGGGGAGCCGCCGGGUGCGCGCCCGGACCCCGACGCC	50.5	95	53.1579	85.2632	0.623457
chi-m0440	CAUCCUGACAGACUCACGUGUAACGCAACUUCUUGAUCGGUGCCAGUCUGAUGGAUAAAUGGCCGCAGCACACUGUGGGUUUAGUCUGCAUU	22.4	92	24.3478	50	0.486957
chi-m0441	UCUUUACCAGCUGGGCCACAAGGGAACUCUGCUGCCAGUAAAUGGCAAAUGACCAUUUCCGGAUGUGAUGAGCGAGGCAAGGAC	24.7	84	29.4048	52.381	0.561364
chi-m0442	ACAGGGAGGCCUGGCAUGCUGCAGUCCAUGGGGUCGCAAAGAGUCGGGCAUGACUGAGCGGCUGAGCUGAACUG	25.8	74	34.8649	62.1622	0.56087
chi-m0443	AGGGUCAAGGUCUAGUUGGAACUGCACUCGGGAGAUCACAGAGCAAGCGGACCAAAGCGAGCCAGAGCCUC	18.7	71	26.338	57.7465	0.456098
chi-m0444	UUUGUCUUGGCAGAUUUCCCUGGGUUUCAGUUUGGUUUGUUUGGCUAGAAAGUGGCAUAUUCAGACAGGCUUAAAUCCCAACCACGGCAA	23	90	25.5556	44.4444	0.575
chi-m0445	GCUACAGGGUCACAAAGUCGGACACAACUGAGCUUCUUUCACUUUUUCUGCAAUGUAGUGGCUCAAGGCUGGUUGAAAUCAUUAUGACCACCAGUAGA	20.5	98	20.9184	44.898	0.465909
chi-m0446	UUCUUUUCUGUCUAAAAAGAAAUCCUUCAGGCUCCAUCCCCACUUCCAAGUUCAACUCCACCUCUCCGAUGGGUUUGGGGCACUGGAAUCACAGUAGAGA	24.3	100	24.3	47	0.517021
chi-m0447	ACUGACUUGACGCAAAAGACUGUUCAGGGUUUUCCAUGGGAUGUUACAGAAAAACUGGAACAAACUUUUUGGUCAAUGUUAAG	22.1	83	26.6265	38.5542	0.690625
chi-m0448	AAGUUUGGCCAAACAGUUCGUUUGGGUUUUUCCAUAAGAUGUUACAGAAAAACCUAAAGUAACCUCUUGACCAACCCA	21.1	78	27.0513	38.4615	0.703333
chi-m0449	UGUAGUUACUGUUUGCUCGGAUGUCCUGAUGUCCCAAAGCUCGACUCUGUCAUCUUUAGCAGCAAAAGAGGGCAGUCUCAGUUCUCAGCACUGGU	19.2	95	20.2105	48.4211	0.417391
chi-m0450	GAACAGGAUGAGUUCUCCCUGGUCAAUGAGAAUCGAGACGCAGCUGCUUGGGUAACAUCCAGGAGAGGUUUCCUCACAUCCUAGAG	22.3	86	25.9302	51.1628	0.506818
chi-m0451	UGGUUUGGCCAAAAAGUUUGUUUAGGUUUCUCCAUAACAUCUUAUAGAAAAAUCUGAAUGAACUUUGUAGCUAACCC	24.8	77	32.2078	33.7662	0.953846
chi-m0452	CGACUGAACUGAACUGAACUGAGGACUCCCCUGGUGGUGCAGUGGAUAAGAAUUUGCCUGCCAAUGCAGGGGACACUGGUUCAAUCCGUGGUCU	30.9	94	32.8723	53.1915	0.618
chi-m0453	UCCAUAAGAUCUCAAAAUUCAUUGGGCUUUUCCAUAAGGUCUAAUGGAAAAACCCAAUGAACUUUUUGUUCUACCGAA	24.5	78	31.4103	34.6154	0.907407
chi-m0454	UAUUAAGUUGGCUAAAAAAGUUCAUUGGGAUUUUUCUGUAAGAUGUUGUGGAAAACCUGAACAAACUUUUUGACCAACCUGAU	19.1	83	23.012	32.5301	0.707407
chi-m0455	UAUAUAUACUUAUAUAUAUAUAUGUACGUAUAUAUAUGUACAUAUAUAUACGUACAUAUAUAUGUACGUAUAUAUAU	36.5	77	47.4026	15.5844	3.04167
chi-m0456	UUGAGUUGGCUUUAGAGUUUACUUGCAUUUUUCUGUAAUGGUUUAUGGAAAGGCCUGAAUGAACUUUUUGGCCAACCCA	25.3	79	32.0253	37.9747	0.843333
chi-m0457	UGCAACCCCGUGGACUGUAGCCUGCCAGGCUCCUCUGAUCAUGGAAUUCUCAGGGUAAGAACACUGGAGUGGGUAGCC	19.9	78	25.5128	56.4103	0.452273
chi-m0458	CACCGAGUAACUGAGCAACAGCAGCAAUAUCAAUGUAUUCCACAGAUAUUUGUUGAGUUUGUUGUUCAGUUGCUAAGU	29.6	78	37.9487	38.4615	0.986667
chi-m0459	UGGCCAAAGUAUUGGAGCUUCAGCACCAGUCCUUCCAAUGAAUAUUCAGAACUGAUUUCCUUUACGAUUGGCUGGCUUGAUCUCCUCGCUGUCCAAG	21	97	21.6495	46.3918	0.466667
chi-m0460	GGGUCGCAAAGAGUCGGACAGGACUGAGCGACUGAACUGAACUGAACUGUGCUCACGCUCGAUCAUGUCUGACUCUUUGCGACC	45.8	84	54.5238	54.7619	0.995652
chi-m0461	CUCCCAGGGCCGAGAUGAAGCACCGUCGCAGGGCAUUGUGGGAAAGCUACUGCGGUCCCGGCUCCUCCGGCUCUGCAAA	30.1	79	38.1013	64.557	0.590196
chi-m0462	UCACAAAGAGUUGGACACAACUGAGCGAAGUAUAAAAAAGGUGUUAGUUGCUCAGUGGUGUCUGACUCUUUGCAA	36.3	75	48.4	41.3333	1.17097
chi-m0463	GGGCUGGCCAAAAAGUUCGUUUGGGUUUUUCAGUAAGAUGCAACAGAAAAAUCUGAAUGAACUUUUUGGCCAACAC	37.9	76	49.8684	40.7895	1.22258
chi-m0464	AUGAGUGUCCAGGAAUCUCUGGUGGAGGCAUGGGUUGCUGGUGACCUGCUUCAGGAUUACAGGCAUUGAG	22.3	70	31.8571	52.8571	0.602703
chi-m0465	CAAAGAGUUAGAUAUGACUUAGCAACUGAACAACAAUAAUUAAAUAAGUGUAAUUCACUGUGCACAGUGGCUCAGUCCUGUCUGACUCUUU	30.8	91	33.8462	36.2637	0.933333
chi-m0466	UGUGACUGGCCGAGGGUCCUGUCGGUGCCUCUUUACUGCCUUGGGGCAGCUCAGGGCCCUCAGUCUGUGACGGUCCCU	40.1	78	51.4103	64.1026	0.802
chi-m0467	ACAGGAUCCUGAGCAGGGACCCCCAUCUAGGGCAUUUUCGGGGGAAAGAUGCACUUGCUGUUGGCUGAGCUCCAGUUCUGA	23.1	81	28.5185	55.5556	0.513333
chi-m0468	AUAUUAGGUUGGCCAAAAAGCUUGUUCCCGUUAUCCUAUAAGAUGUUAUGGAAAACCCAAACAAACUUGUUGGCAAACACAAUAA	21.5	85	25.2941	35.2941	0.716667
chi-m0469	UUUUUCUUUGUGGUGCUCCCAGGAGCCGAGCAGCUGAAAGGAUAAAGCGAGGCUCCAGGUGAGGGUAUGGGGACUGA	25.8	77	33.5065	54.5455	0.614286
chi-m0470	CCUUAGGUAACCAUUGCCUGGUAGUGGGGAGGGGGUUUGUAAAGCCAAGCACCAAAGUCCACAGUGCUAAGGUCUGGACACCACCAC	27.7	87	31.8391	54.023	0.589362
chi-m0471	AUGAACCUUCAGGAGCACCUUUGAAUUCCAGACUGGUGUCUGGGGGCAAAGAGCUUUGGAGCCAAAUUGAU	23.7	71	33.3803	47.8873	0.697059
chi-m0472	AUGGACACAAGGGAAACACGUGCCGGCCUGGGAGGUGGAGGUGAAGCUCACCUUGAUGUCCUGGACGUGGCUGGGGACCCGGCGUCACU	35.9	89	40.3371	62.9213	0.641071
chi-m0473	CUCCAAUAUUCUUGCCUGGAGCACCUCAUGGACAGAGAAGCCUGGCGGGCUACAGUCCAUAGCGUCGCUAAGAGUUGGA	23.6	79	29.8734	54.4304	0.548837
chi-m0474	AGCAUCUUAUUGCUCAGCUAGUUUUGUCUCCCUGUGUGUGGUCGUAAGCAGGAAGACAAAACUAGCUGAGGGAUAAGAUGC	51.6	81	63.7037	45.679	1.39459
chi-m0475	CUGUCCUCCAGGCAGCAGGGCGUCGCAGCCUCGGGCCCCAGCUCUCCGAGUAACCAGAGCUGUGAUCUCCUGCAGGUGGAGGACA	44	85	51.7647	65.8824	0.785714
chi-m0476	UCCUUUAGGAUGGGCUCAUUAGAUCUCCUUGCAGUCCAAGGGACUCUCAAGAGUCUUCUCCAACACCA	19.2	68	28.2353	48.5294	0.581818
chi-m0477	UGGGUUUGCCAAAAAGGCCAUUUGGGUUUUUUCAUAACAUUUUAUGGAAAAAUCCGAACGACCUUUUUGGCCAGCACA	35.6	78	45.641	39.7436	1.14839
chi-m0478	GGGUUGACCAGAAGGUUCACUUGGGUUCUUCUGUAAGAUGUCAUGGAAAAACUUGAAUGAACCUUUUGGCCAACCCAGU	38.4	79	48.6076	44.3038	1.09714
chi-m0479	UUGAAUUGGCUAAAAAGUUCAUUCGGGUUUUUACGUAGGAUGUUACAGGAAAACCUAAAUGAACUUUCGGCCAACCUAA	28.3	79	35.8228	36.7089	0.975862
chi-m0480	UAUUGGCUUGGUCAAGAAGUUCAUUUGGGUUUUUCCAUACGAUGUAAUAGAAAACACGAACAGACUUUUUGGCCAAACCAAU	29.1	82	35.4878	36.5854	0.97
chi-m0481	GGGGUUGGCUAAAAUGUUCAGGUUUUUCCAUAAUACUUUACAGAAAAACCUGAAUGAACUUUCAGACCAACCC	28.7	73	39.3151	38.3562	1.025
chi-m0482	UGGGUUGGCCAAAAAGUUUGUUGGGGUUUUUCUGUAACAUCUUAAGGAGAAACCUGAACUUUUUGGCCAACCCAG	42.5	75	56.6667	42.6667	1.32812
chi-m0483	UUGGGUUGGCCAGAAAGUUUGCUAGGGUUUUCUCGCAUGAUGCUAUGGAAGAAUCUGAAUGAACUUUUUGGCCAAUCCA	36.5	79	46.2025	43.038	1.07353
chi-m0484	UUUUUUCCCAUUGGUCAACAGCAGUAUCUUGUACAGUGCCUGGCAUAGUGGAUACUGAUGGAAAGACAGAAGGAAGAA	20.8	78	26.6667	42.3077	0.630303
chi-m0485	CUCACACGAUUUUAUUCUGUUCCACCUCUAGUAUGUGUCUGGGAGGCAUACAGAGACAGGACAGGAGGGAUCAUUCUGAA	26.1	80	32.625	46.25	0.705405
chi-m0486	CAAGGGACAGGGUGUGUGCUGUCCUCCACCACAGUUUAGAGAUAUGUGGUGUGUGUUAGUCACUCAGUCAUGUCCAACU	27.5	79	34.8101	49.3671	0.705128
chi-m0487	GGGAGCACUGGCUCCACCAGCCUGCAUCUCUCCCUUCCUGAAGGACAGUAGGGGGCGCUGGAGUGCUGGGUGUGGGUGGGGCUGUGCUUUG	45.7	91	50.2198	64.8352	0.774576
chi-m0488	GACUGCAUGUGUGUGUCUGUGUGUUCUCUCACUCGGGCAUGUCCAAAUCUGUGCAACCCCAUGGACUGCAGCACGCCAGACUCCC	21.3	85	25.0588	56.4706	0.44375
chi-m0489	AAUAUUUAACUCUAGUUGAGGACACGUAUGCUAAAGUGCAUGUGUGUCGUCAGCUGGACAUGAAGCAC	30.8	68	45.2941	42.6471	1.06207
chi-m0490	CCAACCAGCCCCCUAAGCGGCGGCUGCAGCCAUUUCGAAGUGUGGGAGUGGGCGGGCAGGAGACGGGUGGAGGGGGUUUUCGUUGC	35.5	86	41.2791	66.2791	0.622807
chi-m0491	GGGUUUGGAUUGUUGUACUUUUUUUUUUGUUCGUUGCAUUUUUAGGAACAAAAAAAAAAGCCCAACCCUUCACACCGCU	26.1	79	33.038	36.7089	0.9
chi-m0492	CUGAGUUGAUCAAAAAGUUCGUUUUUCUGUAAGAUGGCACGCAGAAACCCAGAUGAACUUUUUAGCCAACCCA	19.3	73	26.4384	41.0959	0.643333
chi-m0493	AGGAUAGGUCAAAGAGUUCGUUUGGGUUUUUCUGUGAUCUGAAAACGAAAAACCCAAACGAACUUUUGGCUGACUCAA	34.9	78	44.7436	39.7436	1.12581
chi-m0494	UUAUAAAGGACUAGGAGGCCUCUGUUCUCCUUGAGAGUCCCUUGGAGAACACGGAGAACAGAGGCCUCUUAGUCCUUUCUAA	53.2	82	64.878	47.561	1.3641
chi-m0495	AGGUGUAAGGGGGGGGCGGGGUGAAAGUGUUUGUCACUCAGUCGUGUCCGACUCUUUGUGACCCCCUGGACUGUAGCCUGCCGGGCUCCUCUUCCAUGG	37.3	99	37.6768	60.6061	0.621667
chi-m0496	GCGCGGCGGAGCGGCUGAGGGGCCGGCGGCGUCCGCUUCCCUCCCGGGGCGACGACGCAGACCUCUCCUGCGUCCGCGCUG	42.5	81	52.4691	80.2469	0.653846
chi-m0497	UACAGAGUUGAUGCGAAAUCCUCUGCAGAUAAUGAAGAGAAGGGUAGUUUUCUACACUGGAGAAAGUCACUGUAGCCUCGUUUUGAUUCGUUUAUGGC	19.4	98	19.7959	41.8367	0.473171
chi-m0498	AGACCUUAAAGGAUGACAGGGAAUAAGGACACUUUUUAAAGCAGCUCUGCUGUUCCCUUCCUCUUGCUCUUCCUGCUGAUGUUA	18.7	84	22.2619	44.0476	0.505405
chi-m0499	GGGUUGGCCAAGAAGUUCGUUAGGGUUUUUCCCUAACACUGUACAGAAAAACCCUAACGAACUUCUUGGCCAACCCAA	57.7	78	73.9744	46.1538	1.60278
chi-m0500	GGGUUGGCCAAAAAGUUUGUCCAGGUUUUUCCAUAAGAUGGUGCAGAAAAACCUGAGCAAACUUUUUGGCCAACCC	48.6	76	63.9474	44.7368	1.42941
chi-m0501	GCUGGGUUGGUUAAAAGUUCGUUUGGGUUUUCCCAUGACAUCUUACAAAAACCUGAAUGAACUUUUUGGAUAACCCAGUA	33.7	80	42.125	38.75	1.0871
chi-m0502	UUGAGUUGGCUGAAAAGUUCUUUGGGGUUUUUCCAUAAAGAUUGAAGAGAAAACUCGAAUGAACUUUUGGGCCAACCCA	31.7	79	40.1266	39.2405	1.02258
chi-m0503	AUGGGGAAGACCAUGAGUUUCACUUUUGGCCUGUGAGUUUCGGAGAGGACCAAACAAUCAGAUGUGAACUCCUGGUGCUCGGGGA	22.4	85	26.3529	50.5882	0.52093
chi-m0504	CUAAGUCGGUUCAGUCGUGUCUGCCUCUGUGUGACCCCAUAGACAGCAGCUUACCAGGCUCCCCCGUCCCUGGG	18.5	74	25	60.8108	0.411111
chi-m0505	AUGAGAUGGUUGGAUGGCAUCACGGACUCAAUGGACAUGAGUUUGAGCAAGAUCUGGGAGUUGGUGACAGACGGCGAGGACUG	19.1	83	23.012	51.8072	0.444186
chi-m0506	GCCCGGCCCGGCUGUGGUCCCGCCCGGCUGGCCUGACCCGGCGCCGGGCUCAGCGAGGCGUCCGCGGGGGCCGGGCGGGUCCGCGGCCAGGCGGG	72.5	95	76.3158	87.3684	0.873494
chi-m0507	CCGCCCGGGCUGGUAUUCUGUCAGAGCAGCCGUGAAUGAACACAGGGCCUGCGUGAUUAAUAAAAGCCAGAAUGGUGA	27.1	78	34.7436	53.8462	0.645238
chi-m0508	GGGGCUGUCCCCUGAGGGUUUCCAUACUCAGAAUGGUGACACGACCUCCGCACCCUCUGAGCUGGAAGUCCCUGGGGUGCGGCCC	45.1	85	53.0588	64.7059	0.82
chi-m0509	GUUUGGGUGAACUUUGGGAGUUGGUGAUGGGAGUUGGGAGGCCUGGCGUGCUGCAAUUCAUGGGGUUGCAAAGAGUCGGACA	21.7	82	26.4634	54.878	0.482222
chi-m0510	UGGGUUGGCCGAAAAGUUUGUUUGGGUGUUUCUGUACGAUGUUAUGAAAAACCUGAGCAAACUUUCUGGCCAACCCGA	42.3	78	54.2308	44.8718	1.20857
chi-m0511	GUUCCGUUUACUUUCCCGGGACUUGGAGCGCUUCCGCACGCGCUCCUUGUCCCGAGAGCGCGACCGGGACC	39	71	54.9296	66.1972	0.829787
chi-m0512	GCCUUGAUUCAUGGACCUGAUAUUCCAGGUUCCUAUGCAAUAUUGCUCUAUACAGCAUUGGAACUUGCUUCUGUCACCAGUCAGAUU	23.2	87	26.6667	42.5287	0.627027
chi-m0513	GAUCACAGGCUUUGUGACUUGUAUGAGAGUUCAUUUCUACAGAUUUGAGAAUUGAAUUCAAUUUGGGGGUUCUAAAAUUUGUGCUCA	24	87	27.5862	35.6322	0.774194
chi-m0514	GUGCCUGGGUGGUGUCAGGACUUGGGGCCAGGUCCAGACCUUCUCAAGAUCUGUAGAUGCCUUGAGGGUA	25	70	35.7143	57.1429	0.625
chi-m0515	GGCGGGCGGGCGAGCGAGCGAGUGAGUGCGUGCGCGCGCGAGUGCGCGCAGGGGUGGGGGCCGCGGCGCGGCGCUCGCCCCCCGC	56.4	85	66.3529	85.8824	0.772603
chi-m0516	CCCGACUAGGCGGAGGGUGCAGGCCGCAGGCUCGAGUCUCCAGUCAGACAGAUCCCAGCUACCCAUCCCCGCCCCCUGGCUCGAA	29.5	85	34.7059	68.2353	0.508621
chi-m0517	CCAGGGGUUGUAGCUGUUCUCAUCCCCUCCCAGCAUCAGGAAAGCAAAGCAGAUGUGGAAGGGCAUGAAGCAGACCAGCACCUGC	30.8	85	36.2353	56.4706	0.641667
chi-m0518	AAGAGAUCUGGCUCCGCUGGUACUCCUGGACUUACCUGCCAGGAACCCCAGAGGCAGCCACAGUGGCC	27.4	68	40.2941	61.7647	0.652381
chi-m0519	UCAGGCGUUGCCUCCCCAGCCAGAACUGACAGCCUGUCCUCUGGCUUCCACCAACUUUUACAGGUCUGUCUGUUCUGCUCAACUAGAUC	28.7	89	32.2472	53.9326	0.597917
chi-m0520	CAGGGUUGGCCGAAAAAUUCAUUUGGGUCUUUUUGUAACAUGUUAUGCAAACACCCAAAUGAACUUUUUGGUCAACCAAA	38.4	80	48	37.5	1.28
chi-m0521	GCUUCAACAUCAGUCCUUCCAAUGGACAUCCAGGACUGAUCUCCUUUAGGAGGGGCUGGUUGGAUU	25.9	66	39.2424	50	0.784848
chi-m0522	UGGUGGAGCCCUCCCACGCCGGCGGGGUGAUUUCUGCCUGCGCCUGGGCGCGCGCGGCGGGCGGGAACCUGAC	32.5	73	44.5205	76.7123	0.580357
chi-m0523	CGUAACCUCUUCUCUGAAACCUUCUCCAUCGUGCCCUGAAAUGAGUGAAUCAACACAUCAUCUGUUACAGUGCUGAUGGCUUUGGUCGUUGUUGCGUGG	22.2	99	22.4242	47.4747	0.47234
chi-m0524	UGUGAUUCUUUCCAUCUCUGUAGAUAUGCUCAAGUGCCUGAGCUGCCUUCCAUGGUUCAUCAAACUUACUGGUGUUUGUAGAUUUGACCAUUCACU	19.4	96	20.2083	41.6667	0.485
chi-m0525	AGCGGGGGGGCGGAAGGUGUGCGUCUCCGGCUGCCUCAUUGUGUGUGCACACGCGGGAGCGCCCUCCUUCCCUCCCUCCCUCCCG	43.3	85	50.9412	71.7647	0.709836
chi-m0526	UGAGUUGGCCAAAAGUUCAUUAGGGUUUUUCCAUAAGAUUGUAUGAAAGACUCUAAUGAACUUUCUGGCCAACCCAA	40.9	77	53.1169	37.6623	1.41034
chi-m0527	AUUGCAGUCAGACUCUCUACCAUCUGAGCUACCAGGGAAGCCAGUAGGGAUAAUGAAUAUUUGACAAGUUCCCAGCAGUCCCAGCCACAGACUGCUA	22.4	97	23.0928	48.4536	0.476596
chi-m0528	GGGCUCAGGCAGCUGUUUUUGGUCUUUAUCUGGAAUUUCGGAUUGAAGGUAGCUCUGCCUGAUGCU	24.2	66	36.6667	48.4848	0.75625
chi-m0529	UGCAACUCCAUUGACUCUAGCCUGGCAGGCUCCUCCAAUCAUGGGAUUUCCCAGGCACUGGAGUGGGUUGCC	29	72	40.2778	56.9444	0.707317
chi-m0530	GCAAACCAGGAACAGAGGUCUUAGCAGAACUUGACUGUGCUGACUCCAUAGCUUAGACUUGCAGCCUCUGUAACUGAGAAAA	23.2	82	28.2927	46.3415	0.610526
chi-m0531	GAUCAUUACCAAGUACUUAGUAGAGUUCCCUGUGCUAUACAGUAGGGGACUUCCCUGGUAGCUCAGCUGGUAAAGAAU	23.5	78	30.1282	44.8718	0.671429
chi-m0532	CUGAGUUGGCCAAAAAGUUCAUUUGGAUUUUUCUGUAAUAUCAUAUGGAAAAACCUGAACGAACUAUUUUUCCAACCCAA	23.4	80	29.25	33.75	0.866667
chi-m0533	UAUUGGGCUGGCUAAAAAGUUUGUAUGGGUGUUUUCAUAGGAUGUUAUUGAAAAAUCUGAGUGAACUUUUUGGCCAAUCCACCA	28.4	84	33.8095	36.9048	0.916129
chi-m0534	GGGUUGGGGGUUGGGGGGGUUACUGCAAUGGUAUAGGUGAGUGUGCAUGCAGGCUAAGUCACUCCAGUCGUGUUUGAUCUUUGUGACUCUAUGGAG	25.7	96	26.7708	52.0833	0.514
chi-m0535	GCUCCUGGGCUUUAGGGCACAGGCUAAGUAGUCACGUCACACGUGCCUGGCUGCUCUGAGGCCUGUGGGAUC	33.1	72	45.9722	61.1111	0.752273
chi-m0536	UGGGUUGGCUAAAAGGUUCAUUUGGGUUUUCCCAUACGAUAUUAUGAAAAGCCCAAAUGAAAUUUUUGGUUAAGGUC	27.9	77	36.2338	36.3636	0.996429
chi-m0537	AUUUCUUGGAACUCAAUAAUCAGCAGGAUAGGUAAGGAGUCUGUUCUAUUUUGCUAUCUAGACUAAGCUGCUUGAGGUUAAAGAACA	18.8	87	21.6092	36.7816	0.5875
chi-m0538	GAAUUUGCUACUGACUCAAGCUCCUUGAGGGUAGAGACAGUCUCCUCACUGAGCCUUGUAUUUCUGGCACCAUU	20.4	74	27.5676	47.2973	0.582857
chi-m0539	GGGAUCUAAUGUCUGAUGGUCUGAGGUGGAGCUGAUGUAAAAAUAAUAAAGUGCACAAGUGUAAUGCUCUUGAAUCAUCCUGAAACCUUCCCU	18.3	93	19.6774	40.8602	0.481579
chi-m0540	CCCAAGGAACUGUUGAAAUGCAGAUUCUGAUUCAGGAGGUCUUGGGCAGGGCUGAGAUGCUGUGUCUAGUUUGCAACUGUUACCAUGUUCCAUGGA	31.6	96	32.9167	47.9167	0.686957
chi-m0541	GCAGGAAACUCCACUUUGAUUGCUGGGUUGGGCAGAUCCACUGGAGAAGAGAUAGGCUACCCACUCCAGUAUUCUUGGGCUUCUCUUGUG	25.7	90	28.5556	51.1111	0.558696
chi-m0542	AUUGGGUUGGCCAAAAUGCUCUUUCAGGUUUUUCCUAAGAUGUUAUGGAAAAAUCUGAAUGAAUUUUUUACUAACACAA	22.9	79	28.9873	31.6456	0.916
chi-m0543	AAGUAUUGGAGCUUCAGCUUUAGCAAAAGUUCUUCCAAAGAAUAUUGAGGGUUGAUUUCCUUUUAGAUUGACUGGCUUGACCUCUUUGCUGUUCAAG	18.3	97	18.866	38.1443	0.494595
chi-m0544	GUUUGAGUAAACUCUGGGAGUUGGCGAUGGGUAUGGAAGCCUGGCAUGCUGCAGUCCAUGGGUUCACAAAGAGUCAGAUA	20.1	80	25.125	50	0.5025
chi-m0545	GUUCAGUUGCUCAGUCGUGUCUGCCUCUGUGACACCCUGAAUUGCAGCAUGCCAGGCAUGACUGUCCAUCACCAA	23.1	75	30.8	53.3333	0.5775
chi-m0546	UGCCAGGAGAUGAGGCAGUGGGGACUUGAGAUUGGCUUGUGGCUCUGUAUCUGUUUUAGUUCCGGUG	20.3	67	30.2985	52.2388	0.58
chi-m0547	AGGCCCCCAAGUCGUCUUGCAUCCUGCAGAUCACAGUGGAGGAAUUUCACCAUGUGUUCCGAAGGAUUGCAGACUUACAGUCA	23.2	83	27.9518	50.6024	0.552381
chi-m0548	AGCGAGGGGCUGGGAGGAAGCACAAGAGGAAAGCCCUGCGAGAAAUUCAACCUCUGUCGGCCUUUAACGGCUUCGGCCGCC	22.9	81	28.2716	60.4938	0.467347
chi-m0549	AGCCACGUAGUUAAUAUCUGGCAUAGAAUGUUUAUGUCUAUAAUAAAUGUUCUGUACCAGAUAUUAACUAUGUAGCUUU	39.8	79	50.3797	30.3797	1.65833
chi-m0550	UCCAUGGGAACACAAGAGUUGGACAUGGCUUGUUCGGUCACUGAGUCAUGUCCUACUCUUUGCAACUAUGGACUGCAG	33.8	78	43.3333	48.7179	0.889474
chi-m0551	CUGGGUUGGAGAAUAAAGUCAUUUGAGAUGUUCCAUAAAAGGAAAAACUGAGUGAACUUUUUGGCCAACCCAA	25.6	73	35.0685	38.3562	0.914286
chi-m0552	GAAGGGCAGGGAGGCACAGGGUGGAGUGGGGAGGGUAUUGAUGGCUAAAAACAUCCACUGCUGAACUGUAUCCCGUGCUCAUG	28.1	83	33.8554	55.4217	0.61087
chi-m0553	UAACUCAAUGGACAUGAGUUCGAACAAGCUCCAUGAGGUGGUGAAGAGUAGGGGAGCCUGGUGUGCUGCAGUCCAUGGGGUCA	24.6	83	29.6386	53.012	0.559091
chi-m0554	AGCUCUUCCCAUGUUAGGCACUGGGAGUCCAGAUCUGAAAGAGACAGGGCUGCCCGCCAGAAUCUCACAGGGAAGGGGA	29.7	79	37.5949	56.962	0.66
chi-m0555	GGCCCCGGCGGCCGCGGGCGGAGCCAGCCCCCAUUUCGAGCGGGGCUGCUCCCUCCGCCGAGCCGACAAAAUGGGGGA	44.7	78	57.3077	76.9231	0.745
chi-m0556	CAGUUCAGUUCAGUUGCUCAGUCGUGUCUGGCUUUUUGCAACCCCGUGGACUGCAGCACGCCAGGCCUCCCUGUCCAUCACUAACUCCUGGAACUU	27.2	96	28.3333	55.2083	0.513208
chi-m0557	UGGCGAAGCGCUCACGGGCGGGUUCCUGGACCUAACGAAGCAGGUCGAGGAAGUCCGCGCCCGGACCGUGUUGGGG	37	76	48.6842	68.4211	0.711538
chi-m0558	GCUUCCCAGGUGGUGCUAGUGUAAAGGACCCGCCUGCCGAUGGAGGAGACGUAAGAAUACACUGGUUUGAUCCCUGGAUUGGGAAGA	26.6	87	30.5747	54.023	0.565957
chi-m0559	UUAGGUUGGCCGAAAGUUCAUUUAGGUUUUCCUGUAACAUCCUACGUAAAAACCCGAAUGAACUUUUUAGCCAAUUCAA	29.3	79	37.0886	36.7089	1.01034
chi-m0560	GAAAGAAAAGUGGUCAGUGUGCUUCCUCUCAUGGGCAGAACGGGGAGUCGGACGUAAGGCGUGAUUACUGUUUCUCAA	21.6	78	27.6923	50	0.553846
chi-m0561	CGGGCUACUGUCUAUGGGGUCACACAGAGUCAGACAUGACUUAGUGACUAAACAAUGACUAGAAAUAGCUU	21.5	71	30.2817	43.662	0.693548
chi-m0562	CAGUUUGCAGUAGAGGGGUAGCUGCCUGGUUCAUUUGGCCCAUGCUCAGUUCAUUACAGCACUUCUAAGCAAACU	19.5	75	26	48	0.541667
chi-m0563	GCUUGCAAAGAAUCGGACACAACUGAAGCCACUGAGCAGCAUCAGUUCAGUCGCUCAGUCGUGUCCGACUCUUUGCAACCCCAUGAAUAGCA	45.7	92	49.6739	51.087	0.97234
chi-m0564	GUCAAGUCUGCCUCUGGUCUAGCAGCCUAAUGUCACGGUCAGUAGUGGUUACCGAACAUCUUCUGUGUACCAGGAAAGACUCCAG	22	85	25.8824	50.5882	0.511628
chi-m0565	AUAGGGCUGGGCAAAAAGUUGUUCAAGUUUUUCUGUUAUAGCCUAUGAAAAACCCGAAUGAACUUUUUAGCCAGCCCUA	32.9	79	41.6456	39.2405	1.06129
chi-m0566	CCUCAUGCAGUGGAAGUGUGGAAUCCUAACCACUAGACCACCAGGAAGUACCAGUCUAGUGCUUUUAAUUGUAACUCACUUCUCUGCAUUCUA	26	93	27.957	44.086	0.634146
chi-m0567	CAAUGCGGGACACCUGGGUUUGAUCCCUGAGUUGGGAAGAUCCCCUAGAGAAGGAAAUGGCAACCCGUUCCUGUACUC	21.6	78	27.6923	53.8462	0.514286
chi-m0568	AAUUGGUUUGACCAAAAAAUUCAUUCGGGUAUUUUUCCAUAGAAAAAUCCGAACAAACUUUUUGACCAAGCCAAU	23.6	75	31.4667	32	0.983333
chi-m0569	GCUGUCCUCCAGGGCUGGGCUUCCAGAAUGUGCCCUGCCCAUUUUGUGAACCUAACACCUGAUGUGAAACU	20.8	71	29.2958	53.5211	0.547368
chi-m0570	UUCUGGAGUUGGCCAAAAAUUUAGUUCAGGUUUUACUGUAAAAUGUAAUGAAAAACUCGAAUGAACUUUUUGGUGAACCCAGUA	24.9	84	29.6429	33.3333	0.889286
chi-m0571	UUGAGUCAGCCAAAAGUUCGUUUGGGUUUUUCGUUUUCAGAUCACAGAAAAACCCAAACGAACUCUUUGACCUAUCCUAU	29.3	80	36.625	38.75	0.945161
chi-m0572	AGGUUGGCCAAAAAGUUCGUUCGGGUUUGUUCUUAAGCUUUGCUCGAAUGAACUUUUUGGCCAACCC	42.4	67	63.2836	44.7761	1.41333
chi-m0573	AAAAUAGUUAUUUGGCUGCACUGGGUCUUAGUUGUGACUUGCGACAUCUUCAAUCUUUGUCACAGCCUGCAGGAUCUUUAGUUGUGGCUAACUUUUAUUU	26.2	100	26.2	39	0.671795
chi-m0574	CAUAAAUACUCUGAGGGCUGGGCUCUGGGAAAGCGGAGAUUUUAUUUUGAAGCCCCAGAGGCUGGCUUUCUACAUCCGAUUAGAGGGAAAGUC	31.3	93	33.6559	48.3871	0.695556
chi-m0575	AUUGGGUUGGCCAAAAAGUUCAUUCAGGUUUUUCCGUAAGAUGUUAAUGGGAAAACCAAAACGAACUUUAUGGCCAACCUAA	41.3	82	50.3659	37.8049	1.33226
chi-m0576	GCCCCUCCUCCCGUCGGCGGCGGCGGCGGCCGCUGCAAAAAGCCUCCCGGUCGCCCUGCACGAAGGCGGCGCCGAGCGAGUGUCGCC	39.6	87	45.5172	78.1609	0.582353
chi-m0577	UAUGUUCACGCAGGGAAGCUUUCGUGCAUUGACAGGUGGUGGAGGGUUACCUGGGCUAAAGCCCACCGCCCUCCGCCCCCUGCACUACCAGA	41.9	92	45.5435	59.7826	0.761818
chi-m0578	UAGUGUAAAUUCACACAAAAUUGGAUGCAGUGGAAUCAUAGGUUUCUCUGUAUAAAAAUUUGUGAAUCGUGCAGU	19.5	75	26	33.3333	0.78
chi-m0579	CUUUAUAUUAUCUGCCUUUCUGGUCAUAAUCGAAGCCAUCUUAGUGGGUAUGACGUGGUACUUCCUUUGAGUGUGACAGUGGUGUUGUGGUAAAAUG	19.6	97	20.2062	41.2371	0.49
chi-m0580	AUGGCUAGGUCUGAUUUAUGAAUUGACAGUUCCUUAAAGAAAAUUAAGAACUCUGUGAAAACAUGAGUAGGAAGAUAGUGAA	18	82	21.9512	32.9268	0.666667
chi-m0581	GCUACCCACUCCAGUAUCCUUGCCUGGGAAAACCCAUGGACAGAGGAGCCUGGUGCGCUCCAGUCCAUAGGGUUGCAAAGAGUCGGAUGCGCCUGAAGCA	36.6	100	36.6	58	0.631034
chi-m0582	AGACCUACCUAAGGCUGUCCUCUGGGAGGAUGACAUCUUUGACUCCCUCUGAGGCAGAGCUUUCUUUUCUGAA	20.6	73	28.2192	49.3151	0.572222
chi-m0583	UUUAAAGUCUUGCAGAAGCUAUACUGUUAACAAUUUAUUGAAUUGUUAACAGUAUAGCUUCUGUUUUACCUCUUG	36	75	48	29.3333	1.63636
chi-m0584	GGGUUGGCCAAGAAGUUCGUUAGGGUUUUUCUGUACAGUGUUAGGGAAAAACCCUAACGAACUUCUUGGCCAACCCAU	65.5	78	83.9744	46.1538	1.81944
chi-m0585	GGGUUGGCCAAAAAGUUUGCUCAGGUUUUUCUGCACCAUCUUAUGGAAAAACCUGGACAAACUUUUUGGCCAACCCAA	49.1	78	62.9487	43.5897	1.44412
chi-m0586	ACUGGGUUAUCCAAAAAGUUCAUUCAGGUUUUUGUAAGAUGUCAUGGGAAAACCCAAACGAACUUUUAACCAACCCAGC	25.1	79	31.7722	39.2405	0.809677
chi-m0587	UUCCCAGGUGGCUCAGUGGUAAAGGAUGUAACGGCUGAUGGCAGGUGAUGUAGGUUCGAGCCCUGGGUCAGGGA	27.9	74	37.7027	56.7568	0.664286
chi-m0588	ACUCUGGUGACCAGAGGGGAGUAUGUUACUAGGCCUUAUAGGACACCUUUCAUAUGCAUCUACUUCUAUAAACUGGGAA	18.3	79	23.1646	43.038	0.538235
chi-m0589	AAUGGUCAUCUGAGUUAGUAGGCUGUAUGUUCUUCAAAGAGACAGCCACAGCUUAUUAUUCUAGUACCAAU	20.5	71	28.8732	38.0282	0.759259
chi-m0590	AUGUGAGUCUGAGUGAACUCUGGGAGUUGGUCACGGACAGGGAGGCCUGGCGUUCUGCAAUUCAUGGGGUCACAA	23.9	75	31.8667	54.6667	0.582927
chi-m0591	UUGGGUUUGUGAAAAGUUCAUUUGGGUUUCCUGUAACAACUUAAAGAAAAAUUCAAAUGAGCUUCUUUGCCAACCCAAU	27.9	79	35.3165	34.1772	1.03333
chi-m0592	GGGUGCCUCUGAGCCCCUUCUUGCGCCAGCAAGGCUCUGGCUUCCUUGCUAGAAUAAUCUGGGUUGAGGGUGGAUCUCAAAGUCAGCA	30.9	88	35.1136	55.6818	0.630612
chi-m0593	AUGUGAAUCUGAGUGAACUCUGGGAUUUGGUCAUGGACAGGGAGGCCUGGUGUGCUGCAAUUCAUGGGGUCGCAAAGAGUCUGAC	23.7	85	27.8824	51.7647	0.538636
chi-m0594	CAGUCUUGUUCGACUUUGCGAUCCCAUGGACUGCAGCCUACCAGGCUCCUCCAUCCAUGGGAUUUUUCCAAGCAAGAAUAUUGGAGUGG	30.8	89	34.6067	50.5618	0.684444
chi-m0595	UUGUGUCUGUUCUUUUGCAGCACAUGGGACCUUCAUUGUGUCAUGCGGGAUCUUUAGCUGUGGACAUGGACUCUC	19.2	75	25.6	48	0.533333
chi-m0596	UAUUGGGUUGGCCAGAAAAUUUGUUAGGGUUUUUUAUGAAAAUCCUGAGUGAACUUUCUGACCAAUGCAAU	27.2	71	38.3099	35.2113	1.088
chi-m0597	GCAGUAAAGUGAGCUGGGAGCUGAGUCAAGCGCUCAGUACCUCGCGGCUCCUCGCGGCUCCUCCCCUCC	25	69	36.2319	65.2174	0.555556
chi-m0598	AAACUUCAUAUGGCCUAAAUAUCUGUAACUCUAAAAGUGUCCAUACUGGACUGGUAAUUUUUGAAGCUGUGGGGACAUGGGGCAUGGAAUUUC	19.9	93	21.3978	39.7849	0.537838
chi-m0599	UUGAGUUGGCCCAAAAGUUCGUUCAGGCUUUUGUAUCAUCUUAUGGAAAAACCCAAAUGAACUUUUUGGCAUCACAGCUCA	28.1	81	34.6914	39.5062	0.878125
chi-m0600	UUAAUUGGCCAAAAAGUUUGGUUGGGUUUUCUGUAAGAUUUUACAGAAAAAUCUGACUGAAUUUUUUGGCUAGCCCA	35.2	77	45.7143	33.7662	1.35385
chi-m0601	UAUUGAGUUGGCCAAAAAGCUCCUUUGGGUUUUCUAUAACAUAUGGCAAAAUCUGAAUGGACUUUUUGGCCAACCCAGU	36.7	79	46.4557	39.2405	1.18387
chi-m0602	AAUAUUGGGGUGGCCAAAACAUUCAUUUGGGUUUUUUCAUAAGAUGUCAUGGAAAAACCCAAAUGAACUUUUUGGCAUACCAGUACA	40.7	87	46.7816	35.6322	1.3129
chi-m0603	CAAAACAAUCACAGGUAGGGUUCUUGGGAGAUGGUGUGCUUGGGUCUCUCCCAGUUCUGCACGUCUUGCCAGUGGAGGUGCCA	23.4	83	28.1928	54.2169	0.52
chi-m0604	AGGAUUGAGAGAAUUUAAGGUGAUGUGAUACUGAGCGACUGAACUGAACUGAACUGAAUAUACUCAGUGAUACAGAACUUUGACUUAGGUGCA	18.4	93	19.7849	38.7097	0.511111
chi-m0605	GACAGUGAAUCUAUGUCGUGUGUCUGUGGCGUUGAAAAAACCGCUGUGGGGGAACACGUGGUGGUUGUGCUUCUGUUG	18.7	78	23.9744	51.2821	0.4675
chi-m0606	UUGAGCUGGCCAGAAAGUUUGUCAGGGAAUUUCCAUAAAAUGAUAUGGUAUGGAAACACCCAAAUGAACUUUUUGACCAACUCAG	33.4	85	39.2941	38.8235	1.01212
chi-m0607	GUUGGGGCAGGGGGUGGUCAGUAGGAAGCAGACUGCAUAUCCUCUCUGACCAGCUCUGCCCCUCA	36.8	65	56.6154	60	0.94359
chi-m0608	UGGGUUGGCCAGAGAGUUCAUUCAGGUUUUUCCAUAAGAUGGUACAGGAAAACUUGAAUGAACUUUCUGGCCAACCCAAU	53.9	80	67.375	42.5	1.58529
chi-m0609	UGGCUUCUCUUGUUGUGGAGCACAGCCCCUGGAGCACGCAGACUUCCGUAGCUGUGGUGCACAGGCUUAGUUGCUCCGCAGUGUGUGGAUCC	34.5	92	37.5	58.6957	0.638889
chi-m0610	GGCUCGCUGGAUCUGCUCGUGCUGGCUCCUGGCUCCCGGCACCCGAGGCCAAAAGGGAAGCGAAGCUGCCAGACUAGGGAUGG	27.7	83	33.3735	66.2651	0.503636
chi-m0611	UGACCCUCAGCUUCAUUUGGGCUUCUGGAUGUGUAAGCCAAAACUGGGGCAUAACAGAACUGGCUGUUCUGAGCUUGGUUG	22.1	81	27.284	49.3827	0.5525
chi-m0612	UUCUAAAGUCAUUAGAGCACAGGAUUAUAUGGAUUACUUUGGUGGUGGUUUAGUCACUUAGUCGUGUCCUACUCUUGUGACCCCAUGG	21.4	88	24.3182	42.0455	0.578378
chi-m0613	UUGGGUUGGCCAGAAAGUUUGUUUGGGUUUUUCCAUUCCAUUUUAUGGUAAAACCUGAAUGAACUUUUUGACCAACCCAG	43.5	80	54.375	38.75	1.40323
chi-m0614	GUAUUGAGUUGGCCCAAAACUUUGUUCGGAUUUUUCACAAGAUCUUAUGGAAAAAACCCGCAUGAAGUUUUUGGUCAAUGCAAUA	29	85	34.1176	36.4706	0.935484
chi-m0615	UUCUUGUAUCUUCUCUGUUCAUGUGGACGUGUGACCAUGUGGACGUAUGACCACUUGAACAGAGGGGAUCCAAAAAGA	34.5	78	44.2308	44.8718	0.985714
chi-m0616	GGGUUGGGCAAAAAGUUCGUUUGGGUUUUAAGAUCAUAUAGAAAAACCCAAGAGAACUUUUUAGUCAACCCA	33.4	72	46.3889	37.5	1.23704
chi-m0617	AAUCCCUGGGUCCUGAAGAUCUUCUGGAAGAAGAAAUGGCAACCACUCCAGUAUUCUUGCCUGGAGAAUCUCAUGGACA	23.5	79	29.7468	46.8354	0.635135
chi-m0618	AUUGGGUUGGCCAAAAAGCUCAUUCGUGUUCUUCUGUAACAUUUGGUGGAAAAACCUGAAUGAACUUUGUGGCCAACAGCAU	28.9	82	35.2439	41.4634	0.85
chi-m0619	CACACUGUCUGUGUGUUCUCAGUUGCUUAGUAAUGUCCAGUUCUUUGCAAUUCUGUGGACUGUAGCCCACCAGGCUCUGU	19.1	80	23.875	47.5	0.502632
chi-m0620	UAUUGGAUUGGCCAAAAAGUUUGUUCAGGUUUUUCUAUGCUCUGGUGCAGAACAACCAGAACGAACUUUUGGCUAACCCAAU	36.8	82	44.878	40.2439	1.11515
chi-m0621	AUGUCAGCCAGAAAGUUCAUUUGGGUUAUUCCUUAACAUCUUAUGAGAAAAACCUGAACAAACUUUUUGGACAACCCAAUA	20.8	81	25.679	34.5679	0.742857
chi-m0622	UAUUGGGUUGGCCAAAAUGUUCAUUAAGAUUUUCCUGUAACAUCUUACCAAAAACCUGAAUGAACUUUAUGGACAACCCGAU	25.4	82	30.9756	35.3659	0.875862
chi-m0623	GUUGGAUUGGCCAAAAAGUUCAUUCCGGUCUUUCCAAAAGAUGGUAUGGAAAAAGCUGAAUGAACUUUUUGGCCAAUUUUUU	38.1	82	46.4634	36.5854	1.27
chi-m0624	AUAUUGGGUUUGGUCAAAAAGUUUGUGUGGGUUUUCCUGUAACACCUUAUGGACUGGAACGAACUUUUUGGCCAAUCCAAUAC	33	83	39.759	39.759	1
chi-m0625	ACUCUGUUAGUUGGAUUUGGAGCAGACUUUUGAACCCACACAGUGCAUGUCUGUGUUUCUAGCCAUUAUUCUAUUCUACCUCCACUUAUAGUGA	19.7	94	20.9574	40.4255	0.518421
chi-m0626	CAAAUACUGGGUUGGCCAAAAGGUUCCUUUGGGUUUUCCUGCAAGAUGUUAUGGAGAAACUCAAACGAACUUUUUGGCCAAACCAAUAUUUC	41.8	92	45.4348	40.2174	1.12973
chi-m0627	GUAUUGGGUUAGCCAAAAAAUUCAUUUGGGUUUUCCUGUAAGAUGUUACAGAAAAACCCAAACGAACUUUUUGGUCUACCCGAUA	41.7	85	49.0588	36.4706	1.34516
chi-m0628	CUAGUCUUCCAAGACUGGCUUUCCACGGUGCAUUUAUUCUGCACCGUGGAAAGCCAGGGUUUUGAGGACUGGU	48.5	73	66.4384	50.6849	1.31081
chi-m0629	AGUUGGCCAAAGAGUUCAUUCAGGUUUUUCUGUUAACAUCUUGUGGAGAUACCCAAGUGAUUUUGGUCAAUC	21.4	72	29.7222	38.8889	0.764286
chi-m0630	UGGGUUGGCCACAAAGUUCGUUUGGGUUUUUCCAUAAGAUGUUACGGAAAAACCCGAACUUUUUGGCCAACCUAG	42.5	75	56.6667	44	1.28788
chi-m0631	UUCGGUGAAACAGAGUCUGUCCUGCCGGCUAUAAGUACCAAUUUAUGUAAUAGGGCCUCAGGGCAGCAGGAGUCUGUCUCUCUCUC	26.8	86	31.1628	50	0.623256
chi-m0632	UUGGGUUGGCCAAAAAGUUUAUUCUGGUUUCUCCAUAAUAUCUUACAGAAAGACCCAAAUGAACUUUUAGGCCAAACUA	27.4	79	34.6835	35.443	0.978571
chi-m0633	CUUUCUGCAGGGGCUGAUGCAGUCUGAGAGCUCAGAUGACUCUAAUUUCAGGUCACUGGUCUUCAUCUCCACUCCCUCCACCCCCCUCUGCCUUCAG	21.9	97	22.5773	54.6392	0.413208
chi-m0634	CAGCUGGUGGCAGGGAGGUGUCUCAGUGACAAGUUUAAUCCUCCUGGGGCUUUACAAACUUGCUGGAUGACCUCCCUGCCCCUCGCUGGG	43.8	90	48.6667	57.7778	0.842308
chi-m0635	AUUGGGUUGGCCAAGAUGUUCAAUUGGGUUUUUCCAUACUAGCUCCUGGAAAAACUUGAAUGAACCUUUUGACCAACCCAA	37.8	81	46.6667	40.7407	1.14545
chi-m0636	UGGGCGGCAGACCCCGCCCACGGCUUUGUCUCCUCCCGGGUCGGCCGGCCUGAGAGGCUUUCGGCUUGGGGAGAGGCAGUCUAUCGCUGU	46.9	90	52.1111	68.8889	0.756452
chi-m0637	GGGUUGGCCAAAAAGUUCGUUUGGGUUUUCCAUACUACCUUACGGAAAAACCCAAGUGAACUUUUCAGCCAACCCAAU	41	78	52.5641	43.5897	1.20588
chi-m0638	AGGCCUCCGUGACUGUCUGGCUCUGGGAUGGGCUGAGUGGACACUUUGUAGGUAGGGCUUAGCAGCAUGUGAGGUGGACGGCCC	28.6	84	34.0476	60.7143	0.560784
chi-m0639	GAUGGAGAGGAGCGGCCAAAGGGGACGCAGAGCGCAGAAGCUGUGUCGCCCCCAUGGUUCUGCAGAGAAUCGGG	27.4	74	37.027	63.5135	0.582979
chi-m0640	AUCCCAAUGUGGGCCCAGGAUUUUGCAUUUUUAUAAAAAUUUCAGCAGUAAGUUGAAUGCAGCUAUUCUGUAGACUGAUAUUUGGGA	23	87	26.4368	36.7816	0.71875
chi-m0641	AUAGUUCAGAGCCUUGCCCUAGCCCUGGGGACUAAAUAAAAGUUACAUUAUAAAUACAGUCCACAGAGCUCAGGGCAAGUUAAAAAAAAUA	27.5	91	30.2198	38.4615	0.785714
chi-m0642	UUGGGUUGGCCAAGAAGUUAAUUUUGAUUUCCUGUACUAUCUUAUGGAAAAACCCAAAUGAACUUUGUGGCCACUCCUA	23.4	79	29.6203	37.9747	0.78
chi-m0643	UUUUACCCAUGGUGGGCGGCUCAUGAAACAGAAGCGGAAGCCUGUUCAUAUGCCGUGUUCUGCUUCUGGGUCUGA	27.4	75	36.5333	52	0.702564
chi-m0644	UUUACGUCUAUAUUUGUCAGGGAUAUUGGAUAUUGGAUUUUCUUGCAGUGUCUUUGUCUGGCUUUGGCAUCAGGGUGAU	18.3	79	23.1646	39.2405	0.590323
chi-m0645	CUGUUGCUGCAGAGCCCGGGCUCAAGGGCGUGUGGACUUCAGCUAUUGCAGCGCUUGGGCUCAGGUUCAGUAGUUGCAGC	39.5	80	49.375	60	0.822917
chi-m0646	GAAAAUGAAGACUGAGGGGACCCAUGGUGCAGAAGCGUUGCUAUGAUGUGACCUGAGUCUUCAGAGCU	25	68	36.7647	50	0.735294
chi-m0647	CAGCUACAUCCACAGAGCUGGAUGGGUCAGCAGGGAGUUGGUGUCUGCACUCAUCCCUGUCCUCCCGGAGCCCUGUGUGUACUC	33.5	84	39.881	59.5238	0.67
chi-m0648	UAUACAUACUGGAGUUCUGGGCUGCCGUGUUAUACUAGCAUUUGGCGAUUUAAGCUCCAUUGCUCUUAGAGCUUGAU	21	77	27.2727	42.8571	0.636364
chi-m0649	AACCCAGAGUAGAAGCUUUGGAGACAUGAAGCAGUUUUGAGGAGUGGGAUUCCCAGAACCCAUGUGUUAUGUCUUUAGAAGGACUUAAAGGUGGCUGGA	29.2	99	29.4949	45.4545	0.648889
chi-m0650	GGGGUGGAAACUGAGGCAGAAGGGGCGUGGCUCCAGUCUGGGCUGUCCCCAGUCCCGCCCCUGCUUCCUCAGGCUCGCGCCC	45.2	82	55.122	70.7317	0.77931
chi-m0651	CAUUGUAGUAUGAAAGCAGUCAAUGAACAGGUGUGGCUGUGUUCCAAUACACUCUCUUCAUUACAGCAGGCGGGAUCUUUGGUUGUGGAGUACACUUUC	19.4	99	19.596	44.4444	0.440909
chi-m0652	GUCCAAAGUCUGCCACCUUGAGGAUGGGCGUGCCAGACCGCUCUGUGAUGAGGAUGUUGUCUGGCUUUAGGUCCCUGUGCACGAUGUGGUUUUUGUGC	31.3	98	31.9388	55.102	0.57963
chi-m0653	AGAGACAAAACAUAUGUCUCAGUGUGUGUGUUCUGCCCCUUGACACUCACACUGAGACAUAUAUUUUAUCUCUG	37.4	74	50.5405	40.5405	1.24667
chi-m0654	UAGGGAAGGCAUGGGGGCAGGAAGAUGUGCUGCAAGUUCAGGGUCAGUAGGUAGUUCCUGUUGCUGGGCAGCAUCUU	23.9	77	31.039	54.5455	0.569048
chi-m0655	GAGGACUUGACCAGGACAGAAGGGUGAAUUGCUCUUUGCUUGAGCUGAGACUUCCAUCUUCUUCUGCCCUGGUACAUUAGGCUUCAGUGCUCC	30	93	32.2581	50.5376	0.638298
chi-m0656	GGGGACGUUCUUUUUCCUUCUGUGGAGCAGAGCAGCAGCUGCUCCCGAGGGAACCUCUGUCCCCA	33.5	65	51.5385	60	0.858974
chi-m0657	CUGGGCUGGGCAAGGGGUGCACGGUGGUCAGUGGGCUCCUGCUGGAGAGCCUGUCCCCACGGUCACCUCCCACCCCCAGUGCUGUGAAGC	39.8	90	44.2222	68.8889	0.641935
chi-m0658	CCUCUCUUGGCAUUCACCGCGUGCCUUAAUUGUAUAGACAUUAAAUCAAGGUCCGCUGUGAACACGCAGAGGGGCC	27.3	76	35.9211	51.3158	0.7
chi-m0659	AAACUACUUCUGGGAUGAGGCACUGAGGCUUCCCUGAGUGUCUGCCUUGGACCCUUGCUCCCAGGGGAGAUC	29	72	40.2778	56.9444	0.707317
chi-m0660	UGGGGCACACAGAUGGGUCACACAGGCUCAUGUUCAACAUCCACGCGGGCUGACGUGUCCCUGCCUGCCUGCCUAC	27.4	76	36.0526	61.8421	0.582979
chi-m0661	CAACUAAGCCUGAGAGCCACAACUACUGAGCCCACACAUUCCAACUGCUGAAGCCUGUGUGCCUAGAGCCUGUGCUUGGCAACAAGA	18.4	87	21.1494	52.8736	0.4
chi-m0662	CUGAGCCUGCUGCCAAGCCCACGUUCAAAGGCUGUUUCUUCAAAGUUAAUGGUGCCGCCUUUGAGCUGGGAGGGGAAGCGGGCAGUUGG	41.4	89	46.5169	57.3034	0.811765
chi-m0663	CCACCGCAUACAGCUGGGCAGAGUGUGCACUGCACAAAUCUUCCCACGGAAGGGGCAAGUGGGGCUGAAAACUAGCCCAUGCUGUGCGUACU	35.1	92	38.1522	57.6087	0.662264
chi-m0664	GCACCUGCUGUGUGUUGGGUGGGGGUGGGUGUGACUGGACCCCAGUCCUUGCCCCUCGAGGAGGUGACA	31.8	69	46.087	65.2174	0.706667
chi-m0665	GGUUCAGUUUUUGAGUUGGGAAGACCCCUGGAGGAGGGCAAGGCAACCCACUCCAGUAUUCUUGCCUGGAGAAUCCAAUGGACA	27.2	84	32.381	52.381	0.618182
chi-m0666	UGGAAUGCUAGCCACUAAGGAAAAUGUAGGACUGAAAUGUUGGGCUUCUCUCCCCCUGGGUCCAUUUCUCAUUCUCCCUUUUGGCUCUGCAGACAUUCCC	26.2	100	26.2	49	0.534694
chi-m0667	ACACCAGAGGUGGAGGCUAGGAGUGCAUGAGCUGGGCUCUCACCAACUCCUCACAUCCCUGCCUCCCCCUCCAGUGGUGUU	40.1	81	49.5062	60.4938	0.818367
chi-m0668	AGUGAUGGCAAUGCCAGGAUGCUUGUGGGUCAGUUCUUCUGAAGCUGGUCUUUGGUGAAUUGCCCAGGAAGCCACUGGCAUUUUAUCCUU	36.2	90	40.2222	48.8889	0.822727
chi-m0669	CUGGGUGCGGGGCUGGGAGCAGGGCAGAAAGGCACUCCCAGGGUUCUGCUCAGUCUCUGCUCUCCCCGCAGGCAUUCCCAU	37.4	81	46.1728	65.4321	0.70566
chi-m0670	GGUGCUGGGGAAGGUAUCCCCAGCCAGGAGUUGAGGGGAGAGCAGUCCCUGGUACCUCUGACUCCUCUCUACCUCACAGGUUUCUGCAC	37.1	89	41.6854	59.5506	0.7
chi-m0671	ACCCCCUCAACCACCCCGCGGGAGCCCGUUCCUUUGCGGGGGCCCGUUCCUUUGCGGGAGCCCGUUCCUUUGCGGGAGC	33.7	79	42.6582	70.8861	0.601786
chi-m0672	CUGUCCGGCCUGCCGGGGGCAGAGGGAGAGGGACAGAGGCCAUUCUGACCCUCGCUCCCUGCCCUGCAGUGACCAUUGUC	40.8	80	51	67.5	0.755556
chi-m0673	AAGAGCCCAGGCAGUCACAGAGCUUAGUUUUAAACUCAGCUGACCUCUGAUGAACUGCAAAACAACUG	19.9	68	29.2647	45.5882	0.641935
chi-m0674	GUUGGCCAAAAAGUUCAUUUGGGCUUUUCUGUAAUGUCCUGUGGAAAAACCCAAAUGAACUUUUUGGCCAACC	43.5	73	59.589	41.0959	1.45
chi-m0675	AUUGGGCUGACCAAAAAGUUCAUUUGGGUUUUUGUAAGCUCUUAUAUAACCUGAACAAACUUUUUGGCCAGCCUAA	33.2	76	43.6842	36.8421	1.18571
chi-m0676	AAGAGGGGCCUGGCAGGCUAUGGUUCACGGGGUCGAAAGGAACAUGACUGAGCAUGCAUGACCCUCCUACAAAGGCGUGUCUGUGGUUUCCU	27	92	29.3478	55.4348	0.529412
chi-m0677	UGCGCAGUAGCACUCGGAGCUGAAUGGAGGCAUCGGGCUGUUGGGUGUCUAUUGCAGUGCUCUGCCUCCUCAGUUCUGAAGCCACUGAGUU	43.4	91	47.6923	56.044	0.85098
chi-m0678	GCCCUGUAUGCACCUGCAUUCAAAAGAGACCACGGGCUGUCCGUGCUCUGGUCGUUGACAAUGCAGGGA	25.7	69	37.2464	56.5217	0.658974
chi-m0679	AACUCAGGUUUCUAGGCCUGUAAACCAAAGAUACUGAUUUAGUAGAACUGGGGUAGGGCCUGGUGUCUAUAUUU	21	74	28.3784	41.8919	0.677419
chi-m0680	UAUUCUCUGCAGGGAAAGUUGACGAGAACCUUGACAAGAGACCUGCUAUCUUUCAGUAAAAGUGGAUAUGUUAUCAUUACCUUGUGCAGAGGAAU	19.9	95	20.9474	40	0.523684
chi-m0681	AUAUUGGGUUGUCCAAAACAUUCAUUCAGAUUUUUCUGUAGGAUCGUACAGAAAAACCUGAAUGAACUUUUUGGACAACACAAUA	42.5	85	50	32.9412	1.51786
chi-m0682	AGUCUAGGGGGCGGCGCUGGCGCGCGCCGCGCUCGAUUUGGCCAAGGUCCCCUGCCUGCCCGCGCGCCCUCCCGUCGCCCGCGUCCCG	40.4	88	45.9091	79.5455	0.577143
chi-m0683	GAGAGGGAAAGAGUUGAUAGUUUGCUUACUUUUUAUCAGCCUGCUCCUUCAUGAGAAGAAGCACUGUAACUGCUUCCCCACC	22.6	82	27.561	45.122	0.610811
chi-m0684	CAAGCCUGGCCAGCUGUCUGAGUCUGUAAAGGAAGUUUAGGUAUAUUCACCGUUUACGUAUUUUCUAUGGUUUCUUUCGAGCUCUAACGGUAGAUUUGAG	19.3	100	19.3	42	0.459524
chi-m0685	GUGGUGAUGGGCAGAGAGGGAGGCUGAGGGUGACUUAACCCAUAUCCCCAGUGGGCACCCCUGCUGCCGCUUCUGUCGGCACAUG	34.2	85	40.2353	62.3529	0.645283
chi-m0686	UUAAUAUUUAUUUCUUUGGCUGUGCCAGGUCUCAGGUGCAGCACGUGGGAUCUUUAGUUGUGGAAUGAGAAUUCU	19.6	75	26.1333	41.3333	0.632258
chi-m0687	UGUUGAGUUGGCCAAAAAGUUCAUUUGGGUUUGUCUGCAUGAUAUUAUGGAAAAACCUGAAUGAACUUUUUUGACCAACUUGAU	35	84	41.6667	34.5238	1.2069
chi-m0688	CUCGGAAAUAUUGAGUUGACCAAAAAGUUCAUUUGGCUUUUUCCAUAACAUCUGACAGAAAAACCCAAAUGAACUUUUCUGCCCACCCGA	21.6	90	24	38.8889	0.617143
chi-m0689	UCAGCUGUCCACUCUAGACUGUGAGCGUCAUGUGAGAAGGAGCUUAUCCUGGUGUGGCCUAGGAGGUGCGUUGCAACGCUUGAACACUGAA	24.9	91	27.3626	52.7473	0.51875
chi-m0690	AACUGUCCCUUUGGUGUCAGGAACUGUGCUAAGUGUUUGGGAUAAAGGGAAGACAUGUUCUCAUGGUGCUGAGAGCCAACUGGAUGAGACAGAA	25.5	94	27.1277	46.8085	0.579545
chi-m0691	UAGACCUGGGUGAGGUGAAUCACUGAAGCAAGAGGGCUUUCAGUUACCUCUGAGGAAGA	18	59	30.5085	49.1525	0.62069
chi-m0692	GAGAGAGAGAGGAGCCUGACUCAACCAGGUUCAGCAAUGGAUUAGGUUUGGGUAGAGGGUUGAGGGGAAGAGAGGGAGCCUCUCCAGCUA	26.1	90	29	54.4444	0.532653
chi-m0693	UACGGUUGGUCAAAAAGUUCACUUGGGGUUUCCUGUAAGAUCUUAUGGACAAACCCGAAUGAACUUUUUAGUCAACCCUA	28.9	80	36.125	40	0.903125
chi-m0694	CAUUGAGGCAUGCAGGAUCUUUAGUUGUGGCCUAUGAACUCUUAGUUGCAGCAUGUGGGAUCCAGUUCCCUUAUCA	20.8	76	27.3684	46.0526	0.594286
chi-m0695	GUGGGGGGAUCAGGGAGGGAAGGGGCCCGGGGACACCCUGCCUCUGCCCUGACCCCUGCCCUCCCUGCAGCUCUACACCC	44.9	80	56.125	72.5	0.774138
chi-m0696	CUCCCAGCAGGGACGGGGAGGGACAGCAGGGCAGGGAAGCCAAGAUCCUGACCCUCUGUGCCCCCCUCCCAGAUGCUGCUGC	43.9	82	53.5366	68.2927	0.783929
chi-m0697	GGGGUGUGCCGAGGGGGGAGCAGGCAGGGCGUCCACCUCCUCAUUGCUCUGUCUGUGCCCCCAGGGUGUACUGG	38.9	74	52.5676	68.9189	0.762745
chi-m0698	UGCUGGGGGGCCAGGGCAGGGGGGGCCGGGCUGGGCUCACCCAGCCAGGCCCUGCCUUGAGCCACCGCUUUUGCCCACAGGGA	50.2	83	60.4819	74.6988	0.809677
chi-m0699	UGGGGAGUCUUUGAGGUAAUCCGGUCUGACAGGCUGCGGCUGUGCCUCAGUGCCGUUCUCGUUCUGUUCUCCGAGGUGCUCACAAGGCUCCGCU	35.3	94	37.5532	59.5745	0.630357
chi-m0700	CUUCUCUAGUUGUGGCUCACCGGCUCUGUAGUUGCGGUGCUUGGACUUAGUUGCCCUGUGCCACGUGAGAGCUU	21.6	74	29.1892	55.4054	0.526829
chi-m0701	AGCACAUGGACUCAGCUGUUGCCAUUUGCAGGCUCUAGAGUACGGGCUCCGUAGCUGUGGCACAUGGACUUAGUUGCUUUGUGCC	29.1	85	34.2353	54.1176	0.632609
chi-m0702	UUGAGUUGGCCAAAAAGUUCGUUUGGGUUAUACCAGCUUACAGGAAAAUACAAAUGAACUUUUUGACCAACUCAAU	32.7	76	43.0263	35.5263	1.21111
chi-m0703	AGACCGCCAACCAGCUGCGGGGGGCGUCGGGCAGGGCACGUGACCUCUCCAGGCUGCGCUGGGAAUCAAGGGGUGGGAC	30	79	37.9747	70.8861	0.535714
chi-m0704	UAUUGGGUUGGCCAAAAAGUUCAUGCAAGUUUUCCAUACCAUUUUAUGGAAAACUCAAAUGAACUUUUUGACCAUCCCAAU	40.6	81	50.1235	34.5679	1.45
chi-m0705	GUGCUCAGAGCGCCAGCUUGAGAGGAGAUGCCGGGGGGCCACAGAUGAGUCCGGCAGCUCCCCAAGACUGGCCGCUGGGCCCCCA	43	85	50.5882	69.4118	0.728814
chi-m0706	CUUUUGGUCCCAGGGACGGAGGGGUGGGAAGGCCACAAGACCCAUGCCGCCCAUUCUGCAGGUGGGACGCCUGAGU	29.9	76	39.3421	64.4737	0.610204
chi-m0707	CUCUGUGCUCUUUCCGGUGUGAAUGUCAACAGAAGUAAACAUAUUUAUGGCUUUAUUUCUCAGAGGGGAUCAGAGA	18.1	76	23.8158	40.7895	0.583871
chi-m0708	UUUGCCGAUGUGUCUUUGUGUGUGACUGUGUCCUAUAAAUACAUACGUAUAUAUACAGACAGACACUUGCUUU	18.2	73	24.9315	36.9863	0.674074
chi-m0709	GGCUCGGGCUUCUCUCCGGUUGCGGAGCUCGGACUUCUUGCGGCGGCUUCUCUUGGCGAGGACCAGGAGCUCUGGGCUGCAGGCGCUUCAGUA	34.5	93	37.0968	65.5914	0.565574
chi-m0710	CUGACUGACUCAGCAGCACAGAAAUGCUGGCAUUUUGUGUGUUCUGCGUGGACUCAGCUGAGAUACCAGUUUUUUAUGCGUCUGUGGCUCAGCGC	26.5	95	27.8947	50.5263	0.552083
chi-m0711	UGGGUUGUCCAAAAAAGUUCGUUUGGGUCUUUCCAUCAGAUGUUACAGAAAAGCUCAAAUGAAUUUUUUGACCAGUGCAAUGCAU	23.3	85	27.4118	37.6471	0.728125
chi-m0712	GGGUUGGCCAGUAGUUCAUUUGGGUUUUCCCCAAGAUCUUGUGGGAAAACUGGAAUGAACUUUUUUGGUCAACCCAG	46.9	77	60.9091	45.4545	1.34
chi-m0713	GAGGAAUGCACUGUUGGCUUCUUCUUGUCUUGCUUCAGCAAAAUAAAACUGAGGUGACAGCAAAGAGCAGAAUAUUCAUUCCUCA	28.4	85	33.4118	41.1765	0.811429
chi-m0714	AUUGGGUUGGCAAAAAUGUUUAUUUAGAUUUUUCCAUAGCACCUUAUAGAAAAACGCAAAUGAACUUUUUGGCCAAUCCAA	26.7	81	32.963	32.0988	1.02692
chi-m0715	UUGAUGAUUUUGUUGAAAUGCAGAUUCUGAUUCAGUAGAUCUGGUGUGGAGGUGUUGAGAUUCUGCAUUUCUAACGAGUUCUGGGG	24.4	86	28.3721	40.6977	0.697143
chi-m0716	GCCGCCCUCAUCCCGGGGCUGCGCGGACCGCCGCCGGGCGCCUCCUGAGCUGCGCUCCGUCUGCCCCUGCAGGUGUGGUGUG	41.2	82	50.2439	78.0488	0.64375
chi-m0717	GUGGGCACCGGAGAUGAGGGCGGGCGACCGAGAUGAGGUCAGGUCGCCUUCCUGUCUCCGAAUAUUUGCCGUAG	35.3	74	47.7027	62.1622	0.767391
chi-m0718	GAAUCCAUAUAAGGAAAGUUUUCUGAGGCUUCAGUCUCUCAGGUGAUGAGAGUAUCAGAAUAAGCUUCCCCAAAGCAAAAUA	18.3	82	22.3171	39.0244	0.571875
chi-m0719	ACAACUGACCAAAAGGUUUGUUUGGGUUUUUUCAUAGGAUGUAACAGAAAAACCCAAAAACUUUUUGACCAACCAA	19.4	76	25.5263	34.2105	0.746154
chi-m0720	UGAACUCUCUGGAGGUGCUGAACUGUAGGAACUUGGUUUUGUUGACAGGAAGGCUUAAACAGUGACCAUUUCACGGUACAAUCAGUUUAUUGUUCAU	20	97	20.6186	41.2371	0.5
chi-m0721	UUUGAGGAGCUCAAGGCUUCAGUGGGGGAAGUAAUUGCAGAGGUGGUGGAAGUAGGACGAGAACUGACUUAGAAGUGGAGCCUGAAGAUGUGACUGAA	20.6	98	21.0204	48.9796	0.429167
chi-m0722	AGUUGGCCAGAAAGUUCGUUCAGGCUUUUCACAAGAUGUAACAGAAAAAUGAACUUUUUGGUCAACG	25.4	67	37.9104	38.806	0.976923
chi-m0723	GAGUAUUGUGUUGGGCAAAAAGUUCAUUUGGGUUUUUCCAUAACAUCUUACGGGUCAACGUGAAUGAACUUUUUUAGUCAACCCAAAACGCA	26	92	28.2609	38.0435	0.742857
chi-m0724	GUCGGGUGGGGGGAUGGGUCUCACCGAGUGCUUAUGUUGUGCAGCAGACAUGCCUCUGAGCUCACACCUCACAAGGGCCCCACA	29	84	34.5238	60.7143	0.568627
chi-m0725	AUUCUUCUCUCAAAAUGUGAUUGUGGCCCCAGGACACAAAGAUGAAUAAGAUACAAAUCAUAGACUCAAGGAGCUCACAGUCUUAAUGGGAAAGCAA	18.6	97	19.1753	39.1753	0.489474
chi-m0726	UGGAUUGGCCAGAAAGUUUGUUUGGGUUUUCCAUACCCUCUUACAGACAAACCUGAACGAGUUUUAGGGCCAAGCCAA	29.2	78	37.4359	44.8718	0.834286
chi-m0727	AGGGGAUUGUUGGGUCUGUCGUGAGAAGCUGGGUCCAUCCUGUCCACCCUCCCGCGCCACCCCCCACCCCCUC	22.9	73	31.3699	67.1233	0.467347
chi-m0728	CCAACUGCCAGCAGGCACUGGGGAAGCGGCUAACAUCAUUUUAUUUGAUGCUAGGGUCUCAACCAGUGCCUUGCAAAUAGUUGGG	38.4	85	45.1765	50.5882	0.893023
chi-m0729	GGUUUGGUCAAAAAGUUCGUUCAGGUUCUCCAUGCCUCUUAAAGGGAAAACCCAAACGAACUUCUUGGACAACUCAAUA	23.5	79	29.7468	41.7722	0.712121
chi-m0730	AGGCAGAGGAUGCUGGAAAUCAUAGCAAAAGUCAGCAUCUGAGAGGGGUUUUGAAUGAUGACUGUGAUUCAUUCUGCUA	20.9	79	26.4557	43.038	0.614706
chi-m0731	CAGCUGGCCAAAAAGUUCAUUUGUGUUUUUUCCAUAACAUCUUACAGAAAAACCUGAAUGAAAUUUUUGGCCAGCCC	30	77	38.961	37.6623	1.03448
chi-m0732	GUGAGCAAGGUUCAGCCUCCAGGGGUGUAUUAGAGUUUGCAUCCUAGGGGAUGCUCUGCUCUCUGCCCAGUGGUCUGUCUUGUUUCC	31.1	87	35.7471	54.023	0.661702
chi-m0733	UUGGGUUGACUAAAAAGUUCUCUUGGGUUUUUCUAUAUGAUCUUAAAACCCAAACGAACUUUUUGCCCAACCCAAU	31.8	76	41.8421	35.5263	1.17778
chi-m0734	AAGGGCCAGCCCACCAUCAACAGGGUGGUGACCAGUGAAUAUGCUAUCAGCAUUCACAGCGCAUCCAUGAAGUGGGUUUCAAGAAGCCUGU	27	91	29.6703	51.6484	0.574468
chi-m0735	UUUGGCCAAAUGUCUUGUGCUCAGACAGAUUGGGUUCAAAUCCUGCCUCCAUCAUCGAUGGGCUAUUUGAGCAGACUGACGUUUCUCCACUUGAGCCU	27.7	98	28.2653	47.9592	0.589362
chi-m0736	UUGAGUUGGCCAAAAAGUUCAUUUGGGUUUUUCCAUAACAUCUUGCAGAAGAACCCAAAUGAACUUUUUGGCCAACUCAG	52.6	80	65.75	38.75	1.69677
chi-m0737	UCACCGCCUCGGUCGCGCCGCCCGGGGCCGCCUCGCCGCUCCGGGCCGGGGCCGCCUCGGCCUCCG	38.2	66	57.8788	87.8788	0.658621
chi-m0738	UACAUUAUUGUAGAACUGCAAUGUGCUAAUGGAUGUACCACGAUUUGGUCAUUCACUUAAUGUUUAUGGCCAUUUUACUGUUAAUGGA	19	88	21.5909	34.0909	0.633333
chi-m0739	AUCAGGUUGGCCCAUAAGUUCGUUUAGUUUUUUUCCAUAAGAUAUAAUGGAAAAACCUGAACAAACUUUUGGACCAACUCAAU	31.1	83	37.4699	33.7349	1.11071
chi-m0740	GUUGGGUUGGCCAAAAAGUUUUUUUCAGGUUUUUUGGUUUAGCAUUAUGGAAAAACCCAGAUGAACCUUUUGGCAAACCCAA	31.1	82	37.9268	37.8049	1.00323
chi-m0741	AGGGUGUUGGGUGGAGGGUGGCCUGGAGACCCAGACUGGGCUCUGCAGGUCUUCUCUGAAGGAGACAGA	29.2	69	42.3188	60.8696	0.695238
chi-m0742	GAGCCGGGCUCGCCGCGGGCUCCCUCCCUUCCCGCCACCCCGCCCGGGCGCUGGCGCGGGGCCGGAGAGAGUGGUGGCGGGAGCCCGGCGG	59.6	91	65.4945	84.6154	0.774026
chi-m0743	UUCAUUGGCUGAAGUUUGUUCAGGUUUUCCAGCAUAUCGUAUGAAAAAACUCAAAUGAACUUUUUUGGCCAACCCA	18.6	76	24.4737	36.8421	0.664286
chi-m0744	UAGCAGUUGACCAAAGAAUUUCGUUUGGGUUUUUCCGUAAGAUGUUAUGUGAAAACCUGAAUGAACUUUUUUGGCCAACCCGAU	32.7	84	38.9286	38.0952	1.02188
chi-m0745	GGGGUUGGCCAAAAAGUUCACUCAGGUUUUUUCAUAAGCUGUUAUAAGAAAACCUGAAUGAACUUUUGGCCAGUCCAUC	40	79	50.6329	40.5063	1.25
chi-m0746	CGACACGCAGGACGAGGCGGGCCUGGAGGUGCACCAGUUCUGGCCGCUGGUGGAGAUCCAGUGCUCGCCCGACCUCAAGUUCU	41.6	83	50.1205	66.2651	0.756364
chi-m0747	AUUGAGCUGGCCAAAAGGUUCGUUGGGUUUUCCCAUAAGAUAUUAUGGAAAAACCCAAAUGAACGUUUUGGCCAACCCAA	41.7	80	52.125	41.25	1.26364
chi-m0748	UUAUUGAGUUGGCCCAGAAGUUCAUUAGGGUUUUCCAUGGUCUUAAGUAAAAACCUGAACGAACUUUUGGGCCAACCCGGUA	36.6	82	44.6341	42.6829	1.04571
chi-m0749	AGCGCCAGCGCCAGCGGGCGGCGGGCGCGCUGGGCGCGGCGAACUCGGGGAGCAUGCCCAACCUAGCGGCGCGCGGCGGCGGCCACGGCGU	49.7	91	54.6154	82.4176	0.662667
chi-m0750	CUACUAGGGUUGGCCAAAAAGUUUGUUCAGAUAUUUUCCAUAACAUGUUAUGAGAAAACUGAGCGAAUUUUUUGGCCAACACAAUAAA	38.4	88	43.6364	34.0909	1.28
chi-m0751	GGGUUGACCAAAAGGUUUGUUCGGGUUUUUCCAUACUAUAUUACAGAAACACCCAAACAAACCUUUUGGUCAACCCA	45.1	77	58.5714	40.2597	1.45484
chi-m0752	UACUGGAUUGGCCAAAAAGUUCAUUUGGGGAUUUUGUAAGAUCUUCUGGAAAAACUCGAACAAACUUUUGGCCAACCCAACA	26.9	82	32.8049	39.0244	0.840625
chi-m0753	GAAGAUAUUUGGUUGGCCAAAAAGUUCAUUCAGGUUUUCCCAUACCAUCUUAGGGAAAACCCUGAAAGAACUUUUUGGCCAACUCAAUAAAAUA	46.9	94	49.8936	36.1702	1.37941
chi-m0754	UGAGUGAACUCUGAGAGUUGGUGACAGACAGGGAGGCCUGGCGUGCUGCGAUUCAUGGGGUCACAAA	22.2	67	33.1343	55.2239	0.6
chi-m0755	UUGGGUUGGCCAAAAAGUUCAUUCAGGUUUUUCUGUAAGAUGGUGUGGAAAAACUAGAAUGAACUUUUUGGCCAACUCA	44.9	79	56.8354	37.9747	1.49667
chi-m0756	UAUAUUGGGCUGAAAGUUUGUUUGGGUUUUCUGUGAGAUGUUAUGGAAAAACUCAAAUGAACUUUUUGGCCAACCCA	30.3	77	39.3506	36.3636	1.08214
chi-m0757	GUGGGCAGAGGGAGCGGUGCUGCGUCUCUGGCGCGGGGACCCCGGAGCGAGAGUGGCAGAGGACCGGACCCCGCGCGG	37.1	78	47.5641	76.9231	0.618333
chi-m0758	AGGAGCCUGGUGGGCUGCAGUCCACAGGGUCGCAAAGAGUCAGCCGUGACUGAAGGGAGUGAGCACUCGGGCAUGC	27.8	76	36.5789	63.1579	0.579167
chi-m0759	GAACAUGAUCAAGGGUGUUACACUGGGCUUCCUUUACACGAUGAGGUCAGUGUAUGCCCACUUCCCCAUCAACGCUGUUAUUCAGGAGAAUGGUUCU	24.6	97	25.3608	47.4227	0.534783
chi-m0760	UAACAUAAUGAAACAGAUCUUCAGAAUAUACAUCAGAUUCUACCCUCUGUUGUAUAUUCUUAAGAUCUGUUUCAUUAUGUA	44	81	54.321	28.3951	1.91304
chi-m0761	CGGGCGAGCCUCCCGGGGGUGGGCGGGCGCCGCGGGCCCCUACGCGGCGGCGCACGUCACGCGCUGCCCACCGUUGCUAGGCAACCGGACUGCCUGG	51.6	97	53.1959	80.4124	0.661538
chi-m0762	UCCUGGGCCUUGCUCUCAGUCCUCUGAAUCAGAUGCUCUAGUCCUCCGAAUCAGAUGCUCUGGGGCCGAGCCACGGAA	24.6	78	31.5385	57.6923	0.546667
chi-m0763	CCUCUGCAUUGGAAGAUGAGUCUUAAUCCCUGGACCACUUGGGAAGACCCCAAGAUUUAUUUCUGAGGUGAAGAAAAAUGUUCUAAAACUGACU	19.1	94	20.3191	41.4894	0.489744
chi-m0764	ACCCGGGUUCAAAAGCUGGGUUGGGAAGAUCCCCUGGAGAAGGGAAAGGCUACCCACUCCAGUAUUCUGGCCUGGAG	32.3	77	41.9481	57.1429	0.734091
chi-m0765	AUUGGGUUGGCCAAAAGUUCACUGGAGUUUUCCAUAACAUUGUGCAGAAAAACCUGAAUGAAACUUUUGACCAACUCAGA	23.6	80	29.5	38.75	0.76129
chi-m0766	CGGAGUCUCAGGCUCAGUCUGACCCCGAAGGGAUGGAUCCUCUCCUGGGGAAAGGGGCUGGGCUGUCAUAUUUC	28.1	74	37.973	59.4595	0.638636
chi-m0767	UCUUCCUCUUUUGGGUCUUUGUUCACUUCAAGAUGCAGAGUACCAGGGCCUGGGAUGUGGAUAGAGGCCAUGGACACAGCGAGGGACC	26	88	29.5455	53.4091	0.553191
chi-m0768	GGGCCUAGCCUCCUCCCAGGGCUCAGAGAGCGGGACACCAAGCCUCUCCCUGCUGCCCUGGGGGUGGCCUGGCCCA	51.1	76	67.2368	72.3684	0.929091
chi-m0769	AAAUAAUUUCCUGAACUGAAGCUCCCUGAAGUGUUAGAGUUAAUCAGAAGCACCGGCGGUCAGGUGGCAUCAUUUCAUGGCUUAUGGAGAACAUAA	22.2	96	23.125	42.7083	0.541463
chi-m0770	CAUGGAACUGCCCGUGAUGGAACUGAAGAAAUGGGGCAAUUUCUUUUCGUCAUUUCUCCUCUGUUUCUCUAGGCACCAAC	21	80	26.25	46.25	0.567568
chi-m0771	GCGCGCACACACGGGGGGCGGGGCGCGCGCACGGCGGGGACGGGGGCGGGGCGCGCUCCCGGGGCCCUGGCGCGCGCA	49.5	78	63.4615	89.7436	0.707143
chi-m0772	GCCUCUGGGGAUGAGGAUUUUGCUUGUUUCAUGUCUUGGAUUUUUGGCUGUGAAACAUGUGGGAUCCUAUCUCCCCAGCCAG	35.3	82	43.0488	48.7805	0.8825
chi-m0773	AAAGUGAGGAGUUUCCUGGCCCAUGCACCAAAUGUUGUAGCCAUGCGUUCUGGGAAACAAACUCACUCA	21.7	69	31.4493	47.8261	0.657576
chi-m0774	GGGUUGGCCAGUAGUUCAUUUGGGUUUUCCCCAAAGAUUUUAUGGGAAAACUCUAAUGAACUUUUUGGUCAAUGCAG	36.6	77	47.5325	40.2597	1.18065
chi-m0775	AUUGGGUUGGCAAAAAAAUUCGUUUGUUUUUUUCUGUAGCAACUUAUGGGCAAACCUGAAUGAACUUUUUGGCCAACCUAAC	26.3	82	32.0732	36.5854	0.876667
chi-m0776	AGUGGUGGGGCCCUACCCUCUGAGUGAGACUGGUAUGGAAAGCAGGGGCUAGGAACGCUGACCCUAGACCUGCUGCCUCUGCCAGGACCUCAUCAU	39.9	96	41.5625	59.375	0.7
chi-m0777	GGUUUUACGUAAGUGGAGACUAUGAUCUGAUUUGCUUUCUUCAAGAUCACUGUCCCUGCUUUGUGGAAAU	21.3	70	30.4286	40	0.760714
chi-m0778	ACCGGAGGGACUGGGGGAGCCAGUGGGAGACCCUGAAAAGUCAGUCAGUCUGGUGUUCCCCCUGGCCCUGCCCCAGACACCGCCUGG	42.1	87	48.3908	66.6667	0.725862
chi-m0779	CAGGGCCUCCCUGACUGGGGUCCUAUUCUGUAGACUGGUGCAUCAGUCACUUAAAGGAGCACCUUGGGUGGGGUCCUA	33.7	78	43.2051	56.4103	0.765909
chi-m0780	UUGGGCUGGCUGAAAAGUUCAUUCGGGUUUUUCCAUUAGAUAGUACAGAAAACCUGAAUGAACUUUUUGACCAACCAAUA	32.8	80	41	37.5	1.09333
chi-m0781	CCAGGCCUCCCUGAGGCAGAGACCCCAUCUGGGAUUGUUCCCCACCCAGUGAGCCUCACUGCCUCUGGCUGGACUGCA	30.8	78	39.4872	64.1026	0.616
chi-m0782	GCAGACCCGAGGGAUGUUGUCUGGCCCGAGGUGGCGGGACGGUUGGAGUUGGUGCGCCGGCUCUGAGCCCGAUUUCAGUCCCCAGGGUGGGUG	40.6	93	43.6559	67.7419	0.644444
chi-m0783	ACGGCACCUUGCGGGCUGACGAACCUGAGAUUGUCCCUGGAUGCUCACCAUUCUCAGGUUGGACAGUCCUGAAGGCACUGC	34.1	81	42.0988	58.0247	0.725532
chi-m0784	CCCGUGGUUAUGAGUGCCUGCAGGUAUAUGUGUGUAUGGGUGUGACCUGGGGCCUGUUACCACCCC	23.1	66	35	57.5758	0.607895
chi-m0785	CAGGUGCAGCCCUGCGGUGGGGGGUGUCGCUGGCUGGGCGCAUGUUGUUCACCCUGUCUGCCUGGCCCCCAACCAGCAACAACACCU	36.7	87	42.1839	66.6667	0.632759
chi-m0786	CAGCGGGAGACUGAGAAGUCACCCCAAGCGCGUGUCUGGGUGCCACCCCCUCACUGGCUUGUGGUUGCUUCCAGUCUGUGGCGGC	42.7	85	50.2353	64.7059	0.776364
chi-m0787	GAUUUGAAUUUCAGACUCGCAACAAAGAAUGCGGUACUUAGCCACCAGAUUAUUUGUUGUGACUCUGAAAUCCAGGUUGCA	29.9	81	36.9136	40.7407	0.906061
chi-m0788	ACUCAAUUAAACAAAGCCAUGCUGUGUACGGCCACCCAAGAUGGACAGGUCAUGGUGGAAAGUUCUGACAAAAUGUGGUCCACUGUAAAAUUGAAU	21	96	21.875	42.7083	0.512195
chi-m0789	ACAAAAAAAGCCUCUUGUUUGAGAAACUCACAAUAAUUGAAAAUACGUAGUUUUUAAAUUAUGCAUGUGCUUCUGAUGCUGAGGCCAUGAGGAU	19.6	94	20.8511	34.0426	0.6125
chi-m0790	UGUGUCCUGAGUGAGUCUGUGUGUGUGUGUGUGACUGGUGGGGCAGUCACAGAGUUUCCCAAACUUGUUUCUCAGGAAGCAU	29.3	82	35.7317	50	0.714634
chi-m0791	UGGGGUUUGACAAAAAGUUUGUUCGAAGUUUUCAUAAGAUGUUAGAGAAAAACUCAAAUGAACUCUUUGGGUAACCCAG	20.5	79	25.9494	35.443	0.732143
chi-m0792	UACUGGCUUGGCCAAAAAGUUCGUUUGGGUUUUUCCAUAAGAUGUAAUGGAAAAACUUGAAUGAACUUUUCGGGCAACCCAGU	42.9	83	51.6867	39.759	1.3
chi-m0793	AGUCGCCCGAGUGUGGGCUCAGCAUUCAGGAUCUUGGUUUCUGAAAUGCCAGGCUCCCUGGUGCCUGGAACUCUGCUUGGCAAUGAC	30.3	87	34.8276	56.3218	0.618367
chi-m0794	UUGCUUCUCAAGACUUCUCUGAUGGUCCAGUGGUUAAGACUCUGGGCUGCCAGGGCAGGGGUCAUGGGUUUGAU	25.2	74	34.0541	52.7027	0.646154
chi-m0795	AUUGGGUUGGCCACAAAGUUCAUUCGGGCUUUUUCCAUUAGAUGGUACAGAAAACCUGAAUGAACUUUUGGCCAACCAAUA	41.2	81	50.8642	40.7407	1.24848
chi-m0796	UAGGUUGGCCGAAAAGGUCGUUCGGGUUUUUACAGCAGAUGUUCUGGAAAGACCUGAAUGAACUUUUUGGCCAGCCCGA	45.6	79	57.7215	48.1013	1.2
chi-m0797	AGCAUCAGCUGUUCGGUGCUCAGCCUUCUUUAUGGUCCAACUUUCACAUCCAUAUGUGACUGUUGGAAAAACCAUAGCUUCAGAA	25	85	29.4118	43.5294	0.675676
chi-m0798	AUUUCUGUCUCUGAGAUGAUGAGAUGAUCUGAUCCUGAGAAUUAUUGUUCCCAGCGUAUUGAUUCUCUGACUCAGUGAUUUGAGGG	20.3	86	23.6047	40.6977	0.58
chi-m0799	UUCUUCACCCAUGGGGCUCUUUGAUCCAGUGUCACUUGGCUCCCAAAAGAGCUAGGCCCUGUCCUCCAGGAGCUCCUGAAAAUGUCC	28	87	32.1839	54.023	0.595745
chi-m0800	CGCAUUCCCAAAGCAAAGUAUGACAAUGAUUGUUUUCCCACAGCCUUAAAAGGAGAAAACAUUGUGAUACUUUAAAUUUUGUUGCU	20.4	86	23.7209	34.8837	0.68
chi-m0801	GUGCUGUCUUGGUCAAAAAUUUUGUUCUGAUUUUCUGUACCAUCUUACAGAAAAACUGGAGCGAAGUUUUUGGCCAAUCCAAUAA	34.1	85	40.1176	36.4706	1.1
chi-m0802	GGGGGCAGGCGUGGGGCUGCCCUUGGUCGCUGACCCUCUCUCACGGACUGAGGCUCCCCCACAGGCACUUUGAAC	28.8	75	38.4	68	0.564706
chi-m0803	AUAUUGGUGUUGGCCAAAAAGUUUCAUUCAGGCUUUCCUGUACCAUCCUAUGGAAAAACCUGAAUGAACUUUCUAGUCAACCAAUAA	30.2	87	34.7126	36.7816	0.94375
chi-m0804	GGUCCCCGAGGACUCUCUGUGCGUGUGUCUUCUGGAGGGGUGGUGGCAGCAGCGCUGGGGAGGGAGCUCUUGGGUCAGGCA	30	81	37.037	66.6667	0.555556
chi-m0805	CUGUUGGGGGCAGGGGUGCUGCAGACCAGGCCCCAGUGAGCUUGAGAAGCCACAGGAAGUGCUCCAGUGCUCAGCUGCCCCACCCCCACUCC	37.9	92	41.1957	66.3043	0.621311
chi-m0806	CCACUUGUUGAUGGACAUUUGGGUAGCUUUCAGAUUAGAGCUCUUCUUAAUAAAUCUGCCACAACUGUAAAGCUGCUGUGAAUUUUUUCAAUUAAGAGG	20.9	99	21.1111	37.3737	0.564865
chi-m0807	UCUCAGCACCCUUGUCUCUAGUCUGGCUGCUGAGUUUGGUUGAAUUGACAAGUGAGUCCUCAGUAAUCAGAUUGGUGGAGAGGAAGGGGCAGUGGGG	37.1	97	38.2474	51.5464	0.742
chi-m0808	GUAUUGGAGUUUCAGCUUUAGCAUCAAUCUUUCCAUUGAACACCCAGGAUUCAUCUCCUUUAGGAUGGACUGGUUGGAUCUCGUUGAAGUCCAAGGA	26	97	26.8041	43.299	0.619048
chi-m0809	UGGGUUGGCCAAAAUGUUUGUUCUGGUUUUUCUGUAAUAUCGUAUGGCUAAACCUGAACCAACUUUUUGGCCAACCC	38.4	77	49.8701	41.5584	1.2
chi-m0810	UUUUUUUUUUUUUGCGGGGGGAGGGGGAGGUUCUUGAUUCUCUGCAGCCACUUUUAGAAAGAGAUUUG	18	68	26.4706	42.6471	0.62069
chi-m0811	UCAAGUUGGUCAAAAAAGUUCAUUCAGGUUUUUCCAUAAUAUCAUGCAGACAAACCCAAAUGAACUUUUUGGCCAACUCAA	30	81	37.037	34.5679	1.07143
chi-m0812	GGGGCCGCGGGAGGGAGAGCACGGGCUGAUCCGGUUCCAGCCACCUCGACCUGGUCCUGGACCCCUGGGUCGGUCGCGCUGGUGUGCCCGGAACG	41.1	95	43.2632	73.6842	0.587143
chi-m0813	GGGUUGACUAAAAAGUUCAUUCGGGUUUGUCCAUAAGAUCUUACAGGAAACCCCAAGUGAACUUUUUGACCAACCGUAU	27.6	79	34.9367	40.5063	0.8625
chi-m0814	CCCCUGGCAGCACCCCCACUGGGCUCAGCUCCUUUACGGGCGGCGGCGACGCUGGCUGCGGCUGGGUCGCGGUUCUGGGAAGCCAUCCCGGCGGC	41.8	95	44	74.7368	0.588732
chi-m0815	UGCGCACCAGGGGGCGCGGGGCGGGUUUGAAACCUGCGGGGACUCGGCUCAGACGCCCACCCGGGGGC	32.7	68	48.0882	76.4706	0.628846
chi-m0816	AGGCUGUAGGCACAGGGCAGGUGGGCGGGAAGGCAGGUUAUGUCCCAGCCCUAUCCUUCUGCCUGUCUCCCAGGAGCACAUGUU	29.2	84	34.7619	60.7143	0.572549
chi-m0817	AGGAUGACGGAAGGGCCGGAUCCUGGGAGGCAAGGCUUCCUGGUCCUGUUUUUCCGAAGCAACCCGUCGCCG	29.3	72	40.6944	62.5	0.651111
chi-m0818	CGGAUGAUGCUGAGAUGAGCCACUGCAGCUACUCCUUUGGGAAUAAAUGGCGAGAGUCCACGUAGGAAGCAGUGGACCUAAUUCAGAGGAAACAG	24	95	25.2632	50.5263	0.5
chi-m0819	UGAACUGACCGAAAAGUUCCUUCGGGUUUGCCAGCCGAUGCUAUGGGAAAACCCGAACAAAUUUUUUGACCAACCUG	23.3	77	30.2597	46.7532	0.647222
chi-m0820	AGCCCUCUCGUAUUGAUGCUGGAUCUCUCUUGGAGGACCCUCUAGAGGUGGCAGGAGAAGAUGCCUCGGAUUUUGAGAACCUUGGGUC	24.2	88	27.5	53.4091	0.514894
chi-m0821	AUAGGGUGAUGAGGAACCUGGCAUGUUUACCGUUGGCAGUUUACAGCUAGGGUGAAGCUCCCUGGGGCAUCCCUGGU	22.7	77	29.4805	54.5455	0.540476
chi-m0822	CUGAGCCCCUUCCUGUACUGAUCUCCCCUGAGGGUGGGGAGGCAAGGGGAGGGUGGGUCUC	31.3	61	51.3115	65.5738	0.7825
chi-m0823	GAAGGCAGCAGACGCUGCUCUCGUUUCACUCAGGUUUGUUUUCCUCCCCUUCCUGGAACUGCCAUGAGAGGAGAUAAGUGGAAGCUGCCGGG	32.1	92	34.8913	55.4348	0.629412
chi-m0824	GGCGCUCUUCAGCUGCGUGACCACACACGCGUCAUACCUGUGGCCACGUGUGUCGUGCACGCUCCGCAGUGUGCCCU	33.9	77	44.026	64.9351	0.678
chi-m0825	AGGCCGAACGAAAUGUUCGCUCGGAUUUCCCCAUAGGGUGCUACGGAAAAGCCCAGGUGAACUUUCCGACCAAGCCA	21.8	77	28.3117	54.5455	0.519048
chi-m0826	UUGCAAAGAGUCGGAUACGACUGAGCGACUCUCACUUCAGUUCAGUUCAGUCGCUCAGUCGUGUCCGACUCUUUGCGAC	56.5	79	71.519	51.8987	1.37805
chi-m0827	UUGCAAAGAGUUGGAUACAGCUGAGCAACUUAGCAUCAGUUCAGUUCAGUUCAGUUCAGUCGCUCAGUCGUGUCCGACUCUUUGCGAC	43.7	88	49.6591	47.7273	1.04048
chi-m0828	CAGGUUGGCCGAAAAGUUGGUUUGGGUUUUUCCAUAAGGUGGUAUGGAAAACCAAACAAACGUUUCGGCCAGUCGA	35.5	76	46.7105	46.0526	1.01429
chi-m0829	UGUGUGUGUGUGAGUGUGUGUGUGUGAGUCACUCAGUUGUGUCUGACUCUGCAACCCCAUGGACUGUAGCCCACCAG	21.9	77	28.4416	53.2468	0.534146
chi-m0830	GCAAAGAGGUAAUCAACAUGCUUGACUGGAGAAACCAUUCAAGACAUGAGAGUUCCUAAACUGUCUUUGCA	21.8	71	30.7042	40.8451	0.751724
chi-m0831	UUGGGCUGGACAAAAAGUUCCGGUUUUUCCAUGAGAUGUUACUGGAAAACCUGAGCAAACUUUUUGUCUAACCCAG	30.7	76	40.3947	42.1053	0.959375
chi-m0832	GAUGCAGUCCAUAGGGUCGCCAAGAGUCAGACUCGACUGAGUGACUGAACUGAACUGAUUCUGUGAUUCUGUCAUCAGACUGGAU	27.1	85	31.8824	48.2353	0.660976
chi-m0833	AUUUUUGACUUGCUAAGGUAUUUAUCUCAUGUAAGGAAGGAAGUGAUUACAUUAUGGGAUAAAGGACUGUAGCAAGAUAUGGUG	21.9	84	26.0714	34.5238	0.755172
chi-m0834	CCCAGUAUUCUUGCCUGAGAAUCCCAUGGUCAGAGGAGCCUCGUGGGCUACAGUCCAUGGGGUCACAUAGAGUCAGACACUACUGAG	29.9	87	34.3678	54.023	0.63617
chi-m0835	AGGCGCUCCGCCGGGCCGUCCCCGCCGGCCGCCCGCGGUAGGGCCCAGCCGGCCGGCGGCGGCGGCGGCUCGGCGUGGCCCG	62	82	75.6098	90.2439	0.837838
chi-m0836	GGAUAUACUGGGUUGGCCAAAAGGUUGGUUUGGUUUGAAAAACCUGAACGAACUUUUUGGCCAACUCAAUAUGUAU	39.8	76	52.3684	39.4737	1.32667
chi-m0837	UUGGGUUAGCCAAAAAGUUCACUCAGGUUUUUCCGUACAAUCUUAACGAGAAAACCUGAAUGAACUUUUUGGUCAACCCA	42.5	80	53.125	38.75	1.37097
chi-m0838	UCUCUGGGGAUCCGGUGGUUAAGACUCUGAGCUUCCACUGCAGGGGGCAAAGGUUUGAUCCCUGGUCAGGGAA	28.1	73	38.4932	56.1644	0.685366
chi-m0839	UUGGGUUGGCCAAAAAGCUUGCUUGGGUUUUCUGAAGAUGUGGAAAAGCCCAAGUGAACUUUUUGGCUAAUCCAG	41.7	75	55.6	44	1.26364
chi-m0840	CGGGAGCGGGGUGGGGGCCGCCUGCCGCCGGGAGGCGACGCCGAGCCCGGCGGCGGCGAGACCCCCGAGCGCGCCCCCC	58.9	79	74.557	88.6076	0.841429
chi-m0841	ACUGGUUUGGCCAAAAAGUUCAUUCAGCUUUGGCUGUAAGGUUUUACUAACAACCUGAACAAACUUUUUGGCCAACCCAAU	32.9	81	40.6173	39.5062	1.02812
chi-m0842	UCAGAAAGCUUUGUGGGGCUCUGGACUGAGAGACCUGAUUACAAAAUAUGUGAAUUUCAGUGCCAGCUCUGUCACUGACUUCCUGGG	22.7	87	26.092	47.1264	0.553659
chi-m0843	UGGGGUGGCAAAAGAAGUUUGUUCAGGUUUUUCUGUAAGAUGUUACAGAAAACCCAAAUGAACUUCUUUGCUCAACCUAAU	33.9	81	41.8519	37.037	1.13
chi-m0844	UUUAAGUACACGAACUGCCUGAAAUCUAAACAGCCUAGGUUCAAAUCCUGACUCAUUUUAGCUGUGAAGACUAAGGCAAGUUGCAUAAAUAC	19	92	20.6522	38.0435	0.542857
chi-m0845	AUACGCUGAGUAAAUUUCCUUUCCUAGAACAGUGUCUUCUGCCAUAUCAUGCUCUAGAACUGGAAAUUUGCCUCAGAGUAGU	24.7	82	30.122	40.2439	0.748485
chi-m0846	CCGGGGCUUCAAACUAGGACUCCACAUUUCUAAGAUGCAGCCUGGUGAUUUUUAGGCAGUCUGAAGUUUGAGAACCACUGUUUAUAGCCUCCU	26.7	93	28.7097	46.2366	0.62093
chi-m0847	GGGGUUAUGAUUAAACAAGGAAAUAAAGUUUUAGCCCAGUUCAUGGCAAGUACUGGGCUGCCCAGAAAGUUUAUUUGGGUUUUUUCAUAAGAUA	26.8	94	28.5106	37.234	0.765714
chi-m0848	CUAUUGGGUUGGCCAAAAAAUUUGAGUCUUUUCAUUACACCUUACAGAAAAACCUGAACGAACUUUUUGGUCAAUCCAAUA	25.4	81	31.358	34.5679	0.907143
chi-m0849	ACACAAUGGGCCAAAAAAGUUGCUCAGGUUUUCCCAUAAGAUGUUACAGAAAAAUCUGAAUAAACUUUUUGGCCAGCCCAGU	22.6	82	27.561	39.0244	0.70625
chi-m0850	GUGGGCCAAGAAGUUUGCUCGGGUUUUUCUGUAAGCUGUUAUGGAAAAACCUGAACGAACUUCUUGGCCCACCUAA	51.8	76	68.1579	46.0526	1.48
chi-m0851	UGGAUUAGCCAAAAGGUUCGUUUGGGUUUUUCCAGAAGAUAGUACAGAAAAACCCAAACAAACUUUUUGGCCAACCCAA	35.3	79	44.6835	39.2405	1.13871
chi-m0852	GAUGACUGAGUUAGUGCUCUAGAGCCUGUGAGCUGAAACUACUGAAGCCCACAUGCCUAGAGCCCGUGCUCCGCAACA	28.7	78	36.7949	53.8462	0.683333
chi-m0853	AUUGUGUUUGCCAAAAAGUUCAUUUAGAUUGUUCUAUAAGAUGUUACAGAAAAACUUGGAUGAACUUUUUGGCCAACCCUAG	27.6	82	33.6585	32.9268	1.02222
chi-m0854	CUGGGCCUAUAGGAGGAUCCUGAUUUUCCUCAGAGAUUGCUCGGUGAGUCAAAGAACUCCUGCUUCAUGCCCUG	23.1	74	31.2162	51.3514	0.607895
chi-m0855	CAUUGGAUUGGCCAAAAGGUUUGCUCAGGUUUUCUCUAACAUCUUGUGGAAAAAUCUGAAUGGACUUUUUGGCCAACCCAAU	37.9	82	46.2195	40.2439	1.14848
chi-m0856	ACUUAUUUUGGAAGUUGAAGUAGUUGAGGACCUCCUAUGUGGUCCUUGAUGACUGUGCUCUCUAGUUUUGAU	21.3	72	29.5833	40.2778	0.734483
chi-m0857	GGCCAUUUCUUUGGACUGAACAAAGAAAUUUACGUAAGUUUUCCUGUUUCAGGCUCCAGUGAGGUCUCUGGGCA	18.6	74	25.1351	44.5946	0.563636
chi-m0858	CAAAUAGGUGAAUAAUAGUAAGAACAAUUAAAGUACGUUUUAAAUCUGCAGUCACAAGAUUUAGUUUCCUGCAUUGUUCCCACUGUGCCACUUCUUCA	18.5	98	18.8776	34.6939	0.544118
chi-m0859	GGUGCCGGGCGCGCGGCGCAGGUCCGCGGGGUUCGGGGGCGCGCGCGCGCGCGUGCCGGGCGGGCUGGGGCGCGGGAGCGGCUGC	51.3	85	60.3529	89.4118	0.675
chi-m0860	GCAUUAUCAUCUGACAAGGAUAUCCAAGAGAGGUUUCCUUCUGUGGCUUGAUAUAGGUGAAUGACUUAAAACUUUCUUGACUAACCUGUGGUAAGGA	19.2	97	19.7938	39.1753	0.505263
chi-m0861	ACCAAGGCUGGCCGGGCUGUGGGAGAUGGAUGAGCUCAGGAAACAAACAAAGCUCAUCGUUUCUCACAGCCCAAGCAUCUGAGG	41.7	84	49.6429	54.7619	0.906522
chi-m0862	UCUUGUUGACCAAAAAGUUCGUUUGGAUAUUUUCAUAAAGUGGUAUGGGAACAUGCGAACGAACUUUUUGGCCAACCCAA	34.5	80	43.125	38.75	1.1129
chi-m0863	CGCCCGAGGCCAGGGCCAGCGGCUGGGAGGAGCAACCCGAGGAGCGGUGGCUGCGCAGGCGCAGGAGGGCUUAGAGGAGCU	32.2	81	39.7531	74.0741	0.536667
chi-m0864	AUUGGGUUGGCCAAUAAGGUCAUUCAGAUUUUUCCAUAAGAUUCAAUGGAAAAACCCAAUGAACUUUUUGGCCAACUCAA	35.4	80	44.25	36.25	1.22069
chi-m0865	GUGGGUUGACCAAAAAGCUCAUUCAGACUUUUCCCUAUGAUGGUAUGUAGAAACCCGAAUGACCUUUUUGGCCAACCCAA	28.9	80	36.125	43.75	0.825714
chi-m0866	AGGGUUCCAGUGGAAUGAGAGGAAGUAUGUAAAGACCUAGAGGCAAAGGCUUACAAUCACUUUCAUGUCAGUCCAUUGGCCAUAGGAAAACCCA	31.8	94	33.8298	44.6809	0.757143
chi-m0867	AAUAUUGGGUGGGCAAAAGUUCAUUUGGGUUUUUCCUGGCUUACGGGAAAACUUGAAAGAAACUUUUGGCUAACCCAAUAU	35.7	81	44.0741	38.2716	1.15161
chi-m0868	UCACCUGUCCAACCACAGGUUGUCUUCUUAAUCAAAGACAGAGGAAACCUUACCUUUGCCCUCAAGAAGCUCACAGUCUAGGCGGGAUGUGU	21.5	92	23.3696	47.8261	0.488636
chi-m0869	CUCUCUCAGUCAGGGUGGCUGUGGAGAAAGGAAUGUUUUACUCUUUCCUGCCUGUUUCUGUGAAAGCAAAAGAACUCUGAGUAGAGAGUUAAACAAUCAU	28.7	100	28.7	42	0.683333
chi-m0870	GUCCAUGGGGUUGCCAAACAGUCGGACAUGAGUGAUCGAGUCGCUUAGUCAUGUCUGACUCUUUGGCGACCCUAUGGACUG	56.9	81	70.2469	53.0864	1.32326
chi-m0871	UGGUGGCUUCUCCUGUUGCAGACCAUAGGCCCUAGAAUAUUUAUGGCGAUAGUUAUGGUGUUUGGGCUUAGUGGCUCUGCGGCAUGUGGGAUCUUCCU	41.3	98	42.1429	50	0.842857
chi-m0872	ACUACCCCCGCCGCCGCCGCCGCCGCUACCCCCGCCACCGCCGCCGCUUGGGGCCCCCGGGGGGGCGCCGCCGCCGCCGUGGAGGAGG	43.4	88	49.3182	87.5	0.563636
chi-m0873	CCGCUCUUGGCAUUCACCGCGUGCCUUAAUUGUAUGACAUUAAAUCAAGGUCCGCUGUGAACACGGAGGGCAGAGU	27.2	76	35.7895	51.3158	0.697436
chi-m0874	CGGGGUUGGCUGAAAAGUUCAUUCUGUUUGUUCUGUACUCUUUUAUGGAAAAACCUGAAUGGACUUUUUGGCCAACCCAA	41.5	80	51.875	41.25	1.25758
chi-m0875	CCGUGUCUCCUGCAUCGGCAGGUGGAUUCUUUUCCGCUGAGCCACCGGAGAAGCCCAUCUGGACGACAGGGAAGACCUA	31.1	79	39.3671	59.4937	0.661702
chi-m0876	GUAGCCUCUGACGGUUUUCAGGGCUUCUUGAAAAUUUCAUGGAUGAAGGAGCCUGGUAGGCUACAGUCAGUGGGAUC	25	77	32.4675	49.3506	0.657895
chi-m0877	GGUGCCCGCGCUGGUCCUGCUGGCGCUCGUCCUGGCCUCGCGAGGGACGCAGGGGAGGCCCGGGGGCCU	36.5	69	52.8986	79.7101	0.663636
chi-m0878	GAAAUUGGAUUGGCCAAAAUGUUCGUUCAGGUGUUUCCGUAAUAUCUUAUGGAAAAACCCGAGUGAAACUUUUGGCUAACUUAGUACU	31.7	88	36.0227	37.5	0.960606
chi-m0879	UUGGGCUGGCCAAAAAGUUCGUUUGGGUUUUUUCCAUAACAGCUUAUAGAAAAACCCAAACAAACUUCCUGGCCAACUCAAU	36.4	82	44.3902	40.2439	1.10303
chi-m0880	CUGACCCCUGUCCCUGGUGGUCUAGUGGCUAGAAUUCAGUGCUCUACUUCUGGCUGCCUGACCUCAGUCUGGCUGGGAACUG	31.3	82	38.1707	57.3171	0.665957
chi-m0881	AGUUGGGCCCAAAAGUUUGUUCGGGUUUUUCUAUAAGAUCCUGAAUGAACUUUUGGGGCCAACUCCAGUAUAAC	38	74	51.3514	41.8919	1.22581
chi-m0882	UGGGUUGGCCAAAAAGUUGUUUGGGUCUUUCUAGAACAUCAUACAGAAAAACCUGAAUGAACUUUUUAGCCAACCCAAUA	34.6	80	43.25	37.5	1.15333
chi-m0883	UGAGUAAACUCUGGGAGUUGGCGACAGACAGGGAAGCCUGGUGUGCUGCAGUCCAUGAGGUCGCAAA	21.2	67	31.6418	55.2239	0.572973
chi-m0884	GCCUCUGCUGUAGAGCCUGGGAGCCUCAGCUACUGAUAACCAUGUGCUGUAGAGCCCAUGCUCUGCAACAAGAGAA	34.1	76	44.8684	53.9474	0.831707
chi-m0885	GAUUCUCUCCUCUAGGAGCUGACAGUCUAGCAAUGGGAACCAGACUUAAGGCAAAUAAGUCUAGAGUGAUGAGCACUAGGGUGAAGUUGCA	22.3	91	24.5055	46.1538	0.530952
chi-m0886	UCGGCAUAAAAAGUAGUCAGGCCAGAUGGUCCAGUAGAGGAAAUUUAACAAUGGGGCAACCUAGUUAUGGAGUACUGGGAUAACUGAAAAGCCAAACA	22	98	22.449	42.8571	0.52381
chi-m0887	UGAGCACGCUCUGGGAGUUGGUGACAGGCAGGGAAGCCUGGUGUGCUGCAGUCCAUGGGAUCUCAA	20.9	66	31.6667	59.0909	0.535897
chi-m0888	GGUAACAUUCUAAGUGCUGACAGUGUAGAAAUAGCAUCACUAAUUGUAAUAGCUAUUGUCUACAGUGCACUUAUCAUGGACUA	23.9	83	28.7952	36.1446	0.796667
chi-m0889	UGGGUUGGCCAAAAGGUUCAUUUGGGUUUUCUGUAACAGCUUAUGGAAAAACCCAGAAGAACUUUUUGGCCAAACCAA	43.7	78	56.0256	41.0256	1.36563
chi-m0890	AUGCUGCUGGUGCUGCUGGUGAUAGUGGUAAUGAUGAUGGUGAUGGUGCUGCUGGUGCUGCUGGUGAUGGUGGUA	18.6	75	24.8	53.3333	0.465
chi-m0891	CAACCUGCGGCCGUGUGACGUGGACCUCCGGCCACACAUCAAGGUGGGUCUGCCUCCCAGGGAGGGGCAGGCGU	29	74	39.1892	68.9189	0.568627
chi-m0892	GCCGGCCGGGGAGGGGCCGGGGCCAGGAGUCGGGAGCCGGGGCGCGCUGGAGCCGAGCGGGUGCCUCUCGCGCGCGCCGCCCUCCCCUUCCUCCGCCCAG	58	100	58	84	0.690476
chi-m0893	UUAGGAGAGAAACUGGCAUGACGCCAGGCACAGAACAGGAGUUCAGUAAACACAUGUCUCCAGUAAAUGCUUGGUGAACCUGCUUUAAUCUCCCUCUUCUC	31.2	101	30.8911	46.5347	0.66383
chi-m0894	AUCAAACAUGGUGGACUUCCCUGGUGGUUCAGCGGCUUAGAAUCCGCCUUGCAAUGCAGAGGAUGCGUGUUCCAUGCUUGGUC	25.1	83	30.241	53.012	0.570455
chi-m0895	GCUGGCCAAAAAGUUCAUUUGGGCUUUUCUGUACCAUGUUAUGGAAAAAUCUAGACAGACUUUUUGGCCAAGCC	32.4	74	43.7838	41.8919	1.04516
chi-m0896	CCCCACACACGAUCCCACUCUAUCCUCCAACUUCAUAGCUGGGGUGAAGCUGGGGGAAGGUGAGGGUCUGGGUGGGA	40.4	77	52.4675	59.7403	0.878261
chi-m0897	AGGACAGGUGCUGAGGGCUGGGCUCCGGGGUGUUCCAGCAAGCAGGAGGACCCAGCCCGACCACGGUGCCCUGGACUG	39.4	78	50.5128	69.2308	0.72963
chi-m0898	AGUAUGACGAUCCCUGUCCUCAAGGAGCUUCAGUCUAGUAGGGGAUGAGACGUACUAGACUGUGAGCUCCUCGAGGGCAGGAAAAGUGUCUGGUC	52.5	95	55.2632	52.6316	1.05
chi-m0899	CCCCACAUGGCUGGACUGAAGCUCCUUCUUUCUUUUCUCUGCCUACAGGGGGCUUGUGUGUGGCCUCUGAGCC	20.6	73	28.2192	57.5342	0.490476
chi-m0900	UGUGAGUAUCUGGGCAGGGCAGGGCGAGGGCAGGGGCUCCCACAUGAGUGAGGGGUGCUGACUGCCCGUCCUGCUCCUCAGCACC	43.3	85	50.9412	67.0588	0.759649
chi-m0901	UGCUUGUUGGGAUGUUGGAGGUAGAGGGAGGAAGGGCCUGGCUCAUGUGUUCUCCUCCACCCUACCCCAGAUCCGAGGCU	34.2	80	42.75	58.75	0.72766
chi-m0902	GCCGUGGGGACGCGGGCGGGCGGCGCCGGCGGGAGCGCGCCCGUCGCAAGAUGGCGGCGGCCAUGCCAGGCCCCGGGGCCGUGUGUGCGCAGCGGGC	54.3	97	55.9794	84.5361	0.662195
chi-m0903	GGUGGGGGUGGUGGGGCUGGGGGGCCGGGGGGCAGGGCCGAACGGGAACCCUUACCUUGCUCCCUCCUGCUGCCCCAGCAGAUCCAGG	46.7	88	53.0682	73.8636	0.718462
chi-m0904	AAUUAGGCAACGGUGGUUUCAGGAGGUUAGUGAAUUGACGCUAGCUAAAAUGAGCUGACCUGUGAUUUGACAGUUGGCCUUCCU	23.4	84	27.8571	45.2381	0.615789
chi-m0905	GCUCAGAUGAUGGGGAAUCUGCCUGCAAUGCAGGAGAACUGGAUUCGAUUCCUGCAUUGGGAAGAUCCCUUGGAAGAGGGCA	31.6	82	38.5366	52.439	0.734884
chi-m0906	CUAAGUUGCUUCAGUCGUGUCUGCCUCUGUGUGAACCCAUAGACGGCAGGCCACCAGGCUCCCCCAUCCCUGGGAUUCUCCAGGCAAGAACA	30	92	32.6087	57.6087	0.566038
chi-m0907	GAAAUGAACAGUGACCCCAGAAGAGACUAACUCAGACUUGCCUGUGAGUGUCGAGGAAUCUCUGGUGGAGGUGUGGAUCAGCAG	21.7	84	25.8333	51.1905	0.504651
chi-m0908	CUGAGCACUGUACUCCGCCGUUGACUGUGGUGGCAUGUUUCUUUCAGCCAAUGGGCAGUGGAAUCAGUGGGGUCAUUG	23.9	78	30.641	53.8462	0.569048
chi-m0909	GUCUGGACCCUGGAAGAGCAGAGGGUGCAGUGUAGAUUGGAGAGCCCCUUGGUUUGUAGGUGAUGGACG	20.8	69	30.1449	56.5217	0.533333
chi-m0910	UCAGGUGGGCUGAUGAGUAAAAAGCAUGGUCUCUGGAAGGUUAGUUAGAUCUCUAGGGUUGUCUGAGAACUUAGCAUUCUGG	18.4	82	22.439	45.122	0.497297
chi-m0911	ACAUCAGCUAGUUUGGAGUUAAAGUAAGUUGCUCUGUACUUGUAGUAAUAGUGAGACUCAUGCUGCUUCAGAAUCUGCUUGGAGGAUG	19.2	88	21.8182	40.9091	0.533333
chi-m0912	ACAGUGCUCGUCUCCUAAGGGUUAUUGUGACUUAGACUGUGGGGUCUCCCGAAGCCACGGCAGCACUUAGGAGACGAGCACUGAGU	47.8	86	55.5814	54.6512	1.01702
chi-m0913	AAGAAGUAAAUUGUGCUUAUCUAACCAGGUGGGUUGAAUCUGAUGGGUCUGACUCUACACUUGCCCUAGGUUGGCUCAACCAUUAUGCUG	18.3	90	20.3333	44.4444	0.4575
chi-m0914	CAAUUGAUUAUCUUUAUUUCUGUAUUACAUUUCCCUGGUGGUUCACCAGUAAAGAACCUGCCGACAUGGAGAAGAUCUAGGUUCAGUCU	18.3	89	20.5618	39.3258	0.522857
chi-m0915	GGGCAUUCACUUCCCUGGUUGGUUGGUUGUCUGUGUGUCUGUCUCCCUGGAUACACAGAAGCUCCUUGAGGGCAGAGACCA	27.7	81	34.1975	54.321	0.629545
chi-m0916	CAGGAGGCACAAGGUGUUGCUGGAGAACGUAAGGCCAUCAGUCUAGUGAAGGGGCACAUCAGUUCAGGUUCUCCAGGGAAAUAGAGCCAGAAG	24.1	93	25.914	52.6882	0.491837
chi-m0917	CGUGGAACAGACAGCUGCUGUGCGUGGAACAGACAACUGCUGUGUGUGGAACAGACAACUGCUGUGCGUGGGACAGCUGCUGUAUGUGGAACA	33.3	93	35.8065	54.8387	0.652941
chi-m0918	UUGGAGAAAUUACAGAGCUAUUAAUUGGCAGAAUCUUGUUGCAAAUCCUGUCUCUUCCAGUUAAUAGCUCUGUUAACUUCUCCAA	37.4	85	44	36.4706	1.20645
chi-m0919	GUUUCGCAGGAAUGCAGGACCUACCGCGAGUCCUGUCGGCCCGCCGCGGGAAGUCCUGUCGUCUCCGUGUGCCCGCG	30.4	77	39.4805	68.8312	0.573585
chi-m0920	GUUGGUGAUGGACAGGGAGGCCUGGCGUGCUGCGAUUCAUGGGAUCGCAGAGUCGGACACCACUGAGUGACUGA	25.6	74	34.5946	59.4595	0.581818
chi-m0921	ACUGACUCAAUGGACGUGAGUCUGAGUGAACUCCGGGAGAUGGUGAUGGACAGGGAGGCCUGGCGUGCUUCGAUUCAUGGGGUCGCCAAGAGUGGGAC	29.4	98	30	58.1633	0.515789
chi-m0922	UCCUUUGAAUGUGGAGCUGGAGGAGACUCUUGAGAGUCCCUUGGACUGCAAGGAGAUCAACCCAGUCAAUCCUAAAGGAA	28.9	80	36.125	48.75	0.741026
chi-m0923	AUUCAUGGGGUUGCAGGGAGUCGGACACGACUGAGCAACUGAGCUGACAUGUGCUCGGUCAUGUCCGACUCUGCAACCCCGUGGA	58.4	85	68.7059	57.6471	1.19184
chi-m0924	GUCAAAGCUAUGGUUUUCCCAGUAGUCAUGUAUGGAUGUGAGAGUUGGAUCAUAAAGUAAGCUGACAACUGAAGAACUGAUGCUUUUGAA	21.4	90	23.7778	38.8889	0.611429
chi-m0925	UUCGAAGGUUCCAGCCUGGAACCAGGACCUUGCUAAUUUCUAAGACUAAGGUCUGGUUUGUUUUUGUAUCUUUAUC	19.3	76	25.3947	40.7895	0.622581
chi-m0926	AAGACUAACUUCUGGGAAGGGGAGCGUUAAAAACUACUGAAGUGGAGAAGGGCAAUUUUUGUUAUUCCUCUCCCCAUAAGGUAAGGACU	19.6	89	22.0225	42.6966	0.515789
chi-m0927	GGGUUGGCCAAAAAAGUUUGUUCGGGCUUUUCCAUAAGACGGUAUGGAAAACUAACAAACUUUUUUGGCCAACUCA	42.9	76	56.4474	40.7895	1.38387
chi-m0928	CCACAGUGUGUUUGAUAAGCUGACAUGGGACAGGGACUCUUUUCACUGUUGUGUCAGUUUAUCAAACCCAUACGUGGA	36.5	78	46.7949	44.8718	1.04286
chi-m0929	UAUUGAGUUGGCAAAAAAGUUCGUUCAGGUUUACAUCAGCCAGAAAACCCCGAAUGAACUUUUUGGCCAACCCAAU	31.3	76	41.1842	40.7895	1.00968
chi-m0930	UUUGCAAGUGGAGUGUCUUGCUUGGAGUUGAUGGCUGCUGACUGAUUAGAGUGGUGGUUGCUGAAGGGUGGGGUGGUUGUGGCAAU	19.2	86	22.3256	51.1628	0.436364
chi-m0931	GUUGGCCAAAAAGUUCAUUUGGGCUUUUCUGUACCAUCUUACGAAAAACUUGAACAAACUUUGUGACCAACC	19.2	72	26.6667	38.8889	0.685714
chi-m0932	UCCUUAGUUCCUCAGUAAAUGUUGGUUGGACCAGAUGGAGUAGCUUCCUCAUAACAUUGGUCCAGCCCACUGUAUUUGGGAUUGUAAU	26.7	88	30.3409	43.1818	0.702632
chi-m0933	AAAGAGGUGUUUUCCUAAAGUUAUGCUGGGAAUGAAAAAUGGUAUAAUUCUUAGGGAAAGACAGCAUU	19.4	68	28.5294	33.8235	0.843478
chi-m0934	CCUCAGAGUGCAGUGUGUCCCUAUGAUGUGGUGAAGAGUGCAGUGUGUCCAUAUGAUGUGGUGAAACACUGUAGCUGGAAUCUCAG	26.3	86	30.5814	48.8372	0.62619
chi-m0935	CUCAGGUGGCUAGUGGCUGCCAUAUUGCACUCUUUGAUUUCAACAGUCUUCAUGUGGCAGCUGUUAGUGUUCUGCAGU	26.2	78	33.5897	47.4359	0.708108
chi-m0936	UGGAUUGGCCAAAAGGUUUGUUUGGGUUUUUCUAUAACAUCUUAUGGAAAAACCUGAACAAAUUUUUGGCCAACCCAA	43.1	78	55.2564	35.8974	1.53929
chi-m0937	CACUUUGUUGGAUCCCAGAGUGGGGCAUCCUGAUCAUGCUAAACAAGAUUGAGAUGAAGCACAAUGGAUCAGACUACCAG	19.6	80	24.5	46.25	0.52973
chi-m0938	CCUGGUGGCACGCACAUCUCUUUGUCAGAUGAUCUCUAGCACAAGAAUUUCUGAGAAGUUGGUGUGUGCAUGCUAAG	25.3	77	32.8571	46.7532	0.702778
chi-m0939	UAUGGAAAAGGUGUUCUUUGGGAAGACUUUGAUCUGUUUGUUUGUUUGUUUCGUGGGUAUAAAUUACCAGGAAUGGAUGAAUUAACUGUUUCCAUUA	24	97	24.7423	34.0206	0.727273
chi-m0940	UUGGGUUGGCCAAAAGUUUAUUGGGUUUUUGGUAAGAUGGUAAGGAAAAACUCAAAUGAACUUCUUGGGCAACCCAU	32.6	77	42.3377	38.961	1.08667
chi-m0941	AUCUAGGGUUGGCCAAAAAGUUCAUCCAAGUUUUUCUGUAACAUCUUAUAGAACAAUCUAAAUGAACUUUUUGGCAAACACAAUAU	27.8	86	32.3256	31.3953	1.02963
chi-m0942	CUAAGGUGUUAAGGCUAUACUUUCAGGGAUCAUUUCUAUAUGAUUUGGGAGAAUGGCAUUCUAACAUGUAUA	19.6	72	27.2222	34.7222	0.784
chi-m0943	AUUGGGUUGGCCAAACGUUUGUUCAAGUCUUUCUGUAAGAUCGUAUGGAAAAACCUGAAUGAACUUUAUGGCCAAUCCAUC	34.1	81	42.0988	39.5062	1.06563
chi-m0944	UCUUGAGGAGUUGGGCUCUGGAAACUCCACAGCAAAGAGUUAAAUUUUGUUCCUUUUCUCUUUGAAUUUGGGCUGUAGUGUCUUUUCUUCCAGAUUAGAAG	24.2	101	23.9604	39.604	0.605
chi-m0945	UGAGUUGGCCAAAAAGUUUGUUCAGAUUUUUUUCUGUAGCAUCUUAUGAAAAACCCUGAACAAACUUUUUGGCCAGCCCAA	39.1	81	48.2716	37.037	1.30333
chi-m0946	GGUGAUGGACAGGGAGGCCUGGAGUGCUGCGAUUCAUGGGGUCGCAAAGAAUCGGACAUGACUGGGCGACUGAACUGAACA	23.8	81	29.3827	56.7901	0.517391
chi-m0947	UGUGAUUGGCUAAAAAGUUGGUUCGGGUUUUUUUCCCCAUACGAUGUUAUGAAAAAACUCAAGCAAACUUUUUAGCCAACCCAA	28.8	84	34.2857	36.9048	0.929032
chi-m0948	UAGUCUGGAAGCGGGCUUCCCUGGUAGCUCAGCAAUAAUCUGCCUGUCAUUGCAGGAGAUGCAGGUUCAAGCCCUGGGCUGGAAAG	26.7	86	31.0465	54.6512	0.568085
chi-m0949	GACAGGGAAGCCUGGCAUGCUGCAGUCCAUGGGGUCGCAAAGAGCUGAACACGACUGAGCAACUGAACUGAACUGUAGCCAACCAGGCUCCUCUGUCC	41.6	98	42.449	57.1429	0.742857
chi-m0950	CUGAGUUGACUGAAAAGUUCACUUGGGUUUUUCCAAAUGAUGUUAUGGAAAAACUGAAAGGAAUUGUUUGGUCAACUCAAU	34.6	81	42.716	34.5679	1.23571
chi-m0951	GCGGUUUAUAGCUGAAGAAGCUGUGGCCUGGAGGGGAAGUCUCGCCCAAGGCCACAGUGAAUUCUUUAGCAGAGCUG	39.7	77	51.5584	54.5455	0.945238
chi-m0952	UAUGGAGUUGAUCAAAAAGUUUCUUUGGGUUUUUUUAUAACAUUGAAUAGAAAAAUCUGAACGAACUUUUUGCCCAUCCCAAU	25.6	83	30.8434	30.1205	1.024
chi-m0953	CGGUUGUCCCUGCCUCUCCGCCGCCUCCACCACGGCCUAUCCCCGGGCUGGCGGUGCUGGCGGGGAGGGGGACAGUAG	45.6	78	58.4615	74.359	0.786207
chi-m0954	AUAUUGGGUUGGCCAGAAAUUUCAUUCAGGGAAUUUUGCCAUACAAUGCUAUGGAAAAACCCGAACAAACUUUUUGGACAACCCAAUG	31.6	88	35.9091	38.6364	0.929412
chi-m0955	AGAAAACGCUCAAGAGAUGAUGCUGAACUCAGAAGACUGUGAACUCUCCCUCUCAAGGUUAUAGAUGUGGAGGCUCCUCUUUUCAGAGCAACUAUA	18.3	96	19.0625	43.75	0.435714
chi-m0956	UUAUAAUUUGUCUAUCACUGUGGCAAUUGAAGAAAUGCCAUUGCCUUCUCCAAUUGCCACGGUGAUAGACGAAUUAAUCUUUAA	44.4	84	52.8571	35.7143	1.48
chi-m0957	GUCACUCAAACUCCUCGGUUCUCUCAAACAGGCUGAAAGCUAAUCCUCACCAAGUGAUAGUCGUGGAGGACCAGAGUGUGCAGGUGA	24.1	87	27.7011	50.5747	0.547727
chi-m0958	GAGUCGGCCAAAAAGUUUGCUUGGGUUUUCCGUCUCUUACAGAAAAAAAUCCAAACGAACUUUUUGGCCAACCCA	31.6	75	42.1333	42.6667	0.9875
chi-m0959	CGCGGAGGGAGCCGGCGGCGGGCGCGCGCGGCCCCGCGGCCUCGGGCGCGCGCGGCGUGCCGGGCGCGCGCAGGCGCUGGCGUGCUGGGGCCGCGG	66.4	96	69.1667	91.6667	0.754545
chi-m0960	CCUCCACGUGAGCAUACAGGACGGGUGAGCACCAAACCUAGAUAUGUAGCGAUGUAAAAAUAGAGGUCGUCUCGGUCCUGACGUUCAUAGAACUUCA	22.9	97	23.6082	48.4536	0.487234
chi-m0961	UUGCCUGGGAAAUCCCAUGGACUGAAGAGCUUGAUGGUCUAUAGUCCAUGGGGUCACACAGAGUCAGA	30.5	68	44.8529	50	0.897059
chi-m0962	GUUGGAUUGCCCAGAAAAUUCAUUUGGGUUUUUCAUGACAUCAUAUGGGAAAACUCGAAUGAACUCUUCGGCCAAUUCAA	27.1	80	33.875	38.75	0.874194
chi-m0963	GGGGUAUCGGCCGGGCGGCGCCGGCUUGGGCAGCGGAGGGCAUCCGAGCCGCCGCCUUCUCUUCCCAAGCCUGGGCGCCUGGCCUCCCCG	57.4	90	63.7778	77.7778	0.82
chi-m0964	GGCUACAGUCCUUGGGGUCUCAAAGAGUCGGACACUAGUGACGUGUCCGACUCUUUGAGACUCUGUGAACAGCAGCA	44.5	77	57.7922	53.2468	1.08537
chi-m0965	AGCUUAGCUGAAGAAUGUUCAGAGGUUGUGCAGAAAGCAAAUAAUGUAGGCUGUGCCCUUGAAUAUGGAGCUGAAAG	21.9	77	28.4416	42.8571	0.663636
chi-m0966	CUGGCUUGGCCGAAAACUUUGUUUGAGUUUUUCUGUUACAUCUUAAAAACACCUGGAUGAACUUUUUGGCCAUCCCA	22.7	77	29.4805	40.2597	0.732258
chi-m0967	UAGGUUGGCCAGAAAGUUUGUUUGGGCUUUUCCUAAUAGGAAAACUUGAAUGAAUUUUUUCACCAAUAUU	22.9	70	32.7143	32.8571	0.995652
chi-m0968	GUUUCCUUGCCUCCUGGGGCUCUGAGGAAGACAGACAGUGGGCCAUGGAAAGCACCCAGUAGGCCUUCAGGUGAUG	25.1	76	33.0263	57.8947	0.570455
chi-m0969	AAAUUGUGUGUAUGUGUGAUGAGAACUCUUAGGAUUCAGUCUUUUGACAACUUUCAUAUACAUACAACAGUGU	20.5	73	28.0822	32.8767	0.854167
chi-m0970	CUAGCUUAGUUGAAGGGUAUGCACAAAUUGGCACAAAUUACUGUUAAUUUGUGCCAAUUUCGACAACUACCAUUGACCAGCUUU	28.3	84	33.6905	38.0952	0.884375
chi-m0971	CGGAGGCGGCUCCGCUCGGCCGGCGCCGCUGAGCAGUCCGCCGUCACCGCGGCCGCCGCGGGCGUGAGUACCGGCCUGGGCGGGCCCCUGGGGCCGG	53.6	97	55.2577	84.5361	0.653659
chi-m0972	CAACAUGGUCCAUUCGAGACCUGAGAGCUAUAACACGGUCUAUCCAAGACCUGAGAGCUGCGGCUCGCCGAGGGGCUUUAAUGUCC	25.9	86	30.1163	54.6512	0.551064
chi-m0973	UGACAUGUUAAUGCCUGCCUAUGUGUGUGCACGUUAAGUUGGUUCAGUCAUGUCCAACUGUUUGCAACACUAUGGGCUAUAGCUCGCCAGGUUC	26.2	94	27.8723	46.8085	0.595455
chi-m0974	UGCACUGAGUUGUGUUUACAGGUCACCCCUGCACCAGCAAGUGAGGUCCUUGUAGGCAGACCAUGUGCC	23.9	69	34.6377	55.0725	0.628947
chi-m0975	UGAGAGUGUUCCACGAUAGAGGCAGCAAGACAAGCAAAUGCCAAAUGAGUGUGUGUGCCUGUGUGUGUGUGGGAGAGAGAGU	20.6	82	25.122	50	0.502439
chi-m0976	ACAAUUCCAUUCUCUGAGACCCUAGCUUGGCUACUGUAUCCUUCCUGCUGGCUGGCUGCCCUGGGGCCUCUCUGGGCUGAAACCUU	21.2	86	24.6512	55.814	0.441667
chi-m0977	AUUGAGUUGGCCAAAAAGUUUGUUCAGGUUUUUUCGUAACAUGUUACAGAAAAACCCGCAUAAACUAUUUGGUCAACUCGAA	36.8	82	44.878	35.3659	1.26897
chi-m0978	GAAAUUGAGAAAGGGAGCUGGCAACUGGAGGCAUACCAAUCAACUUAAUUAUUGGAUUGGCCAAAAGGUUCGUUCAGGUUUUUUUUUUUUUAACACG	20.6	97	21.2371	38.1443	0.556757
chi-m0979	CAACACAAAUGUGCGGAGGGCCUGCUAGGGCACCAGGCUCUGGUCUCUGCGCGAUGUCCUUCCACCAAAUGUUGU	29.9	75	39.8667	57.3333	0.695349
chi-m0980	GGGGGCAUGCACAGACCGGGGGUUCUGCCUUUACUGGGGCCAGGGUUGGUUGGACGGGGCUAGUGUUUUGCAAGGUCACUCC	23.3	82	28.4146	62.1951	0.456863
chi-m0981	UGGGGUGGCCGAAAGGUUCAUUCGGGCUUUUCUGUAACAGCUCAUGGAAAAACCCGAACAAACUUUUUAGCCAACCCUAU	36.8	80	46	46.25	0.994595
chi-m0982	UAAUUAAGCAACUGUGGUUUCAGGAGGUUAGUGAAUUGACCCUGGUUAAAAUGAGCUGACCUGUGAUUUGACAGUUGGCCUUCCU	25	85	29.4118	42.3529	0.694444
chi-m0983	GGGGCUGCAAGGCAGGCUGGAGCUUCCACUGCACAGGCCGGUGGGGCUGGGGAGCCAGGCUGAGGCCC	31.9	68	46.9118	73.5294	0.638
chi-m0984	CCCGCGGGCGCGCGCGCGCGGGCCCCGGAGCCCCGCCCGGGAGAGAAGGGGCGUGGCCGUGGGCUUUGAGCGCGGUCCGGU	47.1	81	58.1481	83.9506	0.692647
chi-m0985	CCACCCACCGGUGCGUCUGGAGCCCCUGGCCAGGAAGGCGCGGCCUGGGACCUGGGGGUGGCCCGGUGGGCGGG	42.1	74	56.8919	79.7297	0.713559
chi-m0986	CCUCCCCAGGCUUCUGGCUUUGACGAUGCAGAUAAGCCUCUCCUCAUCCAAGGACUGGGACGUGGGCACACUGU	20.4	74	27.5676	58.1081	0.474419
chi-m0987	ACUUGCAGGCACAGAGUGGGGGCCCAGGUGGACCUUCUCAAACAGGGUAACACGUGGGCCCUUUCUCUGUUUCAGAUUCCACCCAG	38.7	86	45	56.9767	0.789796
chi-m0988	CUCAUGUGAGUGGGCUGGAGCUGGACCUGGCAUGAGAACAGACCAUGCAGUGCCAGCUAUUGGUCCACUCAGCAGGGAGA	39	80	48.75	57.5	0.847826
chi-m0989	UGCGGGUACCUCGUACCUCCGGCUCUGCGGGCGCAGCCCGAGCCGGAGUCGGGUGGGUCGUCGCC	34.2	65	52.6154	75.3846	0.697959
chi-m0990	AACUCCAAUACUUGGCCACUUCAUGCGAAGAGUUGACUCAUUGGAAAAGAAUCUGAUUCUGGGAGGGUUUGGGGGCAGGAGGAGAA	18.6	86	21.6279	47.6744	0.453659
chi-m0991	UGGAGGCCUUUGGUAGGCCUCUCACAUAUUAAAAGUCCAUGGGGUUGGGAAUUCUUUGGUGGUCCAAAGUCCUGGAUUCUGGUCUCCUACCUCUG	30.2	95	31.7895	49.4737	0.642553
chi-m0992	CAAAAUCAGCUUGAACAUCUGGAAGUUCAUGGUUCACGUAUUGUUGAAGUGUGACUUGCAGAAUUUUGAGCAUUUCUUU	23.4	79	29.6203	36.7089	0.806897
chi-m0993	AGUAUUGUUUGGCUUUCCUGUAUCUCAGUGUAAAGAAUCUACCUGCAGUGCAGGAACCACGGGAGACA	19.5	68	28.6765	45.5882	0.629032
chi-m0994	AGGCUCGGGCCGCGGAAGCCCGAGGAGGCUGGAGGCCGGGGCUUUAAUUUUCAGCCGUGCUUCCCUCCGCACUCCGUCCCCUCCCCGCCCCUGGUCC	38.7	97	39.8969	71.134	0.56087
chi-m0995	GAUAUUGAGUUGGCCAAAAAGUUUGUUUGGGUUUUUCUGUAACAUCCUGUAGAAAAACCCAAAUGAACUUUUUGACAGCCCCAAUAU	38.1	87	43.7931	35.6322	1.22903
chi-m0996	CCUGCAUCACCUAAGGGCUGGGCCGGCCUCCGGGGAGAGCAUGGCCUUGUGCAGUCAUGUGGGG	26	64	40.625	67.1875	0.604651
chi-m0997	CAGCCCCGUGGGCCGUGUCUGGACUGCUGACAGCCUUCCCUGGGCAGCCCACGAAAGACCAGAUCCCCAGCAUGUCCACAAAAGAGGGCUC	30.8	91	33.8462	63.7363	0.531034
chi-m0998	AGGCAGGGAUGGGUCUGGGUGCGGAAGCGGACGUGAAGGGAAAGGAAGAUGGAUCUGGCUUCUAGAACCCAGGAUGCUG	21.5	79	27.2152	58.2278	0.467391
chi-m0999	CACUCGGCCCGCGCCCCGCCGCGGGACCCGCUGACCGGAGCCGGACCGCGCGCGGGGCGAAGCCGGAAACGC	44.3	72	61.5278	83.3333	0.738333
chi-m1000	UGUUUUCAGGCCAGGUUCUAGGCUCCUGAAGAAAAUGUGAGUAAGCCUUAGUCUUUAUCUUCGAGGAGCUUACAGCCUAGGAAAGUCACAC	28.6	91	31.4286	45.0549	0.697561
chi-m1001	AGGAAGGAGUUACAGAUACGUGGAGCUCUUCGGGGAUAUUCCCCACGAGGGCAUCUAUAGCUCUCAUCUCUUUCUUA	30.7	77	39.8701	48.0519	0.82973
chi-m1002	GAGACUGACCGGAGAGGAAGCACUGAAGCAGGGAUCCUAUUUGUUCUUCUUGCUCUCCUCAUCUGGCACGGCAGUGGG	26.1	78	33.4615	55.1282	0.606977
chi-m1003	GCUGCGCGGCCAAUGCCCUUUUAACAUUGCACUGCUAGUGACAGGCGCAGACAGUAGCACAAUGUGAAAAGAGCUCCGGCCCGCAG	35.6	86	41.3953	56.9767	0.726531
chi-m1004	AUCUAAGGUGGGGGCUGAGCUAAGUGGGGAGCGGUGUGUUUGUCCUCUGUCCUCAUUUAUCUCUUGCCACUGUCCUUCGUC	28.4	81	35.0617	53.0864	0.660465
chi-m1005	AUUGGGUUAGCCAAAAAGUUCAUUCAGAUUUUUCUGUAACAGCUUACGGAAAAACCAGAACGAACUUUGUGUCCAACCCAA	28.9	81	35.679	38.2716	0.932258
chi-m1006	GCCGGCGUGUUCCGCUGCCGCCUGCCCGGCGCCUACUUCUUCUCCUUCACGCUGGGCAAGCUGCCGCGCAAGACGCUGUCGGUG	41.2	84	49.0476	70.2381	0.698305
chi-m1007	GCUUCUGCCCUCGAGGAGCUCUCAGUCUUGCUGGGAGAGGUAGCUGGAGCUGGAGCGUGCUAAGAGGUGUUCAGUCCUGUAACUGAGCU	32.3	89	36.2921	57.3034	0.633333
chi-m1008	AUAUGUUACUCAGAGAUUACUGGAAGAUAUAGCUAUAUAUAGAUACAUUUGUAUAUAUCUUCCAGUAAUCUCUAAGUAACAUAAAGC	40.9	87	47.0115	27.5862	1.70417
chi-m1009	CUGUUUGGUACCUCCAUCUCCAUUCCUAUCUCACUGGCCUGUGUCUGGACCCUGGCGGGGGGCUGGGGGGGGAGGUCUAAGGCGA	31.7	85	37.2941	62.3529	0.598113
chi-m1010	CUUUAUUUUUAAGGAUUUUACUGGAAGUUUCAUGUCUCACUUCCAGUUAGAUCCCAUUGGUCAGAA	18.9	66	28.6364	34.8485	0.821739
chi-m1011	CAUGUAAAAACGUGUCUCUUCUCUACCAACAGUUUCCGUUCCUCUUCCUGGGAUGCUUGUUAGAAGAGGGGAUGACAAGGGGGCUGCACC	23.8	90	26.4444	50	0.528889
chi-m1012	CCCUUAACAUUGACUGCUUUGAUCUCCUUGGUGUCCAAGGGACUCUCAGGAGUCUUCUCCAGCAC	18.1	65	27.8462	50.7692	0.548485
chi-m1013	UAUUGGGUUGGGCAAAACAUUUAUUCAGGUUUUUCCAAAACAUCUUGGGGAAAAAUCAGAACGAACUUUUUUGCCAACCUGAU	26.5	83	31.9277	36.1446	0.883333
chi-m1014	UGUGUGUGUGUGAGUGUGUGUGUGUGAGUAUUCUUGUGCCUCUUCAUACACGCACUCUCAGGAACCAUGCU	29.3	71	41.2676	47.8873	0.861765
chi-m1015	CUUAGUUGCCCCGUGGCAUGUAGAAUCUUCCCAGAUGAGGGAUUGAACCUGGGUUCCCUGCACUGCAAGGUAGCUUCGUAACCACAGGGCCAUCAGGG	29.7	98	30.3061	55.102	0.55
chi-m1016	UAUUGGGUCAGCCAAAAGUCCAUUCAGGUUUUUCAUAAUAUGUUAUGGAGAAAUCUGAAUGAACUUUUUGGUCAACCCAAU	36	81	44.4444	34.5679	1.28571
chi-m1017	AGGAACAACAUUGCAGUAAUACAUUUAAGGGUCCACUUAUAUGUGAGCUUAUAUCUGAGCUUUUAUUCUGUAGACCUUUUGUUGAUCUC	21.1	89	23.7079	34.8315	0.680645
chi-m1018	UCCAUACUAUCGGGUUAGCCAAAAAGUUCAUUCAGGUUUUUCUGUAUACUCUCAUGGAAAAAUCUGAACAAACUUUUUGGCCAGUUCAGUAAUUC	32.2	95	33.8947	35.7895	0.947059
chi-m1019	UGGUUGGCCAAAAAGCUCGUUUGGGUUUUUCCAUAACAUCAUGCAGGAGAACCUGAAUGAACUUUUUGGCCAACCCCA	41.5	78	53.2051	44.8718	1.18571
chi-m1020	UGUGUGGCGUGCAGCUGGGUGUUGCCAUGGAGAACUGGGCCCUUUCUGUUGACCUUUCAGUGCACUACAUCAAUUUGCUGGGCAUAC	20.8	87	23.908	52.8736	0.452174
chi-m1021	CACUGGCCUUUACCCACUUGCCGUUUAGUCACUAAGUCAUGUCUGACUCUUGCGACUCCAUGGACUGUGGCCUGCCAGGC	26.5	80	33.125	55	0.602273
chi-m1022	AACGCAGAAGUAGAUGUUUUUCUGGAACUCUGUGGCUUUUUUGAUGAUCCAACAGAUGUCGGAAAUUUGAUCUCUGGUUCCUCUGCCUU	20.3	89	22.809	41.573	0.548649
chi-m1023	UUGAAGAGACUUUGGGGCUGAGUCAUCCCGGUGGCAGAACCACAACCACACUAUUUAUGCUGCAAGAUUUCUCUAGUUCCUGGUUUCUAGCU	25.7	92	27.9348	46.7391	0.597674
chi-m1024	GUAUUGGUUUGGCCAAAAGAACUCAUUUGGGUUUUUUGGUAAGAUGGUACAGAAAAACCUGAAUGAACUUUUGGGUCAACUCAAUA	32.3	86	37.5581	36.0465	1.04194
chi-m1025	UGGUUUGGCCAAAAAGUUUGCUUGGGUUUUCUCCAUAACAUCUGACAGAAAAACCCAAAUGGACUUUUUGGCCAGCC	32.9	77	42.7273	42.8571	0.99697
chi-m1026	AUGGUGUUGGCCAAAAUGUUAGUUUGGGUUUUUCAUAGAAUUUUAUGCAAAAAAUCCAAACGAACUUUUAGGCCAGCUCA	31.2	80	39	35	1.11429
chi-m1027	AUAUAUUGGAUUGGCAAAAAAGUUCAUUCAGUUUUUUCCAUACCAUCAUACAGAAAAAACUCAAAUGAACAUUUUGGAAACCUAAUAUA	20.8	89	23.3708	26.9663	0.866667
chi-m1028	UUGCAAACAGUUGGACAUGCCUGAGCGGCUGAACUGAACUGAUAGCCUGUGUGUGUGCUCAGUUGCUAAGUCAUGUCCAGCUCUUUUAUA	31.6	90	35.1111	46.6667	0.752381
chi-m1029	CUAUCCCUGGGGGUUGGGGAAAGGGGGGCGGUGUUUGCCAUGGUAGGAACUGCACUUCCUUUCUCUUAUUUCAACUGAUAA	31.9	81	39.3827	50.6173	0.778049
chi-m1030	AACAUGGGUUUUCAAGUCACCCAGGAUUAGAUUUGUGUUAAAAACCACCACUUAGUGACUGUGUGAACUGAAUCUUCAUGCU	18.4	82	22.439	39.0244	0.575
chi-m1031	UGGUGAUGGACAGGGAAGCCUGGCGUGCUGCGAUUCAUGGGGUUGCAAAGAGUUGGACAUGCCUGAGCGGCUGAACUAAACU	23.3	82	28.4146	54.878	0.517778
chi-m1032	UUGAGUUGGCCAGUAAGUCUGUUCAGGUUUUUCCAAAUCAUUGAAGAGAAAAACUAGAAUGAACUUUUUGGCCAACCCA	28	79	35.443	37.9747	0.933333
chi-m1033	CCAGUGUGUUCUUGCCUGGAAAAUCCCAGGGAUGGGAGAGCCUGGUGGGCUGCCGUCUAUGGGGUCGCGCAGAGUCGAGCAUGACUGA	37.8	88	42.9545	60.2273	0.713208
chi-m1034	CUCAGGAGUUGUGGCUUGUGGGCUCUAGAGGGUGGCUUAGUUGCCUCACAGCAUGGAUCUUACUGGACGGGAUUGAACUCGUGUC	22.8	85	26.8235	54.1176	0.495652
chi-m1035	UCAGGUGUAUUCUACAGUGCACGUGUCUCCAGUGUGGCUCGGAGGCUGGAGACGCGGCCCUGUUGGAGUAACAACUGAA	41.5	79	52.5316	55.6962	0.943182
chi-m1036	AUCUCUUAGGACUGGACACAGGUUUUGAGAGUCCGUGGGGAAGUGCACCCUCAAAAUCUGUGUCCAGUCCUAAGAACC	47.5	78	60.8974	50	1.21795
chi-m1037	AUUGGGUUGGCCAAAAAGUUCAUCUGGAUUUUCCAUAAGUUGUUACAGAAAAACCUGAAUGAACUUUUAACCAUCCCAA	25.6	79	32.4051	35.443	0.914286
chi-m1038	GCAGGCGCCUCUCGGAAAGAGGCUGGGGGUUCGCAGGCACCGGGCCGCGGGGUCGGCCUGUCGGGGAGGGAGUGACCCUGCG	38.9	82	47.439	75.6098	0.627419
chi-m1039	CUAGAGUAGUGACAGACUUGGCACCCAUGGCAGUAAGAGGUGGGGGGUGGGGCUGAUUACUCUCAUG	23.3	67	34.7761	55.2239	0.62973
chi-m1040	CAUCCGCUAGAGGGCGAUCUUGCAAGUCCUCUCCUGUUCCAUGCACCUGGGCUUGUAUGUCGCUGCAGUCAUGGAUU	25.3	77	32.8571	54.5455	0.602381
chi-m1041	UGGUGGCUUCUCUUGUUGUAGAGCACAGGCUGUAGGAAUGUGGGCUUCAGUAGUUGCAGCCUGUGGGCUCGAUAGUAUUGAUAGUUGUGG	27.3	90	30.3333	50	0.606667
chi-m1042	GGAUUGGCCAAAAAGUUCAUUUGGGUUCUUCCAGAAGAUGUAACAGAAAACCCCAAAUGAACUUUUUAAGCCAGCUCA	28.1	78	36.0256	39.7436	0.906452
chi-m1043	GGGUUAGUCAAAAAGUUCAUUUGAGUUUUUCAAUACAUUGGGAAAAUCUGAAUGAACAUUUUGACCAA	20.8	68	30.5882	30.8824	0.990476
chi-m1044	UUCUUUACCCACUGAGCCAUCAGGGAAGCUCCUCUGAAAUGGUGUGUAGACGAUUAAUAAUGCUGGACUUCCCUGGUAGCUCAGUUGGUAAAAAU	40.5	95	42.6316	44.2105	0.964286
chi-m1045	GAUUUUCCAGGCAAGAGUACUAGAGUGGGGUGCCAUUGCCUCCUCUGUUAAACUCUGCACUGGAGUUAA	27.4	69	39.7101	47.8261	0.830303
chi-m1046	GUGGAGCCUGGUGGGUUGGACACAACUGAGUGACUUCAGUUCAGUUGCUCAGUCGUGUGCGACUCGUUGAGACCCCA	32.9	77	42.7273	55.8442	0.765116
chi-m1047	UAUUGAGUUGGCCAAAAAGUUCAUUUGGGUUUUUCCAUAAGAUUUUAUGGAAAAACAUGAACAAACUUUUUGACCAACCCAAU	33.3	83	40.1205	31.3253	1.28077
chi-m1048	UGGGUUGGCCAAAAAGUUCAUUCCAGUUUUUCUGUACCACCUUAUGGGAAAAUCUGAGUGAACUUUUUGGCUAACCCAAU	45.8	80	57.25	40	1.43125
chi-m1049	AGAACCAAGAGUCCCAGUUCAUGCUCACUCAGGCACAUGAAUACAUGUAUGUGCCUGAGUGAGCAUGAACUGGGAAGUGACAAG	55.5	84	66.0714	47.619	1.3875
chi-m1050	UUGAGUUGGCUAAAACAUUCAUUCUGGGUUUUUCCAUAGCAUCUUAACAGAAAAACUUGAAUGAAUGUUUUGGCCAACCCAGU	37.9	83	45.6627	36.1446	1.26333
chi-m1051	UAUUGAGUUGGCCAAAGAAUUCAUUCAGGUUUUUUCAUAAGAUAUAACGGGAAAACUCAAAUGGACUUUUUGUCAACCUAAU	20.5	82	25	31.7073	0.788462
chi-m1052	UUUACUGCUCCACAGACUGUAGCCUGCAAGGCUCCUCCAUGGGAUUUCCCAGGCAAGAGUGUUGGAGUGGAUUG	27.3	74	36.8919	52.7027	0.7
chi-m1053	UGAUUUCUUCUAGGAUUGACUGGUGUGAUCUCAUUUAAAGAGUUUUCAGAGGGCAACUUGGACAUCACAUUGACCACUGUUAUACCAUCCAAUGUGAAGA	19.9	100	19.9	39	0.510256
chi-m1054	GGGAGCGGUCAGGCUCGGGCUGGGCCCCGGGCGGGUGGCAGCACCGCCCCUGGGCCUGGGCCGAGCCCCAGAGCGGCGGA	52.4	80	65.5	82.5	0.793939
chi-m1055	UGUAAGCUGUGUCAUUAUGUAUCAGGACAGCUCAUCAAAGGGAGUGAGCUGUCCUGAUACAUAAUGACACCACUUACG	53.7	78	68.8462	43.5897	1.57941
chi-m1056	AAAGAGUCAAACAUGACUGAGUGACUGAGUAUGCAUAUGUGCAUGUCAGUCAUGAAGUUAUUUUCACUAGUG	25.7	72	35.6944	37.5	0.951852
chi-m1057	GCUCCCAGGUUGAGGUAGUAGGUUGUAUAGUUUAGAAUUACAUCAAGGGAGAUAACUGUACAGCCUCCUAGCUUUCCUUGGGUCUUG	32.7	87	37.5862	44.8276	0.838462
chi-m1058	CGCCUCUCAAUCCCUGAGACCCUAACUUGUGAUGUUUACCGUUUAAAUCCACGGGUUAGGCUCUUGGGAGCUGCGAGUCGCG	32.3	82	39.3902	53.6585	0.734091
chi-m1059	GCCCCGGUAGAAAAUCUUCAAGUCCAUGGGCCCCGUGAGCCGGCUCGCCAGAAUGGCCAUGUCGGACCCGCUGUAUUUGGAAGCUCGGAAG	26.3	91	28.9011	60.4396	0.478182
chi-m1060	CUCAAUCUCCUAAAGAAAUAUAAUACUGGAUUGGCCAAAAAGUUCUUUACAGGGAAAAACCCAAAUGAACUUUUUUGGCCAACCCAAAAGGAGUUGGA	31.6	98	32.2449	36.7347	0.877778
chi-m1061	UGCCACGUGCUGAAAAGUUUGUUCGGAUUUUUCCAUAAGAUAUUAUGGAAAACCCCAAAUGAACUUUCCGGCCAACCCAAUACUUGCCAGUGGCC	32.5	95	34.2105	44.2105	0.77381
chi-m1062	CUGUUCAGCACCAAGGCCCAGAGCUCUGUGGGUGGCGUACCCUGCACACCCACACAGCUGGGCCCUGCCUGUGCCCCUCGAGGGCAGA	43.1	88	48.9773	67.0455	0.730508
chi-m1063	UCAAGAUGCCACAGGGUGGGGAUGGAGGCGGAGCGGAGACUCACCGAACCGUUCUCCCCUUCCUCUCUGCCCAGGGGUCCACAU	35.8	84	42.619	63.0952	0.675472
chi-m1064	CCAGGGCUCUGGGGGUUGGGUGGGCCUGGGAGUGACCUCUGACCCAUCUCUCACCCCAGACAGGCAAGU	29.1	69	42.1739	65.2174	0.646667
chi-m1065	UUGGGUUGGCUUAAAAGUUUGUUCAGGUUUUUCUGUACUAUCUUAUGGGAAAAGCUGAACAAACUUGUGGGCCAUCCCAG	43.9	80	54.875	41.25	1.3303
chi-m1066	ACUUGCCAAUGCAGGAGACAUAAGAAACACAGGUUUGACCCCUGGGUUGGAGAGAUCUCCUGGAGGAGGGCACAG	24.6	75	32.8	53.3333	0.615
chi-m1067	CAGUUGUCCAAAAGGUUCGUUCUGGUUUUCCUGUCUGAUGUUAUGGGAAAACCCAAAUAAAUCUUUUGGCUAACCC	28.3	76	37.2368	40.7895	0.912903
chi-m1068	GCAGAACGAGUGCCUUAUAAAAAUGUAUCGUUGCUUAGUUGCUAAGUCAUGUCCCACUCUUUUGUGAUCUCAUGGACUGUGGCCUGCCAGGCUCCUCUGU	22.1	100	22.1	47	0.470213
chi-m1069	AGGACUAGGGUGUGGGCAUGAGGGCACGCAGGAUGACAAGCGUGCGUGUCUGUGUGCUGUGCACCUGAGCCG	37.2	72	51.6667	62.5	0.826667
chi-m1070	UUGGGCUGGCCAAAAAAGUUCAUUCAGACUUUUUUUCUGUAACAUCUUUUGGAAAAACUCAAAUGAACUUUUCAGCCAACCCCA	24.1	84	28.6905	36.9048	0.777419
chi-m1071	GGGUUGGUCAAAAAGUUCAUUAGGGUUUUUCUGUAACACCUUACCAAAAAACCCAAAUGAAGUUUUUGCCAAUUCA	33.4	76	43.9474	35.5263	1.23704
chi-m1072	GGUGGCACGGCAUGGACUUGGAGUCAGAAGACAAGCAUUAGUCUUGAUUCUAGUUGUAUGAUAUCCGGCAUGG	20.9	73	28.6301	47.9452	0.597143
chi-m1073	AGUUGUGGCAUGCGGGAUCUUUAGUUUGGGCAUGCUAACUCUUAGUUAUGGGAUCUAGUUCCCUGACCAAGGAUUUAACCGGAGCCAUCUGCA	31.2	93	33.5484	47.3118	0.709091
chi-m1074	AGGGCUUUCUCGCAAGUUGGGUCCCCAGGGUCGGUAGGAAACCCUACCCCAGCAGACUCCAGCUGCUCCAAAUCUC	24.6	76	32.3684	59.2105	0.546667
chi-m1075	ACGGGGUCGCACAGAGUCGGACACAACUGAAGCGACUUAGCAGCAGCAGCAGAAGUUGUGUCUGACUCUUUGCAGCCCCAU	45.4	81	56.0494	55.5556	1.00889
chi-m1076	AUUGGGUUGACCAAAAAGUUCAUUUGGAACUUUUUGGAACCUAUAGGAGAACUCAAAUGAACUUUUUGGCCAACCCAA	35.3	78	45.2564	37.1795	1.21724
chi-m1077	UCAGGUUGGCCAUAAAGUUCAUUUGAGGUUUUCCAUGAAUUGAGAUGUUAUGGGAAAAUCCGAGCGAACUUUCUGGCCAACCCAA	39.4	85	46.3529	42.3529	1.09444
chi-m1078	UACUGGGAUUGGCCAAAAAGUUUGUUUGGUUUCCCAUAAGAGGGUAUAGAAAAACCUGAGUGAACUUUUUGGUCAACCCAAAU	32.9	83	39.6386	38.5542	1.02812
chi-m1079	CUGUGUAGCCUGCGGAUGGAGACUCUAGGGCCAGAGAUCGGAGCAGGUUGACUUUUCUGCUGCCUGUGGGCCUCCAGGCUGGAAAAGCUGCCAC	34	94	36.1702	59.5745	0.607143
chi-m1080	GGAGAGAGAAGAAAGUGUAAGGCAAGGUCUGGUUCCUUCCUACUUCACCAGCCUUCCCUUAAACUUUCUUCUCUCUCCAU	45.8	80	57.25	46.25	1.23784
chi-m1081	AGUACGAGUGUUUGUGUGGACAUCUGUUUUCAUUUUUCUUGGGUAAAUAUCUGAGAGUGGGACUGUUGGGUCAUGUGGCAACUCUGCUU	18.4	89	20.6742	42.6966	0.484211
chi-m1082	UAUUGGGUUAGCCAAAAUAUUCAUUUGAGUUUUUGUUACAUCUUGGGGAAAGCCUGAACGAACUUUUUGGCCAACCCAGU	28.1	80	35.125	38.75	0.906452
chi-m1083	GUGGAGGGGUUUCUGAAGAGUCCUGGAGGUGUGAUGGAUUAAAGAUCUGAGAGGGAGGCAUCAGAGGCAUCAGAUACG	20.8	78	26.6667	51.2821	0.52
chi-m1084	AGAAUAGAACUUGACUGGGUGAUUGAACAGCAACAUCUGGUGUUUCAGGUCAGUUCAGUUCAGUCGCUCAGUCCUGUCUGACUCUU	33.6	86	39.0698	45.3488	0.861538
chi-m1085	GUUGUGUGUAUGAGUGUGUGUGUGUGUGUAACAUUCCAGAAAUUUCCAUCACAUACAGAGAGGCCUGUGCACUCUCACA	21.5	79	27.2152	44.3038	0.614286
chi-m1086	GCAGUGCUAAAAUUUGGGUCACAGAUAGCACAGGAGGUAUGUUGUGAGCCUGAAUUUCAUGUGGCAAGUA	19.7	70	28.1429	44.2857	0.635484
chi-m1087	ACGGAAAUGGGACAGUCAGCCUUGUGGAUGCAGGACCCCGUCACUUCAGCCAGAAUGAGUGCUCCCUCCAA	21.5	71	30.2817	56.338	0.5375
chi-m1088	CAUGUUGGCCAAAAAGUUUGUUGGGGUUUUUCUGUGACAUCUUAUGGAAAAAUUCCAAUAAACUUUUUGGCCAACCCA	46	78	58.9744	37.1795	1.58621
chi-m1089	UUUUGUUGGCCAAAAAGUGUGUCUGGGUUUUUUGUAACAUCUUACAAAAACCAGAACGAACUUUUUGGCCAAGCCAA	32.5	77	42.2078	37.6623	1.12069
chi-m1090	AAAAUUCACAUGCUGCAUCAGGAACUGAUAGUAGUGAAGAAAGAGUGUUUCAUACUAGGAAUUCUUCAGCAUGUUCUCCAGAGUGUU	19.4	87	22.2989	37.931	0.587879
chi-m1091	CUAAUAGGCAAAGCAUUGGUGGUUCAGUGGUAGAAUUCUUGCCUUCCAUGCAGGAGUCCUGGGUUUGAUUCUCUGCCAAUGUACAAUGCCUAACUA	32.3	96	33.6458	44.7917	0.751163
chi-m1092	GGUCAGCCAAAAUUUGUUUGGGUUUUUCUGUUACAUCUUAUGGAAAAAUCUGAAUGAACCUUUUGGCCAGCUCAAU	24.8	76	32.6316	36.8421	0.885714
chi-m1093	GGUUUGGUCCCUGCGUCGGGAAGAUCCCCGGGAAUAGGCAAUGGCAGUCCACUCCACUAUUCUUGCCUGGAGAUUUCAAUGGACAGAGGAGCCUGGAG	28	98	28.5714	56.1224	0.509091
chi-m1094	GGUGCCCUAGGCAAAAGCCGAGUGACCUCCUUGCCAUGAGAGGGUAAGGAAGCCCAGAUCGCCUUACAUCUCAGCUUCUAUCUCUCUGCUUUAGCAUC	27	98	27.551	53.0612	0.519231
chi-m1095	GACUCGAUGGACGUGACUCUGAGUGAACUGCGGGAGUUGGUGAUGGACACGGAGGCCUGGCAUGCUGUGAUUCAUGGGGUUGCAAAGAGUCG	27.3	92	29.6739	56.5217	0.525
chi-m1096	AGCUUGCAGAGUUUCCUGUCAAUCACCUAAGGCUACAGUAGCAAAGCAUGGGUGAAGACAGGACUGAAAUCCAAAGC	24.4	77	31.6883	46.7532	0.677778
chi-m1097	UUCAGCAAGAGGAUGAGAGAGCUGCUCACUGCCCAGCACCUGCCGGAGUCAGGCACAGUGAAGGGCUCUCUCCAGAGACAAUUCCC	29.5	86	34.3023	58.1395	0.59
chi-m1098	GAACCACUUUUCAGCUCUGUCUGUUCUGUAUUCACCAUAACCGUGAUGGAGAACAGCAGUGUGAAUGAGUUCA	24.9	73	34.1096	43.8356	0.778125
chi-m1099	AGGCUAAGACGAGGAAACGCACCGUCUCCAUCUACCCCGUGAAGUUAUUCAAAACCGAGAGCAGACGGUGAGGAAGGAGACUGGGCGGCCCGGGCC	33.5	96	34.8958	59.375	0.587719
chi-m1100	GUAUUGGGUUGGACACAAAGUUCGUUCUGGUUUUUCCGUAAGCUGUUACAGAAAAAUCUGAAUGAACUUUUUGGCUAACCCAAUAG	41.6	86	48.3721	38.3721	1.26061
chi-m1101	CCAGCGGGGGGCUCUGCCGCUCCCCCUCCUCUUCAUCCGAGCUGGGCCGGGCAGGAGACAGUGAGGGGUACGGCAGGCACAUCCGGGGC	41.3	89	46.4045	73.0337	0.635385
chi-m1102	UUUAUGUUACUUAGAGAUUACUGGAAGAUAUAUACAAAUGUAUCUAUAUAUAGCUAUAUCUUCCAGUAAUCUCUGAGUAACAUAUCGU	44.8	88	50.9091	27.2727	1.86667
chi-m1103	GCCUCCCGCUCUAGACUGCAGCUCCUCGGGGAAGCACCAAGGCCUGUUUGUCUUGGCAGCUGCAGCAGCUGAUGCCCGGAGGACA	34.9	85	41.0588	63.5294	0.646296
chi-m1104	AGGUGAGGGGUGGGGCCAGGGCCUGCCCACGGGGCCCCCGCCGGCCCAGGUUCUAGUGGCCUCCAGCCCUGGCCUCUG	47.2	78	60.5128	76.9231	0.786667
chi-m1105	UGAACUCUGUCUGCCCGGAGCUGGGGCGCCUGGCUAACCUGGCUUCUCCUACUCCCCGCAGAGGACCUGCUG	27	72	37.5	65.2778	0.574468
chi-m1106	CAAAGAAGUGUUGGGUUGACUAAAAAGUUCAUCUGCAACAUGGAAAAACCAAAUGAACUUUUUGGCCAACCCAAUACAAGGCAC	31.9	84	37.9762	39.2857	0.966667
chi-m1107	GCCGGCGGUCUGGGCUUGGGGAGCCUGGGACUCAGAGGAUCUGAGUAUGGGUCCCAGGACACACCAAACCCACCUCCACCGCCCA	41.8	85	49.1765	65.8824	0.746429
chi-m1108	CUGACCUUCCUCUGCCCAGGGCUCUGAGGCUGGGGUGAGCCUGGGGCCCCAGAGCUGGAGGAUUUCCUGGCUCAGCCCCACCAGGGGGCCAGA	46.5	93	50	68.8172	0.726562
chi-m1109	AUUGGGCACCCACUAUGUGCCAGGCUCUGUAGAAGGCACUGGGGUUCGCCAUGGUCCCUGACAUCAUGGAGCUCACAGUCUAUGGUGGGGUUCGGG	34.5	96	35.9375	58.3333	0.616071
chi-m1110	GGUGGCCGAAGUAUUGGAGUUUCAGCAUCAGUCCUUUCGAAGAAAGUCAGGGUUGAUUUGCUUUGGGAUUGACUGGUGUGAUCUCCUUGCCUGAGUCUAGA	34.3	101	33.9604	47.5248	0.714583
chi-m1111	GCUGAGGGCUGGGGUGGCUUUAACCUCAAAGGGCUGGCGUGUGGAAUUAUCGGAGCUUGUAUCCCAGGUGUGAUUGUGAGUACUCGGGUCUGUACAG	22.6	97	23.299	54.6392	0.426415
chi-m1112	UAAAGGGAGAGAGGGAAGAGGGAAGGAGGGAUAACGUAGGAAAGAGAUCUCCCUCCUCCUUCCACCCUGGUCUCCCUUCCCCU	40.6	83	48.9157	55.4217	0.882609
chi-m1113	UGGAUCUGACGUCCCUGAGUAUAUGUGGUGAACCUGAAUUUGCCUGGGGUUUCCUCAUAUUCAUUCAGGAGUGUCAGUU	28.9	79	36.5823	45.5696	0.802778
chi-m1114	AGCAGUGAAGGUUUUUGAUGACAUAGGAAAAACGUGAAGAACAUAAAAUUGCUUUGCUGAAUUUUAAGUGAUUAGGAAUCUCACAAAU	19.4	88	22.0455	31.8182	0.692857
chi-m1115	AUUGGAUUGGCCAAAAAGUUCAUUCAGGUUUUUCCAUAAGAUGUUAUAGAAAAACUCAAAUGAACCUUUUGGCCAAUCCAA	41.4	81	51.1111	33.3333	1.53333
chi-m1116	UGACCACUGGUCUCAGCCAGCCAACCAGCUCCACCUGCUCAGUCUGUGUGCCCUAUCUAAGGAGGCGGAGGGAGGAAGGGGGCUCAGCCUUGUC	28.3	94	30.1064	61.7021	0.487931
chi-m1117	GUGCAUGUGGCCGCAGUCAUUCUCCACUCCUGAGCACUGUCUCAGAGAGGCGUGGGACAGUCGGAGAGGCUGAGAGGGUUUUUGUUA	27.5	87	31.6092	56.3218	0.561224
chi-m1118	AGGUGCACCCUGGGAGGAGGGGAGAGGAGGCUCAUGCAGGGGCCAACACCCCCAAGCCUCUUUUGGUUCAGUUU	28.4	74	38.3784	60.8108	0.631111
chi-m1119	UGGGUUGACCAAAAAGUUCAGUUGGGUUCAUCUUAUGGAAAAACUUGAAUGAACUUUAUGGCCAACCC	27.4	68	40.2941	39.7059	1.01481
chi-m1120	GUCAUGUCUGACUGGAGUAACCCCAUGGACUGUGAACCCACCAGUGUCCUCUGUCCAUAGGGCUUCCCAGGUAAGAAUACUG	21.9	82	26.7073	52.439	0.509302
chi-m1121	AUAUUGGGUUAGCCAAAAAAUUCAUUCAGAAUCUGUAACAGGAAAAACCUGAAUGAACUUACUGGCCAACCUAAUA	26	76	34.2105	34.2105	1
chi-m1122	ACCGCUUUGGCUCGUUUUCAGGACUGUCAUCUGAUGAACAUCUCCAAGCUCAUUUGAAGGAAAUGACAGAAGAGAGUGAGAAUUCAAAUCAGG	18.3	93	19.6774	43.0108	0.4575
chi-m1123	AAUGCUGGGAGAGUGUGUGUCUGUGUGUGUGUGCGCGCGCGCGUUCUCGCUCGCUCGCGAUGUCGGUGUGUCAGCGUG	27.7	78	35.5128	62.8205	0.565306
chi-m1124	UCUCUAUAUGUGAGUGUGUGUGUGAGUGUGUACGUGUGCACACAUGCAUGCAUGAGCAUGUGUAUGAUA	25.8	69	37.3913	43.4783	0.86
chi-m1125	AAGAAUGCUAUGACUGAAGAGAGUGGGCAAGACGAUGGAGUAGAAAGGCCCUGGGCUCACCUUUUCUCAUGAAGUGAAC	18.5	79	23.4177	48.1013	0.486842
chi-m1126	AAUUCAAGAUGCUUCCAUCCCUCAGUGGGAAAAUGAUUGGAAUCUGCAGCCCAUGAAUAUUCACGGACUGAUGGAUGAGUACUUAGAAAU	21.1	90	23.4444	41.1111	0.57027
chi-m1127	GGCCCCCACGGCACUGAGGCUUGGGGAAAGGGCCGUUGUUGUUGUUGUUGUUUGGUUUUCAUUUAUUUUUGUGGAGUGUGUGUUUUUGUGGAGUGGU	20.9	97	21.5464	48.4536	0.444681
chi-m1128	UCCCUUCUCAUGGAGGAGUCUUCUUGCCUGAGAUUUAAAAUAGCCCCCCCCUACCCCAACUGCCACCAUGGCUAAGGGACUCUGUCCAUUGAAAACCUUU	20.37	100	20.37	50	0.4074
chi-m1129	CGGUUCACGCAGGAUCUCGCUAGGACUCCGGCCGCCCAGGGUCCUCCGGGUUUGCUUCGGGAACUUGCCGCGCCC	26.1	75	34.8	69.3333	0.501923
chi-m1130	CCCUCUCAUAAAUGCAGAAGCUGAGGCUCAAUACGGAGGUUCUGGCAAGCGUUGGAGCUAAUAUUUGAACCCAGAUCUCAAGGGC	21.1	85	24.8235	49.4118	0.502381
chi-m1131	CGCUCGGAGCCGCGGGCGCAGUGGCCGUGGCCGUGGCCAAGGCUCCGCUUUCCGCCGGUGCUCCGGCCCGUCUGGCGGCCCGCCCCUCCGCACC	47.6	94	50.6383	80.8511	0.626316
chi-m1132	CGGUUGGCCAAAAAGUUCAUUUGGGUUUUUCUGUGCAGUAUUAUAGACAAACCUGAAUGAACUUUUUGGCCAACCC	48.2	76	63.4211	40.7895	1.55484
chi-m1133	GAGGGUUCACAGGAUUAAAUGGGUCUUAUCAGCUCCAGUUUAGACCUGGGAGAGCUGAAGCUCAGAGGGCUCCUUUCUGACCUGC	23.6	85	27.7647	51.7647	0.536364
chi-m1134	GGGUUGGCCAAAAGGUUCGUUCAGGUUUUCCCAUAUGAUGUAUGUUUGGAAAAAACCUGAAUAAACAUUCUGGCCAAAGCA	29.5	81	36.4198	40.7407	0.893939
chi-m1135	UUACCGUUUGGCCAAAAAGUCCAUUCGGACUUGUCCAUAAGUGGAUGGACCCGAGCGAACUUUUUGGCCAGCUCACAG	32.5	78	41.6667	50	0.833333
chi-m1136	UGGGUGGUGGUCCUGCAUUCCCAUUUCUGAUCUCUCAGAGACUCACUCACACUACGAGUAUCUGUCAAGGGUCUACUGUGUGCCAGGCUGCUGUGAU	23.5	97	24.2268	51.5464	0.47
chi-m1137	GUGCCAAGCCUUGGACCAGACACGGGGGACACAAGGGUGAACAAGGAAGAAUCAGCCUGGACCUUCACCGUGGCUGAGUUCCAGGCUAACCAU	32.3	93	34.7312	56.9892	0.609434
chi-m1138	UACCCGCCACAGGCAGCCCGGAGGCCAGCCAGGGAGCAGCAUGGUGCUGGGGCCGGAGCCCAGCCUGGCAGCCAGAGAGCUGUAUUCUAGGACC	36.7	94	39.0426	69.1489	0.564615
chi-m1139	AAGCGGUCAAAUGCCAUGGCCAGCAGGACAGCUGACUCCAUGGCUGACAGAGCAUGGAUAAGGAACAUCUGGGCCAGACAGGCAUUGAACUCGAUC	31.4	96	32.7083	54.1667	0.603846
chi-m1140	UGAGUUUCAGAAGGUGGUGGCUGGUGUGGCUAGUGCCCUGGCCCACAGAUAUCACUAAGCUCC	24.6	63	39.0476	55.5556	0.702857
chi-m1141	GAAGCUGGCCAAAAAGUUCAUUGGGGUCUUUCCAUAAGAUAGUACAGACAAUCCAAAUGAACUUUUUGGCCAACUUA	31.7	77	41.1688	38.961	1.05667
chi-m1142	ACAGUCAAGAGAGGAGGAGCCCUCUGGAGGGAGGCUUUCCCUCAGUUACAGUCUGUCCCUGGAGGGCACCCUCUUCUUUUACUUU	39.2	85	46.1176	54.1176	0.852174
chi-m1143	AUCUGGGCGCACUGCUCACGACCAGUGCCACUGCACACGAGACAGUGGCCACGGGCGAGGGCUUGCGCCAGGC	36.7	73	50.274	68.4932	0.734
chi-m1144	ACUGAGCUGGCUUAAAAAGUUCAUUUGGGGUUUUCUGUUACAUCUUCUGGAAGAACCCAAAUGAACUUUUUGGCCAAUCCAA	33.3	82	40.6098	39.0244	1.04062
chi-m1145	CGUCUUUAAAAGACUUGCUGCCACUGCCCUCCGGCCCAUAGCAUGUAUCUCCCCCAGGGAGAUGGACGUUGGAGGUAUAGUGGCUGCGAUGGACA	40.6	95	42.7368	55.7895	0.766038
chi-m1146	UUUGGAUUGGUCAAAAUGUUCAUUCAGAUUUUCCCAAUGUAUUGAAAAACUCAAAUGAACUUUUUGACUAACCCAAU	24.2	77	31.4286	29.8701	1.05217
chi-m1147	GGGUUGCAAAGAGUCGGACGCGACUGAGCGACUGAACUGAAGGUAAAGUGUUAGUUGCUCAAUCAUGUAGUCUCUUUGCAACC	41.4	83	49.8795	48.1928	1.035
chi-m1148	UGCCGCCGCCGCCGCUGCCGCCGCCGCCGUCCUUCCAGCAGCGCGGGCGGGUCGGACCGCCAAGGCAAUCGGCGCCC	30.8	77	40	81.8182	0.488889
chi-m1149	GUAUUGGUUUGGUCAAACAGUUGAUUUGAGUUUUUCCAAAAAUCGUUAUGGGGAGACCUGAAUGAACUUUUUGGCCAACCCAGUA	33.8	85	39.7647	38.8235	1.02424
chi-m1150	ACUGUGUAGGCCAAAAUGUUUGUUUGGGUCUUUCCAUAACAUCGGAUGGAAUAAUCUGAAUGAACUUUUUGGCCAACCCAAU	33	82	40.2439	39.0244	1.03125
chi-m1151	AGACUUACGGGUAACAUGAUGACUGUCUCUGAUUAUCUGAAGUGCUGCAUUAGGGUGGAGGGAACAGAGUGUUUUCUGUGAUUUU	19.5	85	22.9412	42.3529	0.541667
chi-m1152	AGUGGUGUCAUUAUGUAUCAGGACAGCUCACUCCCUUUGAUGAGCUGUCCUGAUACAUAAUGACACAGCUUACA	48.6	74	65.6757	43.2432	1.51875
chi-m1153	GCGUGGCCACCCCCUCUAGAACCGAGUUUCCCACCUCUUCUCACGUUUACCAGGAGGUGAGCUUCAGUCAAGAUGGGGGUUGCUUAGUG	33.8	89	37.9775	56.1798	0.676
chi-m1154	UGAUGUGUUGGCCGAAAGGUCAGUUCGGGAAUUUUUUGUACCAGCUUAUGGAAAAACCCAGAUGAACUUUUUGCCAACCCAGUA	25	84	29.7619	42.8571	0.694444
chi-m1155	CAGGCAGGGCUAUAGGAGGGGUCAGGCCAUGGCUGGGCAGCGCUGUCUGGAAGUUAAGCGAGGCCCCCCCCACUCCUGUCAGCUGCCAG	39.2	89	44.0449	66.2921	0.664407
chi-m1156	UGGCAUGGAAGGUGCCCAGUGGGUGGGGCAAUUAGCCUGUAUCCCAGGGCUCCUGGCUCUGCCUCUCGCUCUCCCUCCCACUGCCU	34.6	86	40.2326	63.9535	0.629091
chi-m1157	GGCCACUGGCAAGUAUUGGGUUGGCCGGAAAGUUCAUUUGGGGUUUUCCAUAAUAUCUUAUGGAAAAAUCCGAACAAACUUUUCAGCACGUGGC	33.9	94	36.0638	44.6809	0.807143
chi-m1158	GUUGGCCGUCACUCCAGCUCCCCUCCCGGACACGGUGCGAGGUGGGAGGGGAGCUGGAGAGACCCGGGAGCUGACUG	46.4	77	60.2597	70.1299	0.859259
chi-m1159	ACUGAAGCCGAGGGGCCUGGGAAAGGGAAUGACAGGAGGGAACAGCCCCUACUCAUCCUGCUCUCUGUCCCCAGGCACGACCCCU	33	85	38.8235	62.3529	0.622642
chi-m1160	UGGGGGAAACUCAGCUCAGUAGACCUAGUGACCGCCCUGCUAGGCCGCGCUGUACUGUGAGCCCCCU	26.6	67	39.7015	62.6866	0.633333
chi-m1161	GAGAGGGGCUGAAUCAGAGAAACAGAGAAAGGGAAAAGUCUCAGAGUUGGUUUGAAUCCUGGUUCAGUUCCUCU	28.9	74	39.0541	45.9459	0.85
chi-m1162	AAACAGCGUGGCACCGGCCAGGGUAAACACACCGUGCCUCGCAGCUGUGAUUACUGCCCCGUGGUUCCUGUAC	21	73	28.7671	60.274	0.477273
chi-m1163	ACUGGGUUGGCCACAAAGUUCACUCAGGUUUUUCUAUAAGACGAUGAUGUUACGGGAAAAACCUGAAUGAACUUUGUGGCCAACCCCAU	55.1	89	61.9101	43.8202	1.41282
chi-m1164	GUGAGUGAACCGAGGAGGAGGAGGAGGAAGAGGGACUAGCCAGGUCCCCAUCUUCAGCUCUGCCUUUGGGGCUCUACA	32.1	78	41.1538	58.9744	0.697826
chi-m1165	UGAGAAGAGAUGUCCUUAGGAAUCUGGCGGGAGUGGGACGGAGCACACACUUGCCCAGGAGAAUGGGUGACGCACCUGUGGUCAC	22.8	85	26.8235	57.6471	0.465306
chi-m1166	UAGGGUGGCCAAGAGGUUCAUUCAGGUUUUCCCCUAACAUGUUAUGGAAACACCCAAAUGAACUUUUUGGUCAGCCCAG	35.7	79	45.1899	45.5696	0.991667
chi-m1167	UGGGGUUGGCUGAAAAGUUCAUUUGAGUUUUUCCAAAAGAUGUUACAGAAAAAAAGUCUGAAUGAACUUUUUUGGCCAGCCC	30.9	82	37.6829	37.8049	0.996774
chi-m1168	GUUACACAUAGUAUCUAUUCUAAGGGGACUGUUGGCCCAUUGUAUAUAGUUCCCUUAAAAUAAAUACAUGUGUAACU	33.5	77	43.5065	33.7662	1.28846
chi-m1169	AGGAGGAGACACGAGUCCCCUGGCAGGUCAGCGUCCGUGGAAAGUGCUCCUCUGGCACAGGUGUUCUGCUGGAUUGGCCUGGUGGCCCUCAG	34.2	92	37.1739	63.0435	0.589655
chi-m1170	UGGGCUGGCCGAAAAGUUCAUUUGGGCUUUUCCAUUAUACGUUAUGGAAAGCCCCGAACGAGUUUUUUGGCCAACUCAA	39.1	79	49.4937	45.5696	1.08611
chi-m1171	GAAGAAGGAACGCAUACAUGGAUGAACGAGGACAGUGGUAUGCUUGAGAGGAUGUCUUUGUGGGUCUAGUGAGCUCUCACAUGAU	19.8	85	23.2941	47.0588	0.495
chi-m1172	GGUUGGCCAAAAUGUUCGUCCAGGUUUUUUGUUUGUUAAGGUGUUAUGGAAAAACCUGAAUGAACUUAUUACAUGGGAAAC	18.5	81	22.8395	37.037	0.616667
chi-m1173	UUCAAGGAAAGGAAGACAGGAUGCUCAAGAAGCGAAUCUGCUGCUCAAAGGCUUGGUUGAGUCACUCCUAUUCCAUUCAGAUGGGA	20	86	23.2558	46.5116	0.5
chi-m1174	AUGCUAUCAAAUACUACAGAUUCUUAGGCUUCUGAAGAAGUGACAGGCACAGUAUGUGGGCUCAAGAAUCUGCUGAUCCAAUCAAGCAG	19.1	89	21.4607	42.6966	0.502632
chi-m1175	CACCACAUUGGACAAAACAUAUAACCAAAAUUUAUUGAAUGAUAACUAAAUUUUGGUUAUGUGUUUUGCCCAGUGUGGU	42	79	53.1646	31.6456	1.68
chi-m1176	UUCCAAUCAUGUCCUUUACCCAGUAGCCAGCAUGCGCCACCUAGAGCUCUGGGUGGGAUAUUACGUAAGGUGGAAC	21.4	76	28.1579	51.3158	0.548718
chi-m1177	GACCCCUUUAACAUCGACCUGGGUCAGCAGAGCCAGAGGAGCACUCCCCGGCCGUCCUUGCCCCUGGAGAAGACUGUGAUCAAAAGCG	18.4	88	20.9091	60.2273	0.34717
chi-m1178	UUCCCAGGGGUCCCUGAAGUCUGGGUUCCUGCUCUGCAUGUGAAUUAGCAGGCACCUAGGCUGGAGACCACUGUGGGCCUC	37.1	81	45.8025	59.2593	0.772917
chi-m1179	AAGUCAAGGUUUUCUUCUUUACUGAGUGUGAUUGACUUUUGUAUUGUGCAGCUAGAAACAGAAGUUGCCAGUAAUCCAGGAAAAAAGUCUUCUCUA	18.6	96	19.375	36.4583	0.531429
chi-m1180	AAUGUUGGGUGGCCAAAAGGUUCAUUUGGAUUUUCCUGUAAGAUGUUAUGGAUAUUCCUGAAUGAACUUUUUGACAAACCCAAAGUA	31.6	87	36.3218	35.6322	1.01935
chi-m1181	AGGCGGCGGCCAGGAAGCUUGCCUCCUCGGGGACACAAGUCCUCUCAGGAGGACGUGCUGACUUGUGCCUC	33.5	71	47.1831	64.7887	0.728261
chi-m1182	GAAAAAUACUGUGGUCUUCCCUGGUAGCUCAGCUGGUAAAGAACCCACCUAUAAUGCAGGAGACUACAGUUUGAUUCG	23.3	78	29.8718	44.8718	0.665714
chi-m1183	CAGUGUGACCUUUGCAACACAUCUGUGUCCCUGUUUUCAACAGUUCGUAAGAGAGAUGUUAUGGGGAGGGAGGUGGGGGGUGGUUCAUAUU	29.6	91	32.5275	48.3516	0.672727
chi-m1184	CGGCCGCCGCCCCGCCCCGGGCCUGCGGGGGCUGAGCACACCGGGCACCCCGGGCUCUGGGCCGAGCGCGGUGCC	44.9	75	59.8667	86.6667	0.690769
chi-m1185	CGGCCGCCGCCCCGCCCCGGGCCUGCGGGGGCUGAGCACACCGGGCACCCCGGGCUCUGGGCCGAGCGCGGUGCC	44.9	75	59.8667	86.6667	0.690769
chi-m1186	GGGCCAGUGGUGAGCUGGGGGCCCAGGGAAUAGACUGCAGAUGACUCCUGGCAGCCCUCACUCAGGCCCUCCACUAGCCCUGGCCCU	42.9	87	49.3103	66.6667	0.739655
chi-m1187	GGCGAAGCGCUCCUCCCGGGCGGGGUUCCCGACCCGAGCGAGGCAGGUCGAGGAAGUCCGCGCCCGGACUGUGCUGGGGA	39.6	80	49.5	75	0.66
chi-m1188	GGUACAUGCUCAGUUGCUCAGUCGUGUCUGACAUUUUGCAGUUGCAUGGAGUGUAGCCUGUCAGGCUCUUCUGUCCUUGGGGUUUUCCA	26.1	89	29.3258	50.5618	0.58
chi-m1189	CUCCCACCCCAUGUUAUUCCUGCCCAGUGUCUGCCCCAGGGCAGGGCUCUGGGCUCUGUCUGGCAUGGCCCCCAGAGG	34	78	43.5897	66.6667	0.653846
chi-m1190	AGCUGAAACUCCAGUGCUUUGGCAACCUCAUGCGAAGAGUUGACUCACUGGAAAAGACUCUGAUGCUGGGAGGAAUUGGGGGCGGGAGGAAAAGGG	27	96	28.125	53.125	0.529412
chi-m1191	AUAGGUCAGGAUUGGACUUAGAGUCAGAACUGGGAAUUUUCUGUUUCUUUCCUAGUCUAGACCUUG	19.5	66	29.5455	40.9091	0.722222
chi-m1192	UAAAGGAGAGACCUUCCCUGGUAGUUCAGUGUUAAGAAUAUGCCUUGCAAUGCAUGAAUGGGGAUUUGAUUUCUGGUCAGGGAACCAAGAUCCCACA	21.1	97	21.7526	44.3299	0.490698
chi-m1193	AUGAUUAAGAGGAAGCAGAAACACAAGGGACAUGGGACAGUUCGUAGUGACCGUAACAGUUUCUAAUGACUCUUUCUCUUUUUGCC	19.9	86	23.1395	41.8605	0.552778
chi-m1194	AAUAGGCUUUGCAUGUGGUGCAGUGGUAGAGAAUCUGCCUGCCAAUGCAGGAGAUGUAGAAGACUCA	19.8	67	29.5522	47.7612	0.61875
chi-m1195	UUCAUUUCUGCUUUGCCUCAAGUUGCUGCUGCAUGAAGUGUAAUUUAUAAAGCAGUGAGCCUGAGUAUUGUGUGGC	19	76	25	42.1053	0.59375
chi-m1196	UUGAAAGUCCCUUGGAUUGCAGGGAGAUCUAAUAGGUCCAUUCUAAAGGAGAUCAGUCCUGGGUGUUCAUGGGAAGGACAGA	24.7	82	30.122	46.3415	0.65
chi-m1197	UACUUUGCCAACAAAGGUCCAUUUAGUCAAGGCUAUGGUUUUUCCAGUAGUCAUGUAUGGAUAUGAGAUUUUGACAGUGAAGAA	18.3	84	21.7857	36.9048	0.590323
chi-m1198	UUGGGUUGGCCAAAAAGUUCAUUCUGAUUUUUCUGUAGGAGCUUAUGGAAAAACCUGAAUGAACUUUUUGCCCAGUCCCUG	36.2	81	44.6914	40.7407	1.09697
chi-m1199	GGUUAGCCAAAAAAGUUCAUUUGAGUUUUUCAUAAGAUCUACAGAAAAACCCAAACAAACUUUUUGGCCAACUC	21.9	74	29.5946	33.7838	0.876
chi-m1200	GUUGGGUUGGCCAAAAAGUUUGUUUGGGUUUCCUGUAACAUGGGAUGACAAACCCAAAUGAACUUUUUGGCCAAACCAA	43	79	54.4304	41.7722	1.30303
chi-m1201	UUGGGUUGGCCAUAAAGUUCAUUCAGAUUUGUCCAUAAGAUAUUAUGGAAAAGCCAGAAUGAACUUUUUAGCCAACCCA	38.3	79	48.481	36.7089	1.32069
chi-m1202	GGGUUGGCCAAAAUGUUCAUUCAGGUUUUUUUUUUUUCAAUAACAUUUAAAAAAAUCUAAACAAACUUUUUGGCCAACCCA	31.8	81	39.2593	29.6296	1.325
chi-m1203	AAUAGCAAGGAGAGAUAAGCAAGCCUUCCUCAGUGAUCAACGCGAAGAAAUAGAAGGAAACAAUAGAAUGGGAAGGACUGGAGAUCUCUUCAAGAAAAUUA	22.1	101	21.8812	39.604	0.5525
chi-m1204	AUACAGAAUAUUGGCCUACAGAAAUGACAGACAGACUUAGUCCCAUUGUCUGUCAAUUCAUAGGUCAUUUUCCUGUAC	29.1	78	37.3077	38.4615	0.97
chi-m1205	AGCCAUCAAAAGUAACAGCAUCUCCACUGGAAAUUGACGCACAGUCCACAUGGAGUUGCUGUUACAAUCGAUGAUGCC	28.7	78	36.7949	46.1538	0.797222
chi-m1206	AGGUUGGCCAAAAAGGUUCGUUCGGAUUUUUCUGUACGCUGUUAAGGAAAAACCUGAACUAACUUUUUGGCCAAUCCAG	33.1	79	41.8987	41.7722	1.00303
chi-m1207	AACACGAUGGACAUGAGUUUGGUUGAACUCCAGGAGUUGAUGAUGGACAGGGAGGCCUGGAGUGCUGCAUUCAUGGGGUUGCAAA	26.2	85	30.8235	50.5882	0.609302
chi-m1208	CGCCACUGGGUGAGAGGAAGCACUGGGGCUUAUCACUGGCCAAGGCGGUGCCAAGGAUAUAACACCCAGGCUGCCCUCGCAGGCCGAGGCC	37.7	91	41.4286	64.8352	0.638983
chi-m1209	GUUCUCUCAGUCGGUUCGGAGAUACGGGCUUGGUGCAUAACAUUUGGGGGCUCGUCCGGGAUCUCCGUCCCUCCGGGGAGGA	31.5	82	38.4146	60.9756	0.63
chi-m1210	GCCUCAGUUUCUCAUCUGCAGAUCAUACCGUGAUCUUCAAGGAUUACUGUGAGGACAGAGUGAGAGGAUCGGUU	22.7	74	30.6757	47.2973	0.648571
chi-m1211	GUGAAACUUUAGUUAAUUCAGAUUUUCUUAUGCUACUCAUUGGGUACUAUAGUAAGAAAAUCUGAAUUAACUAAACAAAGUU	31	82	37.8049	26.8293	1.40909
chi-m1212	CUGCAAGAGUGAAAUGCAUGUGCUUUGGGACAGUGAAGAUAAUAAUGUUCACAAAGUCCAUACACUUCACUCAUUAGGAGA	24.7	81	30.4938	39.5062	0.771875
chi-m1213	GGGGUUGCUGACAAGAUUAGGGUGUGUGCAGGGUCUCAGGUGGGCUUCCCUGGUAGCUCGGUCAGUAAAGAA	22.5	72	31.25	55.5556	0.5625
chi-m1214	CUGUUAGCGAUCUAGGCUGUGUGCUCCUUAUGAGAAUCUAAUGCCUAACGAUCUAAGGUGGAACUGAAGAGGUGAUGCUAGCUUUGGGCAGCAGC	22.5	95	23.6842	48.4211	0.48913
chi-m1215	UGGGGCUGCGAAGAGUUGGACACAACUGAGCGACUUUCACUCACAUUGUUGUUCGUCUCUCACUUGUGUCCAAUUCUUUGCGACCCC	46.3	87	53.2184	50.5747	1.05227
chi-m1216	ACAACUGUUUGCUGGCUGUCUGCUGGAGGCCUGGGGCAGAAAAGUGAAAGGUAAACCCAGCUUCUAGGAGCUCACAGACUAGCAACUGGUUCC	36.5	93	39.2473	52.6882	0.744898
chi-m1217	GCCAGGUGCUGUGCUAGGUCCUGGGGACACAUGGAUUAAUAUGUGACUGUCCUUGUCCUCAGGAGCUCACAGGCUCAUU	33	79	41.7722	53.1646	0.785714
chi-m1218	AGGCUGACUCCAGCUCCCGGGUUUGGGUUUCCAGCUGUUCUCGCUCUCUCCUCAGGGCUUCCAGCUCGGUCUGCAGCCCCUGCUGGGUCUCC	34	92	36.9565	64.1304	0.576271
chi-m1219	AUUGGUUUGGCCAAAAAGUUUGUUUGGGUUUUUCCGUAACAUCUUAUGGAAAAACUCAAGUGAACUUUUUGGCCAACCCAA	46.8	81	57.7778	37.037	1.56
chi-m1220	CACAUCCUAACUUGUGCGUGAACCUGCUUUCUGUGUCAGCUGUCAGAAUGUAGGUUCACACACAGGUUAGGGUGCAGA	45.9	78	58.8462	48.7179	1.20789
chi-m1221	GUGAGAGCACACUGGACUUGGAGUCAGAAACCUGGGCUUCCCUUCCUCCCCACAGAUGUGUGACCUUGAGCCAGGCACUCAA	22.1	82	26.9512	56.0976	0.480435
chi-m1222	AAGUGUCUGAUACUUGUUAGAUGUUGAAUAGAUGAAUGAGUAAUUUUAUUCAACAUCUAACAAGUAUCGGACACUUG	47.1	77	61.1688	31.1688	1.9625
chi-m1223	CUCUUGAUUUAAUGUCUAGAACUGCCACAUGGCUAUUGGAAGGUAUCUUCCCUUUUGUGUCACUCUGGACAUCAUCUUAGAGG	24.9	83	30	42.1687	0.711429
chi-m1224	UGGGCAUGAGUUUGAGUAAACUCUGAGGGUUGGUGAUGGACAGGGAGGCCUGGUGUGCUGCAGUCCGUGGGGUUGCAAAGAGUCAGACACG	24.7	91	27.1429	56.044	0.484314
chi-m1225	GAGACACUGGGUUAGCCAAAAUCUUUGUUUCAGUUUUUCCGUAACAGCAUGCCAAACAUCUGAACAAACUUUUUGGCCAAUCCAAUAUUUG	24.4	91	26.8132	38.4615	0.697143
chi-m1226	CUGGGGUCCCCCACCUCCUCUGCCGGUGAUUGAUUGUCAGCUUCUCUCACGGCUGAGGGGUUGGAGGUCCCCCG	37.7	74	50.9459	64.8649	0.785417
chi-m1227	CUGGGUUGGCCAAGAAGUUCUUUUUGGUUUUCCCAUAAGCAUGUACAGAAAACCCUGAACAAACUUUUUGGCCAACCCAA	38	80	47.5	42.5	1.11765
chi-m1228	CUACUGCUAAGUCACUUCAUUCGUGUCCGACCAGGCUCCCCCAUCCCUGGGAUUCUCCAGGCAAGAACACUGGAGUGGGUUGCCAUUU	23.4	88	26.5909	54.5455	0.4875
chi-m1229	AUCAGAAAAGGGUUGCAUCUCAAAGCUCAGGAGGGGCAAGAGCAGCCUGAGGGGCAGGGAGGGGGACUCUGAGCUGGA	28.2	78	36.1538	58.9744	0.613043
chi-m1230	GCGCCGGGCUGCGGGCUGCGCUCCCGCCCUGCUGGCGCCGCGCGGCCAAGGGCGCGGGGCUGGGCGAGCGCCGGGGUGCGGCG	54.6	83	65.7831	87.9518	0.747945
chi-m1231	CUUUGGGGCAUACAGGAUCUUUAGUUGUGGAAUGCAAACUCUUAAUUGCCACAUGUGGGAUCUAGUUUCCCAACCAGGGA	21	80	26.25	45	0.583333
chi-m1232	CCAUUCUCGGGGGCACGCAGGCAAGUGAGGGUGGCUCCUUAGGGAGCAGGGCCCAGUCCUGUGCCGAGCUGUCCCCCAGGGACAUU	40.7	86	47.3256	66.2791	0.714035
chi-m1233	GGCGCGCCCGGCGCUGGGCGCCCGACUGGCUGAGUGCCUGCUGCUGGCAGGGGACACGGCGGGCGCCCGCGCGCUGUGCGAGCG	56	84	66.6667	82.1429	0.811594
chi-m1234	UCUGGUGGAGGCUAUAAAUAGGACUGUCAUCAGUUGGAGGCAGCCUGACCGCGCGCCAGAUGUACAGGACUGAGCAAGCAGGCCAG	27.4	86	31.8605	56.9767	0.559184
chi-m1235	CGCCUCCACAGACAAGGGCCCAGCUCUCAGCCUGCGGUCAGCCCCCUUGACCACAGGACGCUGGGCGGGGGUGGGCGGGCCAAACUGAGGC	42.3	91	46.4835	71.4286	0.650769
chi-m1236	GGAGCGGGGGCGCGGGCGCGGGGCCCGCCGGGCCGUCCUCGCGCGGCGCGCCGCCGCCGCCCCGCUCCU	51.7	69	74.9275	92.7536	0.807813
chi-m1237	AGUGGGUGGAGACCCUUUGGACACGCUGGGGCCAGUUGUCCCCCUGGACCCUGGGCCUGUCCUAGGGCUCACCUGC	40.5	76	53.2895	67.1053	0.794118
chi-m1238	UGCUGAGGGUGCACAGCCAGAGCACAGGAGGGUGCGUCCUGUGGGAUUUGCCUGUGUAAAGUGACAGAA	24.6	69	35.6522	56.5217	0.630769
chi-m1239	CCUGCCUGGGGUGCUGAGCUGCCUGGGCUGCUACACUUAAUGACAAGGGUCUUUACUGAAAGUUCCUUAAUUCGAGUACUCAGCUAUACGCAG	20.7	93	22.2581	50.5376	0.440426
chi-m1240	CUUGAUGCUGUGAGGUGGCCUGUCCUACGUUGGCAAGUUUGUGAUGGGGGAUGAUGGGUCCUGAACCCCGCUCUGU	19.3	76	25.3947	56.5789	0.448837
chi-m1241	UCUGCUGACAUAGGAUGAUGGUAUCUUUUGGCUCUGACCUGUCAGCCAGUAAAGAGCAGAGGUUGUCAGUGUCCUGGUGGGAAGUAGU	29	88	32.9545	48.8636	0.674419
chi-m1242	CACCUUUGAACAUCGUUACCAGACAGUGUUAGAGUUGAGCUGAGAAAUCCAGCACUGUCCGGUAAGAUGUCCACAGAGGCC	33.2	81	40.9877	49.3827	0.83
chi-m1243	UGGGGGCAUGUAGCUUUUCAGAUUGGUGUUUUUAUUUUGGAGGGAUAAAUACCCAGGAGUGCAAUUGCUGGAUCCUAUG	19	79	24.0506	43.038	0.558824
chi-m1244	AUAAAGACUAGGUUGGCCAAAAAGUUUGUUUGGUUUCUGGUAACUUCUCACAGGAAAAAAACCAAAUGAACUUUCUGGCCAACUCAACACUUCA	34.4	94	36.5957	37.234	0.982857
chi-m1245	ACCUCGAAGGGGGCGCGCCCGCCGGCCCGCCUGGCCCUGCGCGCCCGGGUCCCCGGCGUGUCGCUCCCGCCGCCGC	37.2	76	48.9474	86.8421	0.563636
chi-m1246	UCUUCAUUUCAUCGGUACUCAGAGGAAUUCAUUGAGAUGGGUAGAGCAGGAAUCAAUAUCCCCAUUUUACAGUUGAGAAACCUUAAAUACAGAGAUGUGAA	18.1	101	17.9208	37.6238	0.476316
chi-m1247	AUUGUACUGGCUAAAAAGUUUGUUUGGGUUUUUCCAUACUACCUUGCUGAAAAAUCCGAACAAACUUUUUGAUGAACCCAAU	26.3	82	32.0732	34.1463	0.939286
chi-m1248	GGGUUGGCCAGAAAGUUUGUUUGGGUUUUUCUGUAACCUCUGAUGAAAAGCCCCAAUGAACUUUUUAGCCAACCUA	37.4	76	49.2105	42.1053	1.16875
chi-m1249	UAAAGUUGGCCAAAAAUUUUGUUUGUUUUUUCCUGUAACAUCUUAUGGAAAAAUCUGAAUGAACUUUUUUGCCAACCAAA	20.8	80	26	28.75	0.904348
chi-m1250	AUAUUGGGUUGGCCAAAAAGUUUGUUCAGGUUUUUCUAAGAUGUUACAGAAAAAUCUGAAUGAACUUUUGGCCAACCUAAUA	45.6	82	55.6098	32.9268	1.68889
chi-m1251	UGGGUUGGCCCAGAAGUUCGUUCGGGUUUUUCCAUAGUAUCUUACAGAAAAUGUGAAUGAACUUUUUGGCCCACACAACACUCUG	29.3	85	34.4706	43.5294	0.791892
chi-m1252	CAUAAAGGGAAAGAGGGUAACUAUACAGUGAAGGUAGCAUCUACCAUACUUCACUGUAUAGUUACCCUCUUUCCCUUUGUGA	59.3	82	72.3171	40.2439	1.79697
chi-m1253	GUGCAAAAUUAAAGGAGGCAUUUAUCUACAGGGUCCCAGUAGGGCAGACCAGCCUCUGAGAGUGAGUGCCUCCUUAAAUUUGGUGC	36.6	86	42.5581	48.8372	0.871429
chi-m1254	GGGUUGGCGAUAAAAGUUCGUUUGGGUUUUUCUCUAAGAUGGUUUGGAAAAAUCCAAAUGAACUUUCUGACCAACCCA	38	78	48.7179	39.7436	1.22581
chi-m1255	AUUGAGUUGGCCAAAAAGUUCAUUAGGAAUUUUGGGGGAAAAAAAACAAAAACCCAAACGAACUUUUGGCUCACCCAA	20.8	78	26.6667	37.1795	0.717241
chi-m1256	ACUCUCUGAACUUGUUUUCUCUCUGCUCAGCAGCAGCCAAAGCAGGUGCUGGAGCGUGGGGGCAAGUGGAAAGG	26.9	74	36.3514	55.4054	0.656098
chi-m1257	UGUGUUGUCCAAAAAGUUUGUUGGGAUUUUCUGUAACAUCUUAUGGAAAAACCCAAUGAACUUUUUGGCCAACCCAA	36.6	77	47.5325	36.3636	1.30714
chi-m1258	AGGCUGGCGAUAAAGUUUGUUUGGGUUUUUCUGUACAUCUUAUGGAAAGACCUGAAUGAACUUUUUGGCUGACCCAA	32.2	77	41.8182	40.2597	1.03871
chi-m1259	AAACACUGCGUUGGCCAAAAGGGACAUUUGGGAACUGAAAACCCGAAUGAACAUUUUGGCCACCUCAGUGCGU	32.7	73	44.7945	47.9452	0.934286
chi-m1260	UAUUGGUUUGGCCAAAAAGUUGGUCUGGGUUUUCUAUACCAUCUUACAGUAAAACUUGAAUGAGCUUUUUGACGAACCUAAU	22.4	82	27.3171	35.3659	0.772414
chi-m1261	AGCCUCAGUUUUGUUGGGGAGGUGCUGCUCAGAAGUCAUCAACCUCUGGACUAACGUCCCCAUAAGACUGCUGCUG	30.8	76	40.5263	52.6316	0.77
chi-m1262	UAUUGGAGUGGCCAAAAAGUUUGUUUAGGUUAGUCCCAUAACAGUGUACAGAAAACCCAAAUGAACUUUUUGCCUAACCCAAU	22.5	83	27.1084	37.3494	0.725806
chi-m1263	AAACCGGGGUCUCAUGCAUUGCAGGCAGAGUAUUUACAACUAUUUACAUAGUAUUAGCUAUUUUAAGUAAUCCAGUAUGGGCUUCCCAGGUGG	22.6	93	24.3011	40.8602	0.594737
chi-m1264	CUGCUCCACGUCUUCUCAGCACACAGGACCUUCAAUCUUCAUCACAGCAUGCGGGAUCUUUAGUUGAGGCACGUGAACUCU	18.1	81	22.3457	50.6173	0.441463
chi-m1265	AGGAGUUUCUAAAGCAUGGCAGACACUGAAUGAAAGUUUCUCAAAUGAAUGGUGAAAGUGAAAGUCGUUCAGUCGUGUCCAACUUUUUGCAACCCC	21	96	21.875	41.6667	0.525
chi-m1266	CCCAGGCAGGAGGCUCUGGCUGGAGACCAGCAGCCAAGGCCGCUGACAGUCCCAGGCACCGCUUCCCGGCUCUGAC	37.4	76	49.2105	69.7368	0.70566
chi-m1267	CCUCCUGUAUCCACUCGGGGCGGCCAGGGUCCGGAGGGCGGGCAGGGUCGGGAUGGGGUCGGGCUGGCUGGCUGGCUGCGGGGUC	36.2	85	42.5882	76.4706	0.556923
chi-m1268	UUUACAUGAAACCUGUGCUCUUAACAAAAGUCUGCUGCUGCUGCUACUACUUUUGUUAAGAGCACAGAUUUCAUGUUGU	40.8	79	51.6456	37.9747	1.36
chi-m1269	CAGCCGUUACAGUCCAGCAUCUGGUGCAUCAUACUGUCCAUGGGUUUCUCGGUAUGAAGCACCAGAUGCUGGAGUGUAAUCGCU	52.5	84	62.5	51.1905	1.22093
chi-m1270	ACAGUGGACAGUCCAGUUUCCCAGGGCUCCCUGGACGUGGAAGGCUGGGCCUGGGGCAGUUGGAGUGAAGGCUGG	32.1	75	42.8	64	0.66875
chi-m1271	CCACGCCUCCUGAGCUUCACUCCACUGAAAUCUGGGUGGGUACGAGACAGACUCCGGUGGAAUGAAGGACAAGAGAAACAC	26.4	81	32.5926	54.321	0.6
chi-m1272	CGCUAGCAUCAGGCAGUGCCUACUAAGUAUGUCCUCGGAGCGCCCUCGCCAGACACCCCUGCUGGAUGAUGGACACUGAGGGCAGGCUGGC	35	91	38.4615	62.6374	0.614035
chi-m1273	AGUCUCAGUCUCGCCUUGGCCUGCAGUGGAGGGGACGCGAAAGUGAUUUAACCUCUGCAGAACCCUGGGCAGACACACAGAGAAU	29.7	85	34.9412	55.2941	0.631915
chi-m1274	UUACACAGGCUGACCGAUUUCUCCUGGUGUUCAGAGUCUGUUUUUGUCUAGCACCAUUUGAAAUCGGUUAUGAUGUAG	27.5	78	35.2564	42.3077	0.833333
chi-m1275	UAUUUACACAGUUUAUUUUGUGUUAGGGCAAGUGCGGUCCUGUGGUCAACCUCCUCAACUGCCCAAUGGCAAACUGAAACACGUAAAAC	19.9	89	22.3596	43.8202	0.510256
chi-m1276	CAUUGGAUUGGCCAAAAAGUUCGUUUGGGUUUUUCCAUGAGAUGUUACAGAAAAACCUGGAUGAACUUUUUGGCCAACCCAAU	46.3	83	55.7831	39.759	1.40303
chi-m1277	GAACUGGCCAAAAAGUUUAUUUGGGUUUUCCAUUAACAUCUUAUGGGAAAACCUGAAUGAACUUGUUGGCCAACCA	37.9	76	49.8684	38.1579	1.3069
chi-m1278	GACAAUUCACCCAGACAGUCUGAGUCUGAAAGAGGGGAAACAGAAUAAUGGCUGAUGGCACACGGUUGACAGACUGAGGGCUGUUUUUCAUUUUGUA	20.5	97	21.134	45.3608	0.465909
chi-m1279	CUGACUCUUGCGACUCCAUGGACAGAGGAGCCAGGCAAGAAUACUGGAGUGGCUUGUCAUUUUCUUCUCCAGGGGGUCUUUCCAACCCGGGUCUC	30.9	95	32.5263	54.7368	0.594231
chi-m1280	CGGCGAGCGCGCGGGCGGCCGCAGGCGGAGCGCGGGCCGGGGCUGGCCGGGCGGGGCCCGAGCGGCGGGCUGACGGCGUCCGCGCGG	55.7	87	64.023	90.8046	0.705063
chi-m1281	AUGGGCCUUGGCGGGACGUGAGCCCGGGGGCCAAGAAGCUAAGGAGAUUUCAGGGGGGCUCCCCCGGUGCCACUAGUGUCAGGAACCUGCCUGUC	37.6	95	39.5789	65.2632	0.606452
chi-m1282	CAAUAGGCCCUGCUGGGCUCCGCAAGCUGGGGUCUCCCAGCCGUUGCUCCGCCCACCCCACCCCACGCCACCCC	25.2	74	34.0541	72.973	0.466667
chi-m1283	UUAGGGAGUCAGCGGGGCAGACGGCCAGGGAGAGUGAGGUUCUAGGCCGUCUCCCCGGCCCUCUUCUCUUGCCAGGUCCCU	37.5	81	46.2963	65.4321	0.707547
chi-m1284	ACCGUUCUGGGUGCCUGGUGUCUUCCACCAGCGUCCAGAAGUUGUUCUGUGGAAGUUGCUCAGCAUUCAAAUGAU	26.3	75	35.0667	50.6667	0.692105
chi-m1285	GUCAAAUAGUUCAGAGCCUUGCCCUAGCCCUGGGGACCAAAUGAAAAUUACAUUGUGAAUACAGUCCACAGAGCUCAGGGCAAGUUGAAAAAAUGA	28.4	96	29.5833	43.75	0.67619
chi-m1286	AGAGCUGGGCACGACUGAGUGGCUGACACUUGCGCUUUCACCAGGAGAUAGUGAAGGACAGGGGACUCUGGCGUGCUGUAGUCCA	25.9	85	30.4706	57.6471	0.528571
chi-m1287	UUGUGGCUUGUUUGGGUGGACAGGAGGACUGUACCCUGGCUCGUUUGGGUGGACGGUAGGACUGUAUCCUGGCUUGUUUGGG	21.4	82	26.0976	56.0976	0.465217
chi-m1288	GGCUCAUUUGGGUGGACGUGACAGCUGUACCCUAGCUCGUUUGGGUGGACGUGAUGGCUGUGCCCUGGCUCAUUUGGGU	26.3	79	33.2911	58.2278	0.571739
chi-m1289	GUUUGGGUGGACAGGAGGACUGUACCCUGGCUCGUUUGGGUGGACGGUAGGACUGUAUCCUGGCUAAUUUGGG	19.2	73	26.3014	56.1644	0.468293
chi-m1290	GCAGGCUGAGGACUUUGUAGCCAAAGCUCCAGGCUGGCUGGUCUCUGGCAAAAAGUGACUCUCUAGACUGCGAGCUUCUCUCUUUCCUG	27.2	89	30.5618	53.9326	0.566667
chi-m1291	UGCAUCCGACAGAUCCAGGAGCUCAUCAUUUCCCGGCUUAAUCAAGCAGUGGCUAACAAGCUGAUCAGCUCCGUGGAUUACCUACGU	24.1	87	27.7011	50.5747	0.547727
chi-m1292	GGCAGCGAGCCGGAGUCGGGUCCCGGCCCGGGAGGCGGCGGAGUGAUCCGCGAGCUGUGCCGGGGCUUUGGUCGCUACCGCCGCUACCUGGGGCGGCUGC	61.7	100	61.7	77	0.801299
chi-m1293	AUGAGGAGGGCCAGCCAGCUUCACAGGUCUCCGUGGAGUAAGAAAACUGUGACUCUGACCUGGCUUCAUCCUCAGAAGCC	29.4	80	36.75	55	0.668182
chi-m1294	UGAGAGGCAGCUCCAGCUCAGCUUCCCAGGUUCUCCUGUAGUUCUCGGAGCUGCUGGGGAUCUGAGCUGGCUUUGUGUCUU	42.9	81	52.963	56.7901	0.932609
chi-m1295	UGUCCAGUAAUGGGCACGUGGUGGUGGAAGAAACGGACAGUCCCUUUCCUCCAGGAACUCAGCAGCUGGUGG	21.6	72	30	56.9444	0.526829
chi-m1296	CAUGCACUGUAUAGUCCAUGGGAUCGCAAAGAGUAGGACACGCCUGAGCAACUUUCUCUUUCAUUCUGUCUCUGAACAUGUGUAUU	19.3	86	22.4419	44.186	0.507895
chi-m1297	GAGCACCUACAGGGAUGCGGAGCUGCCAGGUGACUCCUGCAUGCACGACCUCUAGGCACCUGGGUCUCCUCCAUUCUGUUCCCAGGAGCCCA	29	92	31.5217	61.9565	0.508772
chi-m1298	AUUGGGCUUGCCAAAAACUUUGUUCAGGUUUUCUAUAAGAUGUUACGGAAAAACCUGAAUGAACUUGUUGGCCAACCCAA	29.7	80	37.125	38.75	0.958065
chi-m1299	AACUCCAAUACUUUGGCCACCUCAUGCGAAGAGUUGACUCAUUGGAAAAGACUCUGAUGUUGGGAGGCGUUGGGGGCAGGAGGAGAA	23.7	87	27.2414	50.5747	0.538636
chi-m1300	GUAAAUCAACUAUGGUGGUGGUUUAGUUGCUAAGUCGUGUCUGACUCUUGCAACCCCCAUGGACUGUAGCCCACUAGG	19.3	78	24.7436	48.7179	0.507895
chi-m1301	GUCCUCUUUCACCUUCAUCAAGCCAGGCUUCACAUACUCAGUUCACAUACUGCUGAAGCCUGGCUUGAUGAAGGUGAAAGAGGAG	61.7	85	72.5882	48.2353	1.50488
chi-m1302	AUUGGGUUGGCCACAAAGUUUGGUUGUUUUUUUUCCAUAAGAUCUUAAGGAAAAACUCAAAUAAACUUUUUGACCAACCCAA	29.8	82	36.3415	32.9268	1.1037
chi-m1303	GGGUUGGCCAGAAAGUUCGUUUGGGUUUUUCCGUGCAGUCUUGUAAAAAACUGAAAUGAACUUUUCAUCCCA	25.7	72	35.6944	41.6667	0.856667
chi-m1304	GGGUUGGCCAAAAAGUUCAUUAGGGUUUUUCUGUGAGAUGGUAUGGAAAAAACCGAGUGAACUUUUUGGCCAGCCCAA	47.2	78	60.5128	43.5897	1.38824
chi-m1305	UUGGCUCAGCCAAAAAAUUCAUUUGAGUUUUCCCACAAGAUGUUAUGGAAAAACUCGAAUGAACUUUUUUGGUGAACCAU	32.8	80	41	35	1.17143
chi-m1306	AGAGUUGGCCAAAAAGUUUGUUUGGGUUUUUCUGUAGAUCUUAUGAAAAACUCAAAUGAACUUUUUUGGCUAACCCC	34.5	77	44.8052	35.0649	1.27778
chi-m1307	UAUUGGGUUGGCCAAAAAGUUCAUUUGGGUUUUUCCAUGUGAUCUUAACAGAAAAACUUGAGCGAACUUUUUGGCUAACCCAGU	45	84	53.5714	38.0952	1.40625
chi-m1308	AUAAAUAUCUGGUUCCCUUACUCAACAAGAAAGUAAUGUAAAGGCUCAGUAUUUUCUUGCUGAGUAAAGGAACCAGAUAUUUUU	41.5	84	49.4048	32.1429	1.53704
chi-m1309	UAUCUUGAUGGACACUUAUGAACAUACCAAGUUAUGGAAUAUAGUUUGGCUUGGUGUGUUUAAUAAUGUCCAAUCAAGCUA	33.2	81	40.9877	33.3333	1.22963
chi-m1310	GCCCUCGCUGUGUGGCUUGGUUUCCUCACAGAGCAUCGCCUCAAGACAUCGUCUGUGGUGGCUCAGGUUUCACACAUGAGUGUC	27	84	32.1429	55.9524	0.574468
chi-m1311	GGGUUGGCCAGAAAGUUUGUUUGGGUUUUUCUAUAUGAUGGUACGGAUAACCCUGAAUGAACUUUUUGACCAACCCAA	37	78	47.4359	41.0256	1.15625
chi-m1312	GUUUUUCUCCUGGGCCCAGAGCCGUAGACUAUGAAGAGAUGCUGCUGAUAGUCUGUGGGGCUGGGGCCAGCGAGAGAGAAG	43.2	81	53.3333	56.7901	0.93913
chi-m1313	CCUGGAUUGGCCAAAAAGUUAGUUCAGGUUUUUCCUUAACAGCGUACAGAAAAAUCCGAACGAACCUUUUUGGCCAACCUGA	30.4	82	37.0732	42.6829	0.868571
chi-m1314	UUUAGGCUGUUUGGGGAAGCGCAGGAAACAGUGUUCUGUAGUGAAAAAUAAAAAUACUAGGUACUGUUUCCUUUUGUUUCCCCCAGGUUUCAAUCAC	32.5	97	33.5052	40.2062	0.833333
chi-m1315	CCAUGGCCAAAAAAAGUACACCCCGUGGGAAGGACGUGCGGCCAGUCAGUCCCGAAAGGCUGCUGGUGUGUCUGUCUGUCCCCUGGCAGGCUGUG	37.1	95	39.0526	61.0526	0.639655
chi-m1316	UUUAAUCAAGGACACACUCUCUGUCCUUAUGUAGGAAGUUGGUAUCCCCAAGUGUAAUCCGUGGUGGGUGUGUUUCCUGGAAGUGGGGACUGGUUAUG	23.3	98	23.7755	46.9388	0.506522
chi-m1317	CUAUCAUAUAUGGGGUUGGCCAAAAAGUUUGUUCAGGUUUCCUGUAAGAUGUUAUAGAAAAACCUAAAUGAACUUUUUGGGCCAACCCCAUAAUAUUCAGA	47	101	46.5347	35.6436	1.30556
chi-m1318	GAGGCUUCUCCUUGUCCCUGAUGGAGCGUUUCGAUUCCCUCAGGCACAGACAGGCCGAGGGGCUU	28.3	65	43.5385	60	0.725641
chi-m1319	GGGUUGGCCAAUAAGUUCAUUCGGAGUUGUCCACGUGCUCAUCUGGAAAACUCUGAAUGAACUUUAUGGUCAACCUGA	43.9	78	56.2821	44.8718	1.25429
chi-m1320	AAUUAUUUUUUCUUGCUUUUUCUGAUCACUCAGUGACUGAAGUCACUGGAUGGUUAAAGAGAAGGCAAAUUUAAUCUUAA	27.5	80	34.375	31.25	1.1
chi-m1321	AAAGCAGAAGUAGAGGUUUUUCUGGAACUCUCUUGCUUUUUCUAUGAUUCAACAGAUGUCGGAAAUUUGAUCUCUGGUUCCUCUGCCUU	21.9	89	24.6067	39.3258	0.625714
chi-m1322	GUUCAUGGGAUGGCAAAGAGUUGGACUUGACUUAGCUUGUGGACUUGACUAAGUUGUGUUUGACUCUUUGUGACCCCAUAAACU	36.1	84	42.9762	42.8571	1.00278
chi-m1323	AACAGGGAAGGUUCUUAGAAACCUCAUUUAGCAAGACGUUCUCAUCUUAAGUCAUGAAAGAGCAGUUUGAAACUCUUCACCUGAAUGAUGCCGUGUCU	18.1	98	18.4694	40.8163	0.4525
chi-m1324	GGUUGGCCAUAAAGUUCAUUUGGGUUUUUCUGUAACAUCUUAUGGAAAAGCCCUAACAAGCUUUCUGGCCACCCA	35.5	75	47.3333	42.6667	1.10938
chi-m1325	CAUUGGGUUGGCCAGGUUCAUUUGGGUUUUUCUGUAUGAUUGUAUGGAAAAACCCAAACAAACUUACUGGACAACCCAACA	39	81	48.1481	40.7407	1.18182
chi-m1326	GGGUAAGGCCUUCUUGACUGCUCACCUGGGCUGUGACCAGGAGAGCCCAGGUGGGGAGCCAACGAUUUGCUUUCACAUGG	35.5	80	44.375	58.75	0.755319
chi-m1327	AUUGAGUUGACCAAAAAGUUUAUUUGGAUUUUUUCCCAUAAAAUGUAAUAGAAAAACCCAAACGAACUUUUUUGGCCAACCCAA	21.3	84	25.3571	30.9524	0.819231
chi-m1328	GCUCACCACAGUGCCACCUCUCCCUCCUCUUAGUGGGAGGGAUCCCCUCCCGGGCUGUAUUUGGGUGGGGGGGGGGGUGGUAUGCGGAGGCAGCA	55.2	95	58.1053	66.3158	0.87619
chi-m1329	UCUGUGGGUGGUGGGGCUGGGUGGAAAGACAGAGUGGGUGUGGCCGGCGAAGGGAGGCGUGACCCUUGGCUGUCUUCUCCUUUCUCUAGACCAGGUGGAA	36.1	100	36.1	61	0.591803
chi-m1330	UUGCUUUGGCAGACAGGUUCUUUACCACUAGUGCCUGGGAAGCCCCUCUGGUGGUCUAGUGGAUAAGAAUCUGCCUGCCAAUACAG	42.8	86	49.7674	51.1628	0.972727
chi-m1331	UGCCCAUUUUACUGAUGAUGAGAAAACUGAGUGAGUUCCAGUGUGGGAAGGUAUGGCCUGGGACACUGCAGAGGCUGAGCAAGGAUGAGGAGCGGGUG	23.5	98	23.9796	53.0612	0.451923
chi-m1332	UUAUUGGGUUGGUCAAAAAGUUUGUUUGGGUUUUUCCAUAAGAUAUAACAGAAAAACUUGAAUGAACUUUUGGGCCAACCCAAUA	40.1	85	47.1765	32.9412	1.43214
chi-m1333	CAGACUGUCUGGGUCAGAGCCCAGAACUUGGCCUCUGGCCCUGAUGCUGGACAGGUCUCUGUUUUCUGACCCACAGAUGAGGUCGUG	35.2	87	40.4598	57.4713	0.704
chi-m1334	AAGUGUCCGAUACUUGUUAGAUGUUGAAUAAAAUUACUCAUUCAUCUAUUCAACAUCUAACAAGUAUCAGACACUUGC	40.2	78	51.5385	32.0513	1.608
chi-m1335	ACACGGGAGACUCGGGUUCGAUUUCUGAUCAGGAAGAUCCCCUAGAAUAGGGAAUGGCAACCCACUCCUGUAU	25.3	73	34.6575	50.6849	0.683784
chi-m1336	GGGGUCUUAGUUGCAGCCUGUGGGAUCUUGCCUCUUCAGUCCUUGUUGAGGCAUGCGGGAUCUUUAGUUGAGGCAUGUGGGAUCU	29.7	85	34.9412	52.9412	0.66
chi-m1337	UAUUGGGUUGGCCAAAAAGUUCAUUCAGGUUUUCCAUAACAUGUUACAGAACAACCUGAAUGAACUUUUUGACUAACCCAGU	41.9	82	51.0976	36.5854	1.39667
chi-m1338	UGCACUGGCCAAAGAUUUGUUUGGGUUUUUCCAUAACAUCUUAUGGAAAAAUCUGAAUGAAUGCUUUGGCCAACCCAGUACAUCAUCAAGUGUC	38.3	94	40.7447	39.3617	1.03514
chi-m1339	UAGCCACAGCUCCCAGCUCUGCCUCUGUCCGGGGAGGCAGAGGUCACACAGUGAUGUCCAUUUCCUCUGAGGGUGUAGAGUUCGGCCAGCUUGGAAA	40.6	97	41.8557	57.732	0.725
chi-m1340	AAUUAGGUUAGCCCAAAAGUUUGCUUGGGUUUUUCUGUAAUUAUCUUAUGGGAAAACUUGAAUGAACUUUUGGGCCAACCCAGUA	36.9	85	43.4118	36.4706	1.19032
chi-m1341	AACCAGAGGCCAAGGGGGCUCAGCUCGUCCAAAAACGCAAACUCAGGGUCAGGAACUGGACUUGAGCUCCUUGAAUCCAGAACUC	22.5	85	26.4706	54.1176	0.48913
chi-m1342	GGGCGGGGCGGGGCGGGGCGGGGCGGGGCAGGCGGGCGGGCGGGCGGGACCUGUGGCGACCUCCGCCCCGGCUCCGCCCUCUCCGCGCAGCCCGGCACCA	71.1	100	71.1	88	0.807955
chi-m1343	GCUCCUGUGGGCCACAGUGGCUGAGUUCUGUCCCCAAAUGGGAACCAGUGGAGUGGGCGAAACAGAGGCACCCCAGAAGUGGGGGCU	35.3	87	40.5747	62.069	0.653704
chi-m1344	UGCGCGCAGAGGGCAGUAGCCGGCGCGCCAGGCAGGUGUCACCGGCCCGUCACCGGGCGCGUCUGCCUGCCCCACGGCCGCU	43.2	82	52.6829	78.0488	0.675
chi-m1345	GUGGUGGGGGUGGGGCAUCAGACGCAAGCACCAGGAGGAAAGGUCCUGGGGCCAGGGCGCUCUCCGUGGUGCUGAUCUUGGCUGGCAGGCAUGG	37.8	94	40.2128	67.0213	0.6
chi-m1346	GUGUUGGCCAAAAAGUUCAUUUGGGUUGUUCCUUAACAGUUUGUGGGAAAACCUGAAUGAACUUACUGGUCAACCCAA	35.6	78	45.641	41.0256	1.1125
chi-m1347	CGCCCGACUAGGGGCGGGGGGCGAAGAGGGGAGGGCAGGACCUUCCUUGCCCAGCCCUCUUCCCUCUCCGCAGCUGGUACAAGG	51.5	84	61.3095	70.2381	0.872881
chi-m1348	GGGCCUAGUGAGACUCCAGGGGGCCAGUAGGGGAGCCAGGGGGACGGGGUGGACACCACCUGCCUCCUCUGCCUGCUCCAGGUGGCCGGGCU	42.5	92	46.1957	71.7391	0.643939
chi-m1349	GGGCACCCUGGCUCUCUUGUCUUGUGUAGCAGCCCUGGGUGGGGGGCCAUGGGCUGAGUACCACCCUUGCCCCCGCCCUGGGCAGCCACCGUGGAG	45.1	96	46.9792	69.7917	0.673134
chi-m1350	UGCCCUGGUGUGGGUGGGGGGGAGGGCAGAGUGUACCUCAGGAUGCCCCCUGCAGGCAGCCACCUUUGCUCUGGUCCAGCCAAGAUCGGAGC	38.1	92	41.413	66.3043	0.62459
chi-m1351	AAUGUAAUGACACUGCAGGCUGAGGCUUUUUGGAAUUUAAGCUAAAGGUACUUUGGACCCUAGAGGAAAGGCUACAGUGAGAAUAUAUA	18.1	89	20.3371	39.3258	0.517143
chi-m1352	CGACUGCAUGACCACAGGGUAGAACCCCAGGGACACUCGGCCCAAGUGGGUUCCCCAAGGGUCCUGGAGCA	27.7	71	39.0141	63.3803	0.615556
chi-m1353	ACUCAGCCCCACACCUGUGUCCCGGGUUUCCUUGUUUCUCACGUGUUCUCAUGGAAUCCUGGGAGCCAGGCUGAGGGUCUGCCC	35.9	84	42.7381	59.5238	0.718
chi-m1354	CCAGCUGUGAGUGGGAGGACCUGGACUUGGGAGCAGAGGGGAAUGAGGGCAGGUGGUCCCCCCUUCAGAGGAGGC	28.6	75	38.1333	65.3333	0.583673
chi-m1355	UUGGCUUUAUACGGGAUCUUUAGUUGUGGCUUGUGAACUCUUAGUUAUGACGUGGGAGAUCUAGUUCCCUGACCAGG	18.8	77	24.4156	45.4545	0.537143
chi-m1356	GUGAAUGUCCAGGAAUCUCUGGUGGAGGCGUGGGUCAGAGGUGGCCUGCGGCAGGGUUUAGGGCACUGAG	24.9	70	35.5714	61.4286	0.57907
chi-m1357	GUCAAGGCUGUAGUUUUUCCGGUGGUCAUGUAUGGAUGUGAGAGUUGGACUGUAAAGAAAGCUGAAAGCUGAAGAACUGAUGCUUUUGAA	19.2	90	21.3333	42.2222	0.505263
chi-m1358	UAUGUUGGGUUGGCCAAAAACCUUGUUUAGGUUUUUGUAACAUUUUACAGAAAAAUCUGAACAAACUUUUUGGCCACCCCAAUAUGUU	41.9	88	47.6136	34.0909	1.39667
chi-m1359	AGCCCUCAGCCUGUCCCUGGACCCCCCAGCUCACCAGCUGAUCCUGAGGUUGCAGGGCCUGGAGGGCCUGGAGGGCC	35.3	77	45.8442	70.1299	0.653704
chi-m1360	UUAUUGUUUCCGUGGAUGGGCAGUGUCUCUCUGUGGCCUGAGCUUGUAAAGACAUGAGUUGGAGCUAUGAGAGGCCAAGUCUCCACCGCGUGCGUGAG	32.2	98	32.8571	53.0612	0.619231
chi-m1361	UAUUGGGUUGGCCAAAAAGUCUGUUGUCAUUUUUCCAUAAGAUGGUAUGGAAAAACCCACAUGAACCUUUUGGCCAACCCAAU	37.1	83	44.6988	39.759	1.12424
chi-m1362	ACAAAGGGAAAGAGGGUAACUAUACAGUGAAGUAUGGUAGAUGCUACCUUCACUGUAUAGUUACCCUCUUUCCCUUUAUGA	54	81	66.6667	39.5062	1.6875
chi-m1363	CUUGUAGACAAAUCACAGGUCUGUGAAGCUGGGCAAGUUUACAGAUUUUUGAAAUUUGAUCUCAAUUUCAGUUGCAAGA	19.1	79	24.1772	36.7089	0.658621
chi-m1364	UCAUCCAAAGAUCGGCACCUGUCAUCAGGGGGCUUCUCAGGCUCAGCUGAGCCUCUUAUGACCAAACUCACAGUGGCAAGUCCUGUCUUCUCUUUU	24.9	96	25.9375	51.0417	0.508163
chi-m1365	AUUGGGUUGGCCAAAUGUUUUGUUCAGGGUUUUCUGUUAGACCUUAUGGAAAAAAAUCCGAGCAAACUUUUUGGCUAACCGACC	31.7	84	37.7381	40.4762	0.932353
chi-m1366	AGAGCAGAGAAGAAAAGAAGUUUGUGGAAACCCUGAAUCCUCCAGGUUUCUUUGAGCUUCUUUCUUUCUUUGAUCUUU	30.7	78	39.359	38.4615	1.02333
chi-m1367	UGCAGUGAGAUGGUCUGUGGAUGAGUCUUUCUUCCACGCUGGUAUGUAAACUACUCUUGGCAGGACUCGAUUUUGUAGAUCAUUGCAUUCCUGGCAC	24.6	97	25.3608	46.3918	0.546667
chi-m1368	UUAAAGUCAGCCUAGGGGAGGGAGAGGGGGCUGGCUUCAAACUCUCAACCCCUGUUCCUCUCUCUCCUAGGCCAUCGCCAU	36.3	81	44.8148	56.7901	0.78913
chi-m1369	UCCGGCCUGGCUGGGUAAGGCAGCAGCGGGCUGGUGGCCUAGGAGCUGUGUCCUCCUGCACUGACCUGUCCCAGCCUGCUGAU	40.3	83	48.5542	66.2651	0.732727
chi-m1370	AUCCUUGCCCCAAAAGUUUGUUUGGGUUUUCCAUAUCUUACAGAAAACCCAAACUUUUUGGCCAACCCA	20.3	69	29.4203	40.5797	0.725
chi-m1371	GGUAGCUUCUUGGAAAUGCAGAUUCAUGGGCUCUACCACGGAAGGACUGAGUCUGAAUCUCCAUUUUCAUCAAGUCCUCAG	27	81	33.3333	46.9136	0.710526
chi-m1372	CUUUUCUCCGCGGGGCUGGCGUGCGCCGCGGAGCCUGUACCCGGGCGGGAGCGGCCGCCGCCCGCACGCGCACCGAGCCGAC	41.1	82	50.122	80.4878	0.622727
chi-m1373	GUGUUGGCCAAAAAGUUCAUUUGAGUUUUUCAUGAGUUUACAGGAAAACCUGAAUGAAUUUUUUGGCCAACCC	34.7	73	47.5342	36.9863	1.28519
chi-m1374	UUUCUCUUGUCCUUCAUUCCACCGGAGUCUGUCUCGUACCCACCCAGAUUUCAGUGGAGUGAAGCUCAGGAGGCGUGG	35.4	78	45.3846	53.8462	0.842857
chi-m1375	ACCAGGGGGUGGACGGGCUAGCACACAGGCCUCGGGGCUAGAGGCUCCUGGAUUUCAGAAGGCCAGCUCAGGGAGGGUUUUCUCCUGG	32	88	36.3636	63.6364	0.571429
chi-m1376	UGUGGUUGUAAGGUCUGACCUUGAUGUUGGUGGCUGCUGACUGGUCAGGGUGGUGGUUGCUGAAGGCUGGGGUGACUGUGCCAAU	25.2	85	29.6471	55.2941	0.53617
chi-m1377	UGCUUCAGUGAACAUUCAACGCUGUCGGUGAGUUUGGAAUUAAAAAUCAAAACCAUCGACCGUUGAUUGUACCCUAUGGCCAA	25.6	83	30.8434	42.1687	0.731429
chi-m1378	AGGACUUUUAUCUUCAUGGCUGGUAGAAUGAAUCCGGAAUCAAGCACUUUGCAGACCCCGUCCUUGACACUGCCAUGUUCGUAGGUGAACCA	18.3	92	19.8913	47.8261	0.415909
chi-m1379	CUUCCGGGGCCGCGGAGGGCGGGGGCCGGGCCUCCCCGUGCUCCGGAGGCCCCGCCGACCCCUCCUCCUCCUUUGC	42.3	76	55.6579	81.5789	0.682258
chi-m1380	GCGGUCCGGCGGAUGGGGACCUGCGGGCUCCUGAAGAGCAGUACGCUCUGCUUCAGGAACCAGAGGGCUCGGCCCGCCUCCUG	39.2	83	47.2289	69.8795	0.675862
chi-m1381	UCCCAGUGUCGUGUGAGGCUGUGUGUGUGUGUGUAUGUGUGCGCUCGCACACACGCAUCCUCACUGGAUCGCCUGGUGC	40.3	79	51.0127	59.4937	0.857447
chi-m1382	GCCAGAGACCCGGGGCCGGGAGGCCCGCCAGAGGGCUUGAGUGCGGGGCUCCGGACGCGCGGGUCCAGGUC	37.7	71	53.0986	78.8732	0.673214
chi-m1383	UACCUGGUGUGUGUGUGUGUGCAUGUGGGGCAUGUACCUGGGUGUGUGUGUGCGGCAUGUGUGUACCUGGGUGUGUGUGUGCGAGUGUGUACCUGGGUGUG	30.6	101	30.297	57.4257	0.527586
chi-m1384	UGCCAGGGAAUGAGGGGCAGAGAGGGAAGACAGUGUGGUGCCAACAAGCUGCUCCACCUGCUCCUUGCUUUUUCUGCCC	30.2	79	38.2278	58.2278	0.656522
chi-m1385	GCUGUGCUGGGUCCCCGUUGCUGCGCGCAGGCCUUCUCCAGCUGCGGCGGGUGUGGCUCCUCUCCAG	21.7	67	32.3881	71.6418	0.452083
chi-m1386	GCGGCCAGGCGAGAACCAGGCCCCGGGCCCUGCCCAGAGCAAGCGCUGGACAGGGGCUCUGAGCCUGCUCCUCUCCACCAC	35.2	81	43.4568	72.8395	0.59661
chi-m1387	GGGCUGCUCGGCGCGCGGAGCUUGCCGGGAGAGAGGGAUGUGGGUGGGUUGCCCUGGCAACGGGCGGCUGGGCGCGCGCUGAGCCGUUG	44.8	89	50.3371	75.2809	0.668657
chi-m1388	GCCUGGGGGCCGCGGCUCUGAGUCUGUCCCCUGAGAGGAAGCACCUGCUGUCACGUCCACUCAGGCCGCUGAGCCCGGGGGCA	38.1	83	45.9036	71.0843	0.645763
chi-m1389	ACGGACUCAAUGGACGUGAGUCUGAGUGAACUCCGGGAGAUGGUGAUGGACAGGGAGGCCUGGCGUGCUUCGAUUCAUGGGGUCGCCAAAGAAUUGGA	30.3	98	30.9184	56.1224	0.550909
chi-m1390	CCAGCUGUUCACUGAGCCCAGUCCUGGCGUUCCACGGCGAGGACCCCUGGUGCCAGGCUCUGGGCAAGGAAGGAAAAUC	31.7	79	40.1266	63.2911	0.634
chi-m1391	CCACUUCAGGUGAUGCUGCCAGCGUGAUCCAGUUCGGGAAGUCGGCCAAGCGAACGCCUGAGUCCA	20.9	66	31.6667	60.6061	0.5225
chi-m1392	AGGCAAGAACACUGGAGCGGGCUGCAUUUUGCCUCCAGUAGGCUUCAGGGAGGAGAAGGCAAAGGCACCCCACUCCAGGACUCUUGCCUGG	45	91	49.4505	59.3407	0.833333
chi-m1393	CAGCGCGCCUCUGACUGCGCUCUCACGAGGUGACCGUCCAUCCUGUGGGGAAGCAGCAGGUUGCCUCAGGAGGCGCUGU	34.2	79	43.2911	65.8228	0.657692
chi-m1394	GGGCUGGCAGCAGGAGCGCCACCUGGGCACGCUGCGGUUCCUGCAUGCCUCCAGCCUGCUCGUGCUGGCCUCCGGGCUGCUGGCC	50	85	58.8235	74.1176	0.793651
chi-m1395	UGUGUGUCCUGUCAAUGCUGAUUGGAUGCUGUGCACGGGGUGAUAGGAGAGACCUGAGCUGGCUUCUGUGCUUGGCUGUGGAGCGUCAGAAACAC	28.3	95	29.7895	54.7368	0.544231
chi-m1396	ACAUUAGGGAAGGGCCGGGACUCUUCGGAGCCCCCAGCCCUCGCUGGCUCUGAGAGUGGCGGUCCCUCCCUUGCGG	40.8	76	53.6842	68.4211	0.784615
chi-m1397	GCAGACCGGGCCCCAGACGAGCAGGUGGACAGACCCUGGCGUCUCACCUGCCUCCUCUGGGCAGGUGCUGUGCU	36.5	74	49.3243	68.9189	0.715686
chi-m1398	UGUGGACUCUCUAGUUGUGGCUGUGGGCUCUCUAGUUGUGGUGUGUGGGCUCUCUAGUUGUGGCUGUGGACUCUCUA	19.4	77	25.1948	53.2468	0.473171
chi-m1399	AGCGGAGCAGAAACUUGGCAGCCACCGCCGGCCACCACCUCCUCUAUCCCCUCACAGGCCGGGGACACGGGACUGAUGGCCGGCCCCGAUCCGC	37.2	94	39.5745	70.2128	0.563636
chi-m1400	CGUCUGCACUGUGCUCGAGUGUGUACCUGCCGAGUGUUGAUUCAGCGAUCGGUGGUGCCAGCUCUGAGCAGAGUGUUGGGGUGU	42.8	84	50.9524	58.3333	0.873469
chi-m1401	UUUGGUUGGCCAAAAAGUUCACUCAGGUUUUUCCAUAUGAUGUUACAGAGAACCCAGAUGAACUUUUUGGCCAAUGCAGU	31.8	80	39.75	40	0.99375
chi-m1402	CACCCAGUCUUAGUUGCAGCACAUGGGAUCUUCAGUGUUCAUUGUAACAUGCGGGGUCUUUAGUUGUGGCCUGCGGGAG	21.7	79	27.4684	51.8987	0.529268
chi-m1403	CCUGAGGACAAGUUCACAGGAGAAAAGAACCACGUGCCUCCCCAGUGCUGGAGAAGGCGUUAGUCCUCGUGUGUCUGACUCUCUGUGACUCCAUGCACU	27.5	99	27.7778	54.5455	0.509259
chi-m1404	GAGCUCCCUGCUGAGGGCUGGGCUCGGAGGGAACAGACAGGGAAGGGCUGGGUCUCUCCUGAGCAGACUCAACAAGGACUUCA	30.6	83	36.8675	61.4458	0.6
chi-m1405	GAGAUGAAGGAUUGGACUCUCUCAUCAAGGCUACAGUUGCUAGUGGUGAUGUCAGUCCACAGCUACAAAUCUCU	22.7	74	30.6757	45.9459	0.667647
chi-m1406	CGAUGUCUUCUGGGUGAGUGUUCCCCCAGAGCUGCUGUUCUCCUUCGGGUCUGACUGGAACAUUCACUCCUGAAAAUAUAC	31.4	81	38.7654	50.6173	0.765854
chi-m1407	CCACCCAAGGGCGGAUGUGCCCACGGGCCACGGAAGGUUCCUUGUGUGCCUCCUGCCCUUCCCGUC	24.1	66	36.5152	68.1818	0.535556
chi-m1408	CGCCAGCGCUGCGGAGGGCCCCGGGGCCUGUCCUGGGUGUGGCGCCACCUUGGGGAGGCCUUGGCGGAUGCCUGCAAGACGACUGCUUGGUU	45.6	92	49.5652	71.7391	0.690909
chi-m1409	UGGGCUGGCCAAAAAGUUCGUUUGGGUUUUCUGAAAGAGGUUAACAGAAAAACCUGAGCAAAAUUUUUGGCCGACCCAA	34.6	79	43.7975	43.038	1.01765
chi-m1410	AAAUUAAAUCCUUGCUAGAGACUAGACACGGGAAUAGAUGGAUAAAAGUCCUUGUUUUGACAUGUUUGGUGUAGUCAAGGAAACAGAUC	22.7	89	25.5056	37.0787	0.687879
chi-m1411	UGUUGUAUCCACGCGUUCCAGGAAACAAACUGUCCUUCUGAGUGAGUCUGUUUCCCAGAACACGUGGCUACAACACUC	33.7	78	43.2051	48.7179	0.886842
chi-m1412	GAUCCCUGCAUAGAGAGAACCCCCAGACUUGGCACCUUGCCCAAGGUCUGGGGGUUCUCUCCAUCCAGGGGUCA	55.3	74	74.7297	59.4595	1.25682
chi-m1413	CUCUCCUCCUUCGGAAACCUCCCGUCCAGCUACCCGCGCGUUUCGGGCAGGUGGCCCGGGGACUCCGAGAGAGGGGUGCC	38.2	80	47.75	70	0.682143
chi-m1414	CCUCUACUGAACUUGCUGUGUGACCCUGGGCAAAUCCCCUCCCCUCUCUGGGCCUUAGUUGCCCCCGUCUAUAAAACGAUGGUGGACUGGG	22.1	91	24.2857	57.1429	0.425
chi-m1415	CUUCAUCUAAGAUGAGGCUCAGCGAGCCCUGGGAAUCAGACAUAGGGACCAGGGCUCGCUGAGCCUCAUCUCAGAUGAAGG	63.9	81	78.8889	55.5556	1.42
chi-m1416	UGGGCGGGCCAACAGGUUCGUUUGGGUUUUUCUGCUACAGCCUAUGGACGAAACCCGAAGGAACAUUUUGGCCAAGUCUAUCC	35.6	83	42.8916	51.8072	0.827907
chi-m1417	UUGAGAGACCAACUUCGAGGUCGCCAAGGACCCCUUGCAGGAAGACGUUCCCUGGAGAUGUGGGGUUGGGGAAGGAACCAUGACUCUCAGC	29	91	31.8681	57.1429	0.557692
chi-m1418	ACGUGGUUGGCCAAAAAGUUCAUGUGGGUUUCCUCAUAGCAUCUUAUGGAAAAACCCACGUGAACUUUUUGGCCAAGUAAUA	46.7	82	56.9512	41.4634	1.37353
chi-m1419	UAUUGGGUUGGCCCAAAAGUUCAUGUGAGUUUUUCCAUGUUACAGAAAAACCUGAACAAACUUUUGGGUGAACCUGAU	30.5	78	39.1026	38.4615	1.01667
chi-m1420	UUGUGGCAACAUGCGGGAUCUUUAGUUGAAGCAUUCAAACUCUUAGUUGCAGCAUGUGGGAUCCAGUUCCCUGACCAGGGA	19.9	81	24.5679	48.1481	0.510256
chi-m1421	CUACUGGAUUAGCCAAAAAGUUCGUUUGGGUUUUUCUAUAAGACGUCACGGAAAAGCCUGAAUGAACUUUUUGGCCAACUCAAUACAUCAGUGA	36.7	94	39.0426	39.3617	0.991892
chi-m1422	GCUGGAAGCGGCCAGGAAGGGCCCUGCCCUGGAGCCUUCGGAAGGAGCAUGGCCCUGCUGAUGCCUCCAUG	31.5	71	44.3662	67.6056	0.65625
chi-m1423	GGACCUACCAUGACAGGAGAGAAUGAGCAUCAAACACAGCAUUGUGCCUGCACGGCUUCAUUUACUCUUUCAUUUAACGGGUAUGUGCU	22.6	89	25.3933	46.0674	0.55122
chi-m1424	UGGGCAGAAAAAAUUAUUUGCCAGUUGUUGAGAUGUGCAGUUCUUGGCACCUGGUAGGUACUAAAAGUGCUGU	23.9	73	32.7397	42.4658	0.770968
chi-m1425	UUGUGUUGGGUUGGCCAAAAAGUUCGUUGGGGUUUUCUGUAACAUCUUUUGGAAAAACUCGAAUGAACUUUUUGGCCAUCCAAAUAUUUU	39.9	90	44.3333	36.6667	1.20909
chi-m1426	CCCCCAGGAACCCGGAUCGAGGCCUGAGCGCGUCGCGCCCGCGCACUGCAGCCUGCGGCCGUCUCCUCGGCGGA	30.6	74	41.3514	77.027	0.536842
chi-m1427	CGGUACCCUGCUUAUGAUCCUCGGUGGAAGAGAAAACACAGCAACUUUGCCUUCCAUCUCGGAUCAGGGCUGGGGGC	29.9	77	38.8312	55.8442	0.695349
chi-m1428	GAGCUCUGAGCCCCGUCUUGCCAGGGACCUCUUAGGACCAGGCCUUGUAGGGAAUGAGAAAUAGAGCAG	19.2	69	27.8261	56.5217	0.492308
chi-m1429	GGCUGCAUCAGGUCUUAGUUGUGGCACAUGGGAUCUUCAAUCUUCAUUGUGACAUGGGGAUCUUUAGUUGUGGCAGUUGCAGC	23.3	83	28.0723	48.1928	0.5825
chi-m1430	CCCCGCCCGGACUGAGGCCUCUUCCUGGCCAGGUGAUCGCGGACAUGCGGGAGAAACGUUACGAGGACGAGGGCAUCGGUAGCAGCUACA	30.8	90	34.2222	64.4444	0.531034
chi-m1431	CCAGGAGCUAAGGAGCCCCAGCCUUCAGGUGUAAGGAUGACAUGAGUUACUUUACCUGAGACCUGGGACUCUCUUCCUCUUGU	33.8	83	40.7229	51.8072	0.786047
chi-m1432	GGAGCACGGGCUCUAGGGCACUUGGGCUGCAGUAGCUGUGGCAUGUGGGCUUAGCAGAUGCAGCUCACGGGCUCUAGAGCACAGGCUC	47.8	88	54.3182	62.5	0.869091
chi-m1433	UGCCACCUGUGGAGAGCGGUUAAGGGCAGGUCUGGAACAAUCGCACCAUCACAGAAAGGUCUCCUGGACAGAGCUGCCACAGAGGCUGGAA	26.4	91	29.011	57.1429	0.507692
chi-m1434	UUGAGGCAACUCCAGGAUCUUCACUGCACUCUCUCAUUUAAUCCUCAACAACCCUAUGAGGUAGAAGUAGGUGCUGUUAUCAUCCUCA	20.1	88	22.8409	44.3182	0.515385
chi-m1435	UUUUCCACCUUGGGAGGAAGCACUGAGGCUUAAGUUAAGGAUAAAAGCAAGUCACCUUAAUACUUCGCUGGCUCUUUGGCCAAGGAUGUUACC	21.7	93	23.3333	45.1613	0.516667
chi-m1436	UUGCCACAUGCGAGCUCUUGGUUGUGCCUUGUGGAAUCUAGUUCCCUGACCAUGGGUCGAACCUGAGCCCCCCAGAUUGGCAG	25.1	83	30.241	56.6265	0.534043
chi-m1437	UCUCUCUUUUCUGUGGUGCUCUGAGUGAAGUGUGGGAUUGGAAGAGCUGGGCCGGGUUGCAUGGCAAGAACACAGUCUGAGGAUGCUGUGGCUUUGAGAGU	26	101	25.7426	52.4752	0.490566
chi-m1438	CGGCCUGGCUUCCCCGACCGAACCGCUCGCCCAAACGGACCAGCCGGCGGGCGCGGGGCCCGGGGAGAGCGGGAAU	38.4	76	50.5263	77.6316	0.650847
chi-m1439	ACUGGGUUGGCCAAAAAGUUAGUUUGGGUUUUACAUAAGAUGGGAUGGAAAACUCAAAUGAACUUUUGGGCCAAGCCAG	38.6	79	48.8608	41.7722	1.1697
chi-m1440	UGUGUGUGUGUGAGUGUGUGUGUGUGAGUUGCUCAGUUGUGUCCAACUCUGCGACCCCCAUGGACUGUAGCUUGUCAGGCUCCACUGUUCAUG	26.3	93	28.2796	52.6882	0.536735
chi-m1441	CAGUGCUUCCUGAGGUUGCAGGUUGUGUGCAUCUAACCACAGGCAGUUUUCCACGAGACCUUUGUACACUCCCGGCAACUGCUGAAGGCAUUC	27.7	93	29.7849	52.6882	0.565306
chi-m1442	AUAGAUAUAUCUAUAUAUACACACACACACAUAUAUAUACAUAUACAUAUAUAUAUUACAUAUGUGUGUGUGUGUGCCUGUGUGUGUGUGAUAGCUAGCUG	40.3	101	39.901	30.6931	1.3
chi-m1443	UAGAGUCUCCAGCCUUUGGAGUCAGACCACUGGGGAGCUGUGUGAUGUUUCUGUUCAGCUGAGAAGCUCUC	19.5	71	27.4648	52.1127	0.527027
chi-m1444	UCCAGAGGAGGACCCGCCCUGCCUCUUCCAACUCCUGGUGGCCAGGUGUCCUUGGCUUGUGGCUGCAUCCCUCCCAUCUCUGAC	26.9	84	32.0238	63.0952	0.507547
chi-m1445	AUUGGGGUGGUCAAAAAAUUCAUUCUGGUUUUUCUGUAAGAUGUUGUGGGAAACCUGAAUGAACUUUUUGGCCAGCCCAA	39.3	80	49.125	40	1.22812
chi-m1446	AAAGGAUCCUCAUUAAGGUGGGUGGAAUAGUAUAACAAUAUGCUAAAUGUUGUUAUAGUAUCCCACCUACCCUGAUGUGUCUUU	39	84	46.4286	36.9048	1.25806
chi-m1447	GAACUUGAAAGUGCAGAGAGUAAAAGGCAGGCAGUUUUACUCUCUGCCGUUUAUUCUCUGUGCAUUUAAGUU	36.6	72	50.8333	40.2778	1.26207
chi-m1448	CAGCUGAGCCAUGAGUUUUGGGGAGGCUGUGCAGAGGUUAUGUGCAAAUACAGCAGCACUUCAUGUACAGGACCUGAGCAUCAGUGU	25.8	87	29.6552	50.5747	0.586364
chi-m1449	GCUCCUGAGAGUGCACUGGAGGACUAUCUUCUGCCCCAGUGAGGGCCAGGUAUGGAUGUGGUGCAGCUGCUUGGGUCGCA	29.5	80	36.875	60	0.614583
chi-m1450	AGACAGCACUUCGGUUUUUCUAGUAGUUAUGUACGGAUGUGAGAUUUGGAUCAUAAAGAAGGCUGACAGCUGAAGAACUAAUGCAUUCA	18.2	89	20.4494	39.3258	0.52
chi-m1451	AUUGGGUUAACCAAAAAGUUUGCUUUGAUUUCUCCGUAACAUCUAAUCGAAGAACCCAAAUGAACUUUUUGGCCAACCCAA	27.3	81	33.7037	37.037	0.91
chi-m1452	UUAGCCAAAAAAGUUCAUUUGGGUUUUUCUGAAGCAUGUUACAAAAAAGACUCAAAUGAACUUUUUGGCCAACCCAG	27.1	77	35.1948	35.0649	1.0037
chi-m1453	AACCUCAGCCUCCUCCCCUCCUCCUGCCCGAGAGAGAGAGAGAGGAGAGAGAGAGAGAGGGAGCGAGAGAGAAU	26.8	74	36.2162	59.4595	0.609091
chi-m1454	CAAGAGUGUCUGUGCUAUAGAAUCUCCUGCUGGGGAGAGACGGUGAGGUGGUAUGAAUGGCUGGCAAGCACUGAUGG	22.6	77	29.3506	53.2468	0.55122
chi-m1455	CUUGGGGCUCGUGUUGCUCCCUGAGACUGGCUUGUCCAGAGUCCCAGAGCGUCUCACUGAGCAGCAUGUGUCCUGCUGC	35.2	79	44.557	60.7595	0.733333
chi-m1456	GCAUGGUUUAUCAGCAAUAAAAUGUAUUUCUCACCAUUUUGGAGGCUAUUAAUUCAAGAUGAGGCUGCCAGGAUGGUCUGGUUCUGUUG	19	89	21.3483	40.4494	0.527778
chi-m1457	AUAUUGGGUUGGCCAAAAAGUUCGUUUGUUUUUUUUUUCCCCUCAAGAUGUUACAGAGAAACCUGAGUGAACUUUCUGGCCAACCUCAUA	29.9	90	33.2222	38.8889	0.854286
chi-m1458	UGGAUGAAGGGACCCUCAGUUUUUCUCCCCUGAAUAGUGGAGUACAUGGAUUGAGGGGCAGGGGGUGAGGCUGCUUUCAGAC	31.6	82	38.5366	53.6585	0.718182
chi-m1459	ACGAGGCAGGUCGAGGAAGUCCGCGCCCGGACCAUGUUGGGGGUGGUUUUUAUACGUUUGUUGCGA	21.6	66	32.7273	57.5758	0.568421
chi-m1460	AGCUUAUAUUGGAGCAUCCAGAAAUAUAGUCAAUGCAUUCAAACUAUUUGAAGUGGUCUCUGUGUUUGACUGGAUGUGUUUUAAAAUAAUAA	23	92	25	31.5217	0.793103
chi-m1461	CACCGUACUGAUGACAGUGGCUAAGUUCUAUGGCUGAUAUGAUCUUCAUCUUGUCUAUCUCUCAACUUGGUCAGUUAUUGGUGGGUA	27.6	87	31.7241	42.5287	0.745946
chi-m1462	AGUCAGUUGGCCAAAAUUUGUUUGGGAUUCCCAGUAAGAGCUUAUGGAAAAACCUAAAGGAACUUUUUGUUCAACCUAAU	18.7	80	23.375	36.25	0.644828
chi-m1463	UGAGUCUUAGUUGGUACACAUGGGAUCUUUGAUCUUCAUUGAGGCAUGCGGGAUUUUUAGUUGUGGCAGGCAGGCUCU	21	78	26.9231	46.1538	0.583333
chi-m1464	GAGCUUUUCGCGUGGUAGCUAUCCCACAGUCUGGUUUGCUAGCCCCAAGUUAGAUCGUUCUGGUUGCGGCGUGGGGCGU	25.2	79	31.8987	56.962	0.56
chi-m1465	AGAGCACUGAGCGGGCUUCCCUGGUAGCUCAGCUGGUGAAGAAUCUGCCUGCAAGGCAGGGGACCCCGGUUUGAUUCC	26.3	78	33.7179	60.2564	0.559574
chi-m1466	CACGUGCGGGGUGGGGGGAGGUGGGGAGUGAGCGCAGUGGCCUCUCUCCUCUUCCCCUCCCCCCAGCCGGCUCUUU	48.3	76	63.5526	71.0526	0.894444
chi-m1467	CUCCCAAGCUCUAGGGCACAGGCUCAAUAGCUGUGGUGCCUGGGCUUACUUGCUCCUUGGCCUUUGAGCUCUUCCCAGAUCGGGGA	32.3	86	37.5581	58.1395	0.646
chi-m1468	GUACUGGAUUGGCCAAAAUGUUUGGCUGGGUUUUCCCAUAUGCUCUUAAGGAAAAAUCUGAAUGAACUUUUUGGUCGACUCAGUA	28.4	85	33.4118	40	0.835294
chi-m1469	GAUUGGCCAAAAAGUUCGUUCAGGCUUUUCUGUAUGAGGUUAUACAAAAAUCUAAAUGAACAAACUUUUUGGCCAACC	29.5	78	37.8205	35.8974	1.05357
chi-m1470	CAAUAAUUUGGGACCCAAUGAAAGUAGCCACUGAUUGGGAUAAUGGUCUCCAUGCCAGACCUUAAAGUGGAUGCUUGUCUUUUGGGCAGGUUUUUAAUC	26.7	99	26.9697	42.4242	0.635714
chi-m1471	GGGUUGGCAAAAAAGUGGUUUGGAUUUUUUCCAUACCCAUUGUAGGAGAAAACUCAAACGAACUUUUUGACCAGCAC	28	77	36.3636	40.2597	0.903226
chi-m1472	UAUUGAUUUGGCCAAAAGGUUCAUUAUGGGUUUUUCCAUUAGAUAGUAUAGAAAAACCUGAACAAACUCUUUGGCCAACACAAU	27.2	84	32.381	33.3333	0.971429
chi-m1473	UCCUGGAUUGGCCAAAAGUUCAUUUGGAUUAUUCCAUAAACUGGUAAGGAAAACCCGAAUGACCUUUUUGGCCAACCCAAUA	30.5	82	37.1951	40.2439	0.924242
chi-m1474	CGAGAGCCCAGGCUUUGUCUUGCCUGCUCAGACUUUCUCCAAACCAGUAAUUUUAAGCAGGAGGUGACGAUGGGAUUCUU	22	80	27.5	48.75	0.564103
chi-m1475	CCGUCUUAACAAGCUGUGUUGCUGCCAUGGAAACCAAAGAGGUCUUUGUGGUGGCCCACACUCCCCCGGG	21.2	70	30.2857	57.1429	0.53
chi-m1476	AUAAUGCUGCUGCCUAGCUCUCACCCCCCAGUCAGUCUGAUUUCAUUGCUGUUGGGUGUGAACUAGGAAGCUGGCGUUUUC	32.9	81	40.6173	50.6173	0.802439
chi-m1477	UUGGUUGGCCAAAAGGUUCAUUUGUGUUUUUUCUGUAAGAGGUUAUGGAAAAACCCAAACAAACCUUCUGGCCAACUCAAC	34.3	81	42.3457	39.5062	1.07187
chi-m1478	CUGGGUUGGCCAAAAAAGUUGGUUUGUAUUUUUCUGUAACAGCUUAUGAAAAACCCGAAUGAGCUUUUUGGCCAACCCCA	35.6	80	44.5	41.25	1.07879
chi-m1479	UACAGUCAGGAGGCAGGCUGUAUAGGGCCACAGAUGAUCAGCUGUUUGCACCGUGGCCCUCAUCACACCUGCCUUUUGAAACACCC	36.6	86	42.5581	54.6512	0.778723
chi-m1480	GAGAUGUGUGUGAGUGUGUAUGUGUGAGUGUGUGUGUGUGCACGUGCAUGUGUGCACACUCUUAGUUAUGUCUG	27.4	74	37.027	47.2973	0.782857
chi-m1481	AUUGGGUUGGCCAAAGAAUUUGUUCAGGCUUUUUUUUUGUAAGAUGCUAUGAAAAACCUGAACAAACUCUUUGGCCAACUCAUU	44	84	52.381	35.7143	1.46667
chi-m1482	UACUGAAUUGGCUAAAAAGUUGGUUUGGAUUUUUCUGUUAAGAUUUUAUGGAAAAGCCUGAAUGAACUUUCUGGCCAACCCAAUA	27.2	85	32	34.1176	0.937931
chi-m1483	GUCGCAAAGAAUUGGGCAUGAUUGAAGCGACUUCAGUUCAGUUCAGUCACUCAGUCGUGUCCGACUUUUUUCGACC	31	76	40.7895	47.3684	0.861111
chi-m1484	CCUCCAGCGCCUCGGUAGCCCUCACCCCCAGCCUUGUCCAGGUGGGCGGGUGGGAGGCGACCGUGCCCACUGCUGGG	41.6	77	54.026	74.026	0.729825
chi-m1485	GCCUGGGGGCCGCGGCUCUGAGUCUGUCCCCUGAGAGGAAGCACCUGCUGUCACGUGCAAGUCAGGCCGCUGAGGCCAGGAGCAGGGCCAGCUUAGGG	38.9	98	39.6939	68.3673	0.580597
chi-m1486	AACUGCUGAUCUGCCUAGGAUGCUUCAUGCCUUUUCCUCAAAUGGGAAAACACAUGGAAAGUGCUUAGCAUGGAGCCCGGGAUGGACAUGGGUG	27.9	94	29.6809	50	0.593617
chi-m1487	GGGUUGGCCCCAAAAUUCAUUUGGGUUUUUCCGUAUCAUCUUAUGAAAAACACAAACAAACUUUUCGGCCAGCCCGGGA	27.7	79	35.0633	44.3038	0.791429
chi-m1488	AUUGUCUUGGCCAAAAAGUUUGUUCAGGGUUUCCCCGUAUGGCAAACCUGAAUGAACUUUUUGGCUACUCAACU	31.6	74	42.7027	41.8919	1.01935
chi-m1489	UUGGGUUGGCCAAGAAGUUUGUUUGGGCUUUUCUGUAAGAUGUUUCAAAAAACUCAAAUGAACUUUUUUGGUCAACCCA	34.5	79	43.6709	36.7089	1.18966
chi-m1490	AGAUGGUGUCUGGCACAGAGAAGGUUCUGGUUACUAGUUCCUGAGUGAUCGAGCACCUGCUCUGUGCCAGGUACCUCGCCG	42.8	81	52.8395	55.5556	0.951111
chi-m1491	GAUGCCCUGGAGGAAACACUGGUGGGGGCAUGUCUGGGAGGAUGGUGCUCAGAGUCAAGUGGCCUCAACAGGGGUGG	26.6	77	34.5455	61.039	0.565957
chi-m1492	CCUCAUCUUCUGCCUCCCCACGUGUGUUGUGAGCACAAAGCACAGUGAUGGGCUCAGAGCUGCUGAGC	19	68	27.9412	57.3529	0.487179
chi-m1493	GGGAUCAGACCUGCGUCCCCUGUAUUGCAAGGCACAUUCUUCACUGCUGGACCACAAGGGAAGUCCCU	18.6	68	27.3529	55.8824	0.489474
chi-m1494	AAUGGAUGCAAUGAACACUUGUCACAGCCUUGCAGGCCUGGCAGCCCACCCAGGGUGCUUGGAAGCGCUGUGAUAAGGACAGGGGAACAUC	34.8	91	38.2418	56.044	0.682353
chi-m1495	GAAAUUGUUCCAGCUGGGGUUCUGCUGAGGUUGUCAGAGGGUGACACUGGGCUUGGAGUCUGGAGAGAACACCUUG	23.2	76	30.5263	53.9474	0.565854
chi-m1496	GGAGGGACUGAAUCAGAGAAACAGAGAAAGGGAAAAGUCUCAGAGUUGGUUUGAAUCCUGGUUCAGUUCCUCA	28.8	73	39.4521	45.2055	0.872727
chi-m1497	CACACGGGCCAUAGCUUGUCUAACUCAAUGAGGUAUGGCUUAGCAGGGAAAAGCAAGGUCCUUUCAUAGACUUGGACACAGUGCCACCUAG	24.3	91	26.7033	49.4505	0.54
chi-m1498	CGUCGGUUCCUCGGUUCGAGGCGACUGUUGCUCGCUCGGCUUCUGGCGGUUGCGCCGCCUCCCGCCGCUUGGUGCCGCC	33.2	79	42.0253	72.1519	0.582456
chi-m1499	UUAAUUCAUCAGAAAGACUGGGCCUCACCCUCGUGUGUUUGUGUGCUUAGUCACUGAGUUGUGCCCGAUUCUUUGUGACUACUUGG	21.1	86	24.5349	46.5116	0.5275
chi-m1500	CGCGCGUGUGCGCGCGCGGAACACACGUCGCUAGGGCCCGGCUGCCAGCUCUGAGUCGUUCCGCACGGUACCCCGGGC	31.5	78	40.3846	74.359	0.543103
chi-m1501	UUCAUCUGAGAUGAGGCUCAGCGAGCCCUGGUCCCUAUGUCUGAUUCCCAGGGCUCGCUGAGCCUCAUCUUAGAUGAAG	63	79	79.7468	54.4304	1.46512
chi-m1502	GGGGCAAUGGGAAGGUGACAGAAAGGUGACUUGAUAGUUAAGGUUGCACGCAUGCAUGCUAAGUCACCUCAGUCGUGUUCAACUCUCUGCAACCCC	28	96	29.1667	51.0417	0.571429
chi-m1503	GGUUUGGCCUAAAGGUUCAUUCGGAUUUUUCUGUGAGAUGUAACAGGAAAAAUCGGAACGAACUUUUUAGCCAACCCAA	34	79	43.038	40.5063	1.0625
chi-m1504	UAUUACUUGGCCAAAAAGUUCACGUGGGUUUUUCCAUAAGAUGCUAUGAGGAAACCCACAUGAACUUUUUGGCCAACCACGU	42.5	82	51.8293	41.4634	1.25
chi-m1505	UCCAGGAAGUUGGACUGGUAGCUCUUUGGAGGCAGCCCUUUUUUCUUAGAAGAGAUGCUACAGAUGAGAUCAGUCUGAAUUCAUGAU	26.4	87	30.3448	43.6782	0.694737
chi-m1506	CCUGCGUUUCUCAGAGGCAAGUGGCUUGUUAACAAACUAACCUUUCCAGUUGAUCUAGGGCAGCAAACGGGGGC	19.9	74	26.8919	51.3514	0.523684
chi-m1507	GGGCGGCAGAGGUGGGCGGGCGGGGAGUGGCCGGGGGUCUUGGGGGACAGGGAUGCCCACUCACGCUGCUCCGUCCGUGCUCCAGAUCUGGCAGGG	45.2	96	47.0833	73.9583	0.63662
chi-m1508	UUGCAGGCUUCCUGAGAGGGUGUGGGUGGGGGAAGAUGGUCCCUGUUAUGCUCCCACCUGAAGCUCCAUUCUGUAGGCUUCCAAA	29.8	85	35.0588	55.2941	0.634043
chi-m1509	CAGUGUCCCCACAAGAGACUGAGUUAGACUUGUCUGUGAGUGUCCAGCAGUCUCUGGUGGAGGCCUCAGGCCAAGCAACUGG	30.5	82	37.1951	56.0976	0.663043
chi-m1510	UUGGAUUGGCCACAAAGUUCAUUUUGGUUUUUCCAUAUGAUGUAACAGGGAAACCUGAAUGAACUUUUUGGCCAAUCCUA	39.6	80	49.5	37.5	1.32
chi-m1511	CGGGCCGCGGGUCCCCGGCCAAGGCCGAGGCGGCCCCCGCCGAGCCGGGCGCCAGCUCCGCCGCCCCCGCCCCCGGCCUGCCCA	46.5	84	55.3571	89.2857	0.62
chi-m1512	CACUUAGCCCGAGCUCUUAGAGACAGGGUUACAUCCACCUCUGUUGCUGUAAGCUUUAGCUAGCUA	20.9	66	31.6667	48.4848	0.653125
chi-m1513	UUAGACUGGCCAAAAUUUUCAUUUGGGUUUUUUCAGAACACAGUAUAGGGAAAUCCAAACGAACUUUUUGGCCAACCCAA	25.5	80	31.875	37.5	0.85
chi-m1514	CCAUGGACUGUAGCCAGCCAGGAUCCUCUGUCCAUGGGAUUUCCCAGGCAGGGAUGCUGGAGUGGGUUGCCAUUUCCUCCU	36.5	81	45.0617	58.0247	0.776596
chi-m1515	CUGGGCGGUGGAGAGUUGGGGGUGGGGAGGUCGGGGCAUGGCCACCCAUGACCGGCCUGCCUGGCUCCAGGUGGACGUCCA	44.4	81	54.8148	71.6049	0.765517
chi-m1516	UUGGGCUGGCCAAAAGGUCAUUGGGGUUUUUCCAUUACAUCUGCUGGAAAAACCUGAACGAACUUUUUCACCAACUUUG	24.3	79	30.7595	43.038	0.714706
chi-m1517	UGGGUUGGCCCAGAGGUUCAUUUGGGUUUUUCCAUAAGAUGUUACAGAAAAACCUGGACAAAUCUUUGGGCCAACUCAA	43.4	79	54.9367	43.038	1.27647
chi-m1518	GCAGUGGUGUCAGAUGCCCCAAAGGACAGCCCAUGCCUUUCUUUCCUGGGCUCUCAGGGACUAUCAU	19.2	67	28.6567	55.2239	0.518919
chi-m1519	UAUCAGGCUGGCCAAAAAGUUCAUUUGGCUUUUUCUAUAAGACCUCUGGGAAAACCUGAACCAACUUUUUGACCAACCUGAU	28.1	82	34.2683	40.2439	0.851515
chi-m1520	UUUCUGUGUUUGGUCAGGAAAACAAUGUUGGUAGGUUGUGGGGGAUGCUUAAAUUAUAAUACAACUUGCUGAGGUUCUCAGAUU	21.3	84	25.3571	38.0952	0.665625
chi-m1521	UUUGUUUUUUUUGGGGGGGGGAGGGGGGGCGCUGUGCUGAGUCUUUGUUGCUAGGCCAGCUUUUCUCUAGUCGUGACAAGC	20.8	81	25.679	54.321	0.472727
chi-m1522	CAUUGCUGCCUGUGGGAUCUUUAGUUGCGGCAAGUGGGAACAUGGCGUCUUAACUAUUGGACCACCAGCUGCUGCU	22.2	76	29.2105	52.6316	0.555
chi-m1523	ACAAAGCUGUGCAUUGGUGGCUCAGUGACAUCACCAGGGACCUCUACUCUUUCCAACUUUCUGCUCUGCCACACUCAGUGCAUUGGGCUUCUGC	24.8	94	26.383	52.1277	0.506122
chi-m1524	GCACCACUACCAUCAAGAUACAGAACAUUUCUGUCACCUCAGAAAGUUCCUGGUGGUCUUUUGGAGUCUGUC	18.4	72	25.5556	45.8333	0.557576
chi-m1525	GGCAAACAACUUCAGGAUUCUUGCUUUGAGAAUCCCAUGAACAGUAUGAAAAGGCAAAAAGAUGGGACACUGAAAGAUGAACUCCCCUGAUUGGUAGGUG	20.2	100	20.2	43	0.469767
chi-m1526	AAUAAUGGGUUGGUCAAAAGUUUGUUUGGGUUUUUUGUCAUAUUUUAUGGAAAAACCUGAACAAAGUUUUGACUAACCCAAUAG	41.1	84	48.9286	30.9524	1.58077
chi-m1527	GGGUUGGCCAAAACAUUUGUUCAGGUUUUUCUGAGACAUUACUGAAAAUCCCAAAUGAAUGUUUUGGCCAAUCCA	36.8	75	49.0667	38.6667	1.26897
chi-m1528	GCUGUUUGCAUCAGGUGGCCAAAGUAUAUAUAUAUAUAUGUGUGUGUGUGUGUGUGUGUGUGUGUGUGUGUGCGUGUGAGUGUGUAUGUGAGAAAA	20.1	96	20.9375	41.6667	0.5025
chi-m1529	CACUGGGCCAUGCAGGAUCUUUUGUUGUGGAGUACAAGCUCUCUAGCUGUGGCUUGCAGGCUAUAGUU	24.4	68	35.8824	50	0.717647
chi-m1530	CCCACAGAUGCUCUAGUUGUGGCAUAUGGGCUCAGUAUUUGCCCACGUGGGCUUAGCUGCUCUGCAGCAAGUGGGA	28.4	76	37.3684	55.2632	0.67619
chi-m1531	GGGUCCCUGGCCACUGGUCUAGUGGUUAGGAUUCAGCACCCUCACUCCUGAGGCCUCACUAUAGUCUCUGGCCGGGAACCA	33.4	81	41.2346	59.2593	0.695833
chi-m1532	CUUCCCGCUGUCUCAGACCUUGGUUUGACCUGGGAGGAGAAAAGGAAGGGAAAAGAGGACUGGGAAAAGGUGGGGAGA	29.9	78	38.3333	53.8462	0.711905
chi-m1533	AAGCAUUGGGUUGGCCAAAAACUUUGUUCAGGUUUUUCAUACAGUAUGGAAAACCCAAAUGGACUUUUUGGCCAAUCCAAUAGUUUC	40.9	87	47.0115	37.931	1.23939
chi-m1534	CGACCGAGGAUGAGAUAGCUGGAUGGCAUCACGGACUUGAUGGACGUGGGUCUGAGUGAACUCUGAGAGAUGGUGA	18.3	76	24.0789	53.9474	0.446341
chi-m1535	GGUGCACAGGCUCCUGAUUGCAGCGGCUUCUCUUGUGGAGCCUAGGCUCUAGGACAUACUGGUUUCAGUGGCUGUGGCUCCCAGGUGCUACUGUAC	36.6	96	38.125	57.2917	0.665455
chi-m1536	GCACACACAUACCAAAAGGUACAUUCAGGUUUUUACGUAACAUCUUAUAGAAAAACAUGAACAAACUUUUUGGUCAACCCAAUG	18.2	84	21.6667	34.5238	0.627586
chi-m1537	CAGUUCUAAAUGCGUGAUGAAACUGCAGCUGAAUGCCAAGCCCUGGGAAAAGAUUCGUAUUAGCUGAAGGUUUUUAUGCGUUGCUCCCUUCUGG	22.1	94	23.5106	45.7447	0.513953
chi-m1538	GAGGAUGGGGUGUGCUUGGCUGGAGCCAGUGACUAGGGACGCACACGUGUCUGGUUCUGCACGGUCGGACCACCUAAACA	29.7	80	37.125	60	0.61875
chi-m1539	UGCACACUCACCACUGACUCGUCCUUCUCAGAACCCCUAGGCAAGGGGGAACGAUCUGGCAUGAGAGUGCU	22.3	71	31.4085	56.338	0.5575
chi-m1540	UGGCCCUCUGUGUCUGCAGGUUCCGCAUCUGUGGUUGGUUGAAUCACCAGAUGUGGAACCUGUGGGUAUGGAGGGAUGA	51.2	79	64.8101	54.4304	1.1907
chi-m1541	CUGACAUCUGAAGUCAGGACCAUUUAGUGGAGGCAUAGAGCCUUUAAUGUGUGGUUUGUGCCCAGAUCGUAUG	22.9	73	31.3699	46.5753	0.673529
chi-m1542	AAGGGAACAAAUGAGACAGCUGUUGUGUUUGUAGAUCUGAUGUGCACCGUGCCGUUUGAGCUCAACAAGCUACUCAAGAAAAGAAAUGUUCCUAU	22.9	95	24.1053	42.1053	0.5725
chi-m1543	UGGGUUGGCCAAUAAGUUCGUUUGGGUUUUUCCAUAAGAUACAGCAGGAAAAACCCAAGCAAACGUUCUGGCCAAGCCAA	41	80	51.25	45	1.13889
chi-m1544	GACUCAAUUUCUUCUGAGCAGCUGGGUGGUAAUAGGGCUUCAUUCCACACCUGGCUGGAACUCUUAAGAGAAUACGUG	22.4	78	28.7179	47.4359	0.605405
chi-m1545	ACUGGGCUGGCCAAAAAUUUCAUUCCAGUUUUCCCUUAGGACCUUAAGGAAAAACCCAAUGAACUUUUUGGCCAACCCAG	36.9	80	46.125	43.75	1.05429
chi-m1546	UGAGCUGUUUUGUAGAUACUGAAACUCCCACCAGGUGGUAGAAGUUAGCAGUAUGCUGCCCACAAGCAAG	19	70	27.1429	47.1429	0.575758
chi-m1547	GUGUAGGUUUUGGAGAGAGGUUAAGUAUGGGGAAAGGUUCAAGUUUUUCCAUAAGAUCUUAUAGAAAAACUCAAAUGAACUUUUUGGCAAACCCAAUCA	21.5	99	21.7172	35.3535	0.614286
chi-m1548	UGCAUUUACCCAUACAUGUGUGCUGUGCUCAGUUGCUCGGUUGUGUCUGACUCUUUGAGACCCCACAGACUGUAUCCCCCCAGGCU	18.6	86	21.6279	52.3256	0.413333
chi-m1549	GCUGGCCUAAAAUUUGUUCGGGUUUUUCUGUAAGAUGUUAUGGAAAAACCUGAAUGAAAUGUUUGGCCAAC	31.9	71	44.9296	38.0282	1.18148
chi-m1550	GAGUUGGCCAGAAGGUUUGUUUGGGUUUUUCCAUAACCUCUUACAGAAAAAACACAAAUGAACCUUUUGGCCAACCA	35.8	77	46.4935	40.2597	1.15484
chi-m1551	GUAAAUGCUGUGUUGGUAAAUCAGAGGCCGAGCUUUUCCCUGAUGAGUCUCUGUGUGCUGUGAUUUCUUUACUGGCAGAGCUGUAAU	23.7	87	27.2414	44.8276	0.607692
chi-m1552	AUUGGGUUGGCCAAAAAGUUCAUUUGGGUUUUUCCAUAACAUCUCAUGAAAAACCCAAAUGAACUUUGUGGCCAACCCAA	50.3	80	62.875	38.75	1.62258
chi-m1553	GUGUAUAUGGCAAAAAAAGUUCAUUUGAGUGUUGCAUAAGAUGGUGCAGAAAAUCUGAAUGAACUUUUUGACCAACCCAGC	22.6	81	27.9012	37.037	0.753333
chi-m1554	GAAUGCCAAGUCCAUGUCCUCCUGGAGCUCUUUCUGGGGAGCUGCAGUUAUAUGCAAGUUGGUAUAU	23.6	67	35.2239	47.7612	0.7375
chi-m1555	UGGGCAUGUCUGGUCCAUGCAAAAUGGUUUUUCACAGGAGCAACUAUCAAGAACUUUUUGGCAUGAAUCACAUGUCUU	23.5	78	30.1282	41.0256	0.734375
chi-m1556	UGGAUUGGCCAGAAAGUUCGUUUGGGUUUUUGUAAGAUGAUAUAGAAAAACCAGAAUGAACCCUUUGGCCAACUU	30.9	75	41.2	38.6667	1.06552
chi-m1557	GGUUGGUCGGAUCUGGUCUUCCAUCGCCUGUGGUGUCAGAAAGGUCAGAUAGGGCGUAAGGAAGACUGGGGUGCAAGGCUGAGUCCA	30.5	87	35.0575	56.3218	0.622449
chi-m1558	CAGCCUGCGUGAGGGCGCAGGCCCGGGUGGAGACAGGACAUGCUCCUGGGUGCUGGCCCCUCAAGCUUGCCU	33.8	72	46.9444	69.4444	0.676
chi-m1559	UGAGCAGACUCUGGGAGUUGGUGACAGGCAGGGAGGCCUGGCGUGCUGCAGUCCAUGGGGUCGCAAA	24.5	67	36.5672	62.6866	0.583333
chi-m1560	CCAGGCAAGAAUACAGGACUGGGUUGCCGUCUCCUGCUCCAGGGAUCUUCCCAACCCAGGGGUGGAGCCUGAGCCUUUUGCCUCU	33.5	85	39.4118	60	0.656863
chi-m1561	GCUUGAGGGCAACGAAGGCACACAUGCUGGGAGACCCUGGAGCUGUUGACAGGCAGGUCUCCCCACCAGGUGGCCUUCUUUGCUCCAAG	44.6	89	50.1124	60.6742	0.825926
chi-m1562	CAUCAGGAUAACGGAGCAGAAUGGCUUCUGCUGGAACUUCAGAAAGAUGUGACGAUCUCCAGGCGCUCAGCUGCCAGUUGAAGACGUGUUCUGAAAGCA	26.6	99	26.8687	50.5051	0.532
chi-m1563	GGGUUGGCCAUAAAGUUCAUUUGGGUUUUUCCAUACGCCGUUAUCCAAAAACCCCAAUGAACAUUUUGGCCAACCCA	39	77	50.6494	44.1558	1.14706
chi-m1564	AAGCCUGAAUCCUAAGGUGGAGAUGAUGGUUCUUUGGGACACUAGUCCACCAUCUUCUCGGUCUGCUAGCUUUCUGGAUA	26.1	80	32.625	47.5	0.686842
chi-m1565	GCAUGGGGCAUGGGAGGAGAGGAGAGGUGGGCUUGUGGGCCCACCACGUGGCUGCCCCGGCCGCCAGGGCC	36.1	71	50.8451	74.6479	0.681132
chi-m1566	UUAGAACCCACCUCCCUGGGCUUCCCCUGCAGGGCUCCUGAUUCCAGAACUUGUGCAGGAGGGCCCAGAGAUCUGUGCUUUCAGU	32.3	85	38	57.6471	0.659184
chi-m1567	UGGGUUAGCCAAAAAGUUUGUUCGGGUUUUACUGUAGUAGCUCAUGGAAAAACCCAAAUGAACUUUUUCGGCCAACCCA	34.3	79	43.4177	41.7722	1.03939
chi-m1568	CGGAAGCCGCUGCUGAGCGCGCGUGCCGCGGCCGUUGGAGCCGGCACGCCCCGGGGCCCGCGCUCUGCAGCGGCAGAUGG	50.6	80	63.25	80	0.790625
chi-m1569	CCCGCGCUGAGAGGGGGGGUCUGGACGCCGGGGGACUGGGCUCUGCUCCUGACUCUGCCACUUGCCCUCUGACCUUUGCCUCUUCAGGGUUCA	33.1	93	35.5914	66.6667	0.533871
chi-m1570	ACCAGACGCUCCAGAGCUAGAGACUUCAGAAAUAAAGCUGCUGGCUUCCUUUGAAGACUCUUGCAGCUCUAAUGCCAAACAA	23.5	82	28.6585	46.3415	0.618421
chi-m1571	CCUCCCAGGCUCUAUCCCUCUUCCGUGAAAGCCAUGCAGCGGGGGCUCCACUCCCUCUGUGUGUCUUUCCCGAUGCCACCUGCC	26	84	30.9524	63.0952	0.490566
chi-m1572	GGUGGCAGGGUCCCUGUCCUCAGGAGCACAGAGCACAGGAUGGCACUGGGGUGGGGGCCCAGCCUAGACCC	36.1	71	50.8451	69.0141	0.736735
chi-m1573	ACGGCUUAUUUCAAAUGCAGGCUCCUGGAUGCCGUGUCUCUGGCUGCGGCCCGGGAAUCUGCAUUCUUGGCAAGCUCC	33.5	78	42.9487	57.6923	0.744444
chi-m1574	ACUAACCAGGCCCGACUCUGCUUAGCUUCUGAGAUCAGAUGCAGUCAGGGGUGUUCAGGGUGGUAUGGCCAUAAACUA	24.9	78	31.9231	51.2821	0.6225
chi-m1575	CACUAGAGCUCAGCACAGCGUCUCCUGCAUUGUGAGCCGUGUAGUAGGCUGAAUCGUGGCCAUGCAAAGAGGCUAAGUUCUGAGCCCUGAAA	29.9	92	32.5	53.2609	0.610204
chi-m1576	CUGUUCUUCUCGGGGCGGGGGUGGGAGGGUGGGAAGGGGGACACAACUUCCUGACCCGACCCAUCUUCCUUCCUCAGGCAGGGCAGG	46.1	87	52.9885	65.5172	0.808772
chi-m1577	GGGAUGUAGGGGGAAUGUGGCCGCCUUAAAGGUACAGUCGAGCACCAACACCAAGAACUGCCCAUGUCCAGGGUGGCUGGGCUCCUCAGAGGAAGA	26.5	96	27.6042	58.3333	0.473214
chi-m1578	CUGCACCAGAUGCUGGAUCUUUAGUUGUGGCAUGCAAAUUCUUUGUUGUAGCAUGUGGGAUCCAGUUCCCUGACCAGG	24.3	78	31.1538	48.7179	0.639474
chi-m1579	CUGGUCUUCCCUGCAGCCUGAUCUCCUGACUGCCUGUGGGGUCCUGCGCGGUCAGGAGCCUGGCUGAGGGUGGCAGCAGG	43.9	80	54.875	67.5	0.812963
chi-m1580	CUAAAUGUCAUGGCUGCCGUUUCCUCAGGGUGAGCAGGCAUGCGCACAGCUGGGUGAGGCCCCUCAGUGGUCACUCAG	24.8	78	31.7949	60.2564	0.52766
chi-m1581	GGGUUUUGCAUUAGUGGAUUCAACUAACCAAAGAUGGAAAUUUUGAUCUGCAGUUGGUGGAAUUCAAGGAUGCAAAACC	33	79	41.7722	39.2405	1.06452
chi-m1582	UGGAUUGGCCAAAAGUUCGUUCGGGUUUUAAGUAAAUUGGUACAGAAAGUCCCAAGUGAACUUUUUGGCCAACCCA	29.9	76	39.3421	42.1053	0.934375
chi-m1583	UGACGGGCUGCAGGAGUUCUGGGCAGCUGUGGGGAGGUCAAAGUUCCCUGUUAGGUCAUAGCUUCUGCUUGGAGGCAAAGAU	25.6	82	31.2195	54.878	0.568889
chi-m1584	CCUGCCUUCCCACAGGGACUGGAUAAGCUGGUACAAUCAUUAGCCUAAUUUUACACACGAGUGAGCUGAGGCUUGCAGUGAUGUUCCCAAGGCCCC	24.3	96	25.3125	52.0833	0.486
chi-m1585	CCCUUCCGCCAGUCUUAGAACUAGAAACAGCAGGAGGGGCUGUUUCUAGUUCUAAGAAACAGAACUUCGGCACUGCCUUCAGUAGUGGGCAGUG	42.6	94	45.3191	51.0638	0.8875
chi-m1586	AUUGGGUUGACCAAAAAGUUCGUAUGGGUUUCUCUACAAGAUGUCAUGGAAAAACUCAAAUGAACUUUUCAGCCAACCCAA	30.7	81	37.9012	38.2716	0.990323
chi-m1587	UAUAUACAUCUUCUGAGUGUUUAGAGUUCAUCUUCCUCUUUAUAUCAGAUGACUUCUCAUCACCCAGAAAAUGUAUAUAU	25.7	80	32.125	31.25	1.028
chi-m1588	UACCCCUUUCCACUGUGCUGCCUGGCGUGCUGCAGCAUCUUCAAGAUGACGGUCACCAUGCAGCACAGCACCUAGAGGCGCG	31.1	82	37.9268	59.7561	0.634694
chi-m1589	UACCCCUUUCCACUGUGCUGCCUGGCGUGCUGCAGCAUCUUCAAGAUGACGGUCACCAUGCAGCACAGCACCUAGAGGCGCG	31.1	82	37.9268	59.7561	0.634694
chi-m1590	UCUCCUCUGAACUGCUUACCCCUUUCCACUGUGGUGCCUGGCGUGCUGCAGCAUCUUCAAGAUGACGGUCACCAUGCAGCACAGCACCUAGAGGCGCG	28.3	98	28.8776	58.1633	0.496491
chi-m1591	UUGUUGCUGCAGCUGGUGUUGUGAAUCAGGCCGACGAGCAGCGCAUCCUCUUACCCGGCUAUUUCACGACACCAGGGUUGCAUCAUAC	35.3	88	40.1136	54.5455	0.735417
chi-m1592	ACCCACCUGACCUGCCCCUCUCCUCCUGCAGUGGACCCCGAGGCCUUGGUGCAGGAGGAGCAGGCUAGCACAGUCUUCCAGUCGGAGCAGGGC	39.6	93	42.5806	66.6667	0.63871
chi-m1593	GUCAGCAGUGAGGGAGAAGGAUGGAGUUGGGUGGCCACAGCUCUUAGCCUCAGCACCAUCCUUCCCUGGCACCACUGCCCC	36.2	81	44.6914	61.7284	0.724
chi-m1594	GGCUGGGUUUGAUCCCUGGGCUGGGAAGAUCUGGAGGAGGGCACAGGCAACCCACUCCAGUAUUCUGGCCUGGAGGAUCCCACAGACAGAGGAGCCUGGUG	44	101	43.5644	61.3861	0.709677
chi-m1595	CCUAUUUCCUUGGGGAAUCUGCCUGCAAUGCAGGAGAUCUGGGUUUGAUCCCUGGGUUGGGAAGAUCCCCUGGAGAAGGGA	38.9	81	48.0247	54.321	0.884091
chi-m1596	CAUAUUGGGUGGGCCAAAAAUUUCACUGGGGUUUUUCCCGUAACACCUUGCGGAAAACUGGAAUGAACUUUUUGGUCACCCAGUGU	35.6	86	41.3953	45.3488	0.912821
chi-m1597	UGAGGUGGCCAAAAGGUUCAUUUGGAUUUUUCUAUAAGAUGUUAUAGGAAAAACUCGAAUGAACCUUUUGGGCAACCGAU	39.3	80	49.125	37.5	1.31
chi-m1598	UACUCUUCAGUGUGCAAUCCAUGCAAAACUGUACCUCCAGAUGACAGCAGGCUGGCUGAUACACGAAGGUAA	18.1	72	25.1389	47.2222	0.532353
chi-m1599	AGCAGUGGUCAUCAAGCUGUCUGCAGGAUGUCAUGUGAUGCUCAUGCCAACUGUGAUGAGUGGAGACCAGUUAU	20.1	74	27.1622	48.6486	0.558333
chi-m1600	CUGGCAUAUGCAGUGUAUUCUAGGCUUUGAGAUUCAGCCUGAAUCUGGAGAGGUAAAAAUGUGAAGGACCUGAGAACAGUUGCUAACCAAGG	21.3	92	23.1522	44.5652	0.519512
chi-m1601	AUCGGGGCGGCGCGGGGCGGACGGCGUCGCGGAUUUGGCUCCUGAUUUCGGGCCGUCUCUGCCUUGCAGAUUAAGUACA	29.6	79	37.4684	64.557	0.580392
chi-m1602	UGCUGGCGCAUGGAAGCCAUGAGGAUCUGGCAGGUCCUGGCUUUCAGAACAACCAGGUUCUCUGAGCUCCUUGACAGUC	29.6	79	37.4684	55.6962	0.672727
chi-m1603	UCCUGUCACAUCUGUAAGUGAGGACAGUAGUGCUGAGUGCGCACGCCUGCUGCUCACACUUACAUUCUGUGAGCAGUC	30	78	38.4615	52.5641	0.731707
chi-m1604	UGGGUUGGCCAAAAAGUUCGUUUGGGUUUUCAUACCAUCUUCUGGAAAAACCUGAGCAAACUUUUUGGCCAACCCAA	43.8	77	56.8831	42.8571	1.32727
chi-m1605	UUCUAGGUGGUUGGGAUACAUUAGUGAACAAAAUUUGUAAUGGUCUCUGCUUUUUGUUUACUAAUGUUUCCCAAUUGCCUAGAAG	44.6	85	52.4706	35.2941	1.48667
chi-m1606	CCAUGAAGUAUUAGGUUGGCCAAAAAGUUCUCUCAGGUCUUUCCACAGGAUGCUAUCAAAAACCCAAAUGAAUUUUUUGGCUAACCCAAUAUAAUGUGU	29.9	99	30.202	37.3737	0.808108
chi-m1607	GUCGCAAGUAGAACGUGAUGAUACUCUGAGUUCUUUCUGAGUAAACAUACUCAGUUCAGUCGCUCAGUUGUGUCUGACUCUUUGCGACC	33.4	89	37.5281	44.9438	0.835
chi-m1608	ACUGGACUAAAGGCAAGGUGCUGGCAGAGCUCUGUUCCUCCUGGAGGCUCCAAGGGAGAGUUCAUAGUCUUGCCUUUUCUAGC	33.2	83	40	53.012	0.754545
chi-m1609	AAUGCAGGCCAUAGGUAGCUCUGUGCCCAGAACUUGGUGUCUCAGUCCAUGGGCAGUAGUUUUCUUAUCCAUCUCCUCUGCGCU	18.9	84	22.5	51.1905	0.439535
chi-m1610	AUGGGGUUGGCCAAAAAGUUUAUUCGAGUUUUUUGUAAGAUGUUAUCGAAAAAUCCGAAUGGACUUUUUGGCCAUCCCA	41.9	79	53.038	37.9747	1.39667
chi-m1611	GCAGUAAGAAUAUUAGUUGGAAUUCUCUGGCUUUUUCUAUGAUCCAAGCAAGAGAAUUCCAACUAAUAUUCUUAUUGCU	45.5	79	57.5949	32.9114	1.75
chi-m1612	UGGGCUGGGGCGUUGGGGCAGAGGGGAUGACAAGGAAAUGGGAAUUGGGUCUCACUCCUGGAGCCUCCAGUCAA	27.5	74	37.1622	59.4595	0.625
chi-m1613	GGGAGGCGCGGCGGGGGGGUGGCCCCGGCGUCCGGGCGGAGGCAAAGUGAGUUCGGACUCUUGGCGCGGCCCCCCCGUCCCCUCC	57.6	85	67.7647	80	0.847059
chi-m1614	ACAGGAAUUGUCAGACCUUCUGGUGCUCAACCUGUCCUCUUCAACUCCACAGGCUCUGGAGAGGUAGCACAGAUGGCCUACACUUAUCAAGU	23.8	92	25.8696	50	0.517391
chi-m1615	GGCAAAACAACUUUUCUUUUUUUAUGGCUGAGCGGACCUUUCAGUGUGGAGGGGGGGAAAAAAAUUCUUGAGUCUUCUCAAGGUUGCUG	23	89	25.8427	43.8202	0.589744
chi-m1616	CGGGGACAAUGUCUGCUAAUAGGUAAAGAUCUACCUGGGGAGUGAGCUGCGGAAGGGCACAGGUAGUUCUUUACCUAUUAGCAGACAUUGACCUC	56.1	95	59.0526	49.4737	1.19362
chi-m1617	UUGGGUUGGCCAAAAGUUUGUCUGAGUUUCCCAUAGGAGCUUACAGGAAAAUCCGAAUGAACUUUUUGGCCAACCCAU	34	78	43.5897	43.5897	1
chi-m1618	AUGCCCUGAGUAUGUCUGGGGACCUUGAAGAACUAUAAUGACAGCAGUAAAGCCAUUCUUCAAGGUCCCCAGACAUACUAGGACAC	47.8	86	55.5814	46.5116	1.195
chi-m1619	UAGUCAAAGCUGUGGUUUUUCCAGUAGUCAGAUAUGGAUGUGAGAGAUGGACCAUAAAGAAGGCUGAGCACCGAAGAACUGAUGUCUUUGAACUGU	20.9	96	21.7708	42.7083	0.509756
chi-m1620	GGGCUGUGAACUGCACAGUUCCAGGGAGUGCCAUUUACGUAGAUGCAGCAGGAAUGGUGCUCUUGAAAUUGUGCAGUGCAGCAG	38.8	84	46.1905	52.381	0.881818
chi-m1621	UGGGUUGGUCAAAAGUUUGUUCGGGUAUUCUGUAACAUCUUAGGAGAAAACCUGAAUGAACUUUUUGGCCAACUCA	36.9	76	48.5526	39.4737	1.23
chi-m1622	CUAGGAGCUCUGGGGGCAGAAUUUGAGGGGUGUGAAAAUCUGUCCCAGUUCUUACCUCCCAAAUGUCCCCCAGAUGCUGAGCC	33.5	83	40.3614	54.2169	0.744444
chi-m1623	ACGCACCCCCUGGGGAAUGGGACAGUAGGCUGCAGUCAGCCCCUGACCGCCUCCCUCCGCCCUGUUCCCCAGGGUGUCCUCCG	39.9	83	48.0723	69.8795	0.687931
chi-m1624	UGAGUUGUCCAAAAAGUUCGUUCGGGUUUUUCCAUGCCAUCCUCGGGAAAUCCUGAACGAACUUUUUGGUCAACUCAAA	46	79	58.2278	43.038	1.35294
chi-m1625	UAUUGGGUUGGCCAGAAGUUUGAUCGUGUUUUCCCAAAGAUGGUAUGGAAAAACUGGAACGAACAUUUUGGCCAACCCAAU	38.6	81	47.6543	41.9753	1.13529
chi-m1626	CAGGCAGUGAUUGGGGGGGCUAGGCAAGGAUGUUCAUACCCUUCCUACUCGCCCCACUCUAGACACCUAUGU	23.5	72	32.6389	55.5556	0.5875
chi-m1627	CUUCCGGGGGCGGGGAGGCGGGCGAGGAGGCAGGCUUCUCCCAUUUGUCAUCUCACAUUCGGUGC	22.5	65	34.6154	66.1538	0.523256
chi-m1628	GCCACUCAGGGCCUGGAAGGCUGGGGGGCCCCUGAGAGGUGGGGAAGGGAGCCCCAGGGUGCUGCAGGCAGGGACGGGGG	36.2	80	45.25	75	0.603333
chi-m1629	GGGCUGGGGGACGGGGCUGGAGAGUGAGCCUCAUGACAGCCUCUCCUCUUCACCCCCAGGUUCUUGUUCAAG	27.2	72	37.7778	62.5	0.604444
chi-m1630	GACAGUAUCAUCAAGGAGCUCACAGUCUAGCAGGGGAGACCCGUCCUCUCUGGAGUAGUCAGGACUUGGGGUGUGAGGGGCCAGAGGAGGCACCU	31.2	95	32.8421	58.9474	0.557143
chi-m1631	GGGGCUAGCCAUGGACACUCCUGACUCCGUACACACGGCGCCAGGCAGGAAGCUAAGUUCAGGGAUCAUGCGGUGUCCGUCAGGUGAGCUUG	32.4	92	35.2174	60.8696	0.578571
chi-m1632	GGGCAGGAGGCCAGUGAGGUGGCUGUUUGUCACCUGCAGGACCUGGUGACAGCAGAAACUCAGCCUUCUCUUGGGAGGAAGCC	30.5	83	36.747	60.241	0.61
chi-m1633	AGGCAGGGAGAGGCUGGAGGGCAGGAGGGCCAUAGAUCCCCGACCAGACUUAACGGUCUCCCAUCGCUCUCCUGCAGCUUUCAGAGA	30.5	87	35.0575	60.9195	0.575472
chi-m1634	GGGUGCCCCCCAGACCACCUCCCUGAACUAUCGCACACUCUGCUUCACAGAUGGUUAAAGGAGGGUGGUCCAGGGGAACUCCCG	39.6	84	47.1429	60.7143	0.776471
chi-m1635	CUCCCCCCAAGUCCCAGAGUCUCCGCCGCCCCCACCCCCCUCCCGCCAUGACCUCAGGUUUUGGGGUCUUUGUAGCUAAGUCUGCCUUGCUCUCUA	18.3	96	19.0625	62.5	0.305
chi-m1636	UCAGGAGACCUAUGUGUUGACUGUCGUCACUGUACCAUGGUCGGGGGGUGGUCGGGAGGAGCCAGAUGUGGGUCUGAAUG	25.7	80	32.125	57.5	0.558696
chi-m1637	GUCCCCGACUCGGAGGAGCGGCUGAUCCUGCGGGAGGAGUUCACCAGCCGCAUGCACCAGCGCUUCCUGGAUGGCAAGGAUGGGGACU	36.5	88	41.4773	65.9091	0.62931
chi-m1638	AUGCUUGUGCUUUGGUGUUCCAUCAGGGGCUGGCAAUUCCAGACCUCUUUGGGUUGGGGUGAGGGUCAAGCUA	25.8	73	35.3425	53.4247	0.661538
chi-m1639	CACCCUUCCCUGACUCAAGACCACAUGCAGCUCCUCUCGAGGUCAUUCUCUCAACGGAGCUGGGCGUAGUCCUGUGUCUCGGGAUGCCUGGGUGC	39.6	95	41.6842	60	0.694737
chi-m1640	AAGCCUCAGGCAGCCUCUGACCCAGCCCCAUGAGUUCUAUUCGGAUCUGAUUCUGGGUCUCUUUUGGGGGCGGGGGGGAGGCUGUGCU	43.2	88	49.0909	60.2273	0.815094
chi-m1641	AAGCCUCAGGCAGCCUCUGACCCAGCCCCAUGAGUUCUAUUCGGAUCUGAUUCUGGGUCUCUUUUGGGGGCGGGGGGGAGGCUGUGCU	43.2	88	49.0909	60.2273	0.815094
chi-m1642	GCUGGCAGAUGGUUAGGAUUCCUGGUUCUCAUCCAGGUUCAAUUCCUGGGCAGGGAAUUAAGAUCUCGCUUCCUGCUAUCGCUCCCUGCU	29.4	90	32.6667	52.2222	0.625532
chi-m1643	GACAGAGAAUGAGAUGGCUGGAUGGCAUCACGGACUCGAUGGACUUGAGUCUGAGUGAACUCCGGGGGCUGGUGAUGGA	22.1	79	27.9747	55.6962	0.502273
chi-m1644	GGCUCUUCCCUGCCGGCAGGGGGUGGGCCGGGGACCUGCUGUGGGCAGGCCACCCAGAGCCCGAGCCCGGCCCACUCCUCUGCCUGCAGGUGAAGAGCU	77.4	99	78.1818	73.7374	1.06027
chi-m1645	UGGAACCUUGUUUUGGAAGGGAGAAGGGGAAGAGGCUCUGCCCCUGACCUCUGCCCACUGUUUCCUUCCAGCCUUUGUCCA	33	81	40.7407	55.5556	0.733333
chi-m1646	GCUCAGCAGAUGUCACCCCUUAUUUUUAUGAGGUCCUUUGGUUCUGGUGGGAUUUGGGGGGUCCGGGAAUAGAGGGUGCCUGACC	23.1	85	27.1765	54.1176	0.502174
chi-m1647	CGCUCUGACCUGAGACCUCCGGGUUCUGAGCUGUGAUGUUGCUUCCGAGCUGGGAUCUCUGGGGUCUCGGUUCAGGGUCGG	44	81	54.321	61.7284	0.88
chi-m1648	GGGUGGGCCAAAAAGUUGGUUUGGGUUUUUCUAUACUAUCUUAAGGAGAAACCCGAACCAGGUUUUUGGGCAACCCA	44.3	77	57.5325	45.4545	1.26571
chi-m1649	GCUGCAGCAAGCAGGGGUUACUCUCUUUGUGCCAAGCGGGGAGUCUAGGCAGCUGGGCUGAGUAUGUGGCACAGGGGCUAAGUUCUGCCAUGGCAUGU	37.7	98	38.4694	58.1633	0.661404
chi-m1650	UGGAGGGUCCUAGACUCUUCGGUCCUGGGAAGAAGGGAGGCGGGGGACCGGAGGGCUGGAAAACUGGAUCUCGGGGGAGGACCCCGG	37.3	87	42.8736	66.6667	0.643103
chi-m1651	CUACAAAUAACAAAUGCUGGAGAGGGUGUAGAAAAAAGGGUCUCUACCCCUCCUACACUAUUGGUAGG	19.5	68	28.6765	44.1176	0.65
chi-m1652	GGGUUUGAGAUACUGAGAGGGCAAGGACAAUGCCUCGUGUCUGGCCCUGUCCUUGUCCUCCCACCUCACCCAGG	37.3	74	50.4054	59.4595	0.847727
chi-m1653	UAGAACUACACAUCCCAGCAGGCUGCGCGGCGAACCAGUAACGGACCGAGGGGAAUGUUUGCUGCGACGCCUGCUGGGAUUGGUAGUUCUU	52.9	91	58.1319	57.1429	1.01731
chi-m1654	CGGUGAGGGGAUAGGGCGGGGCAGGGCGGCGGGCAGCCAAGGGGAGGCCCCUCUGAGCUGCCCUCCACCUCUGUCCCCAGGGUCUGAGCC	52	90	57.7778	74.4444	0.776119
chi-m1655	AGUGGCGUGUGGGAGCAGGUUGCCCUAGAAGGGAUCGAACCCAGGCCCCCUGAACUAGGAGCCUGGAAUCCUAGCCAC	31	78	39.7436	61.5385	0.645833
chi-m1656	UCGUGGUCACUGCGGGAUCUUUAGUUGAGGCAUGUGAACUCUGGUUGCAGCAUGUGGGAUCUAGCUUCCUGACCAGGGA	25.4	79	32.1519	53.1646	0.604762
chi-m1657	UCUAAAGGGCAGAGGCUGGGGCAGGGGUGGAGGGCACAGGAAUUUUUACCACCCUCUUCUCUUCCCCCCCCACAGUGCCACAGUGA	31.8	86	36.9767	59.3023	0.623529
chi-m1658	ACAAACGCAGGGCUGGUCCAGCCGCCCUCGGCCCCCUCUCCCUCCGCAGCACCUGGUCCCCGGCAGCCCCACCAGCUCACCCAUCUC	24.1	87	27.7011	72.4138	0.38254
chi-m1659	UCUUGAAUCCAGUCCAGGUAGUGGCACACACUUGUAUAGACGGCAGGGCGCCGGGGCCUGGAGCAGGGUUCCGAG	27.7	75	36.9333	61.3333	0.602174
chi-m1660	GGCUUCAGGUGGAGAUUCAGGAGGUCAUUCACUCGUGCUUCCGCAAACGUCGCUGGAGGCCUCCUGUGUGCCAGGCCCUGGAGUG	35.4	85	41.6471	61.1765	0.680769
chi-m1661	CUUGGGAGCCUGGCGUCCGGCCCAACCACCAGCCUGGGGCUUGCCGGCCCGACCCCCUGUCCCCUU	25.6	66	38.7879	74.2424	0.522449
chi-m1662	GGCUUGCUCUCAUGUGGGUCUUAGAAGCCCAGGCAAAUAAGUAGACACGAUGAGCCUCUAUGCCCCAGCCGGGAAUCAGCCA	22.6	82	27.561	54.878	0.502222
chi-m1663	GACUAAGUCCUGUCUAGUCAAGGCUGUGGUUUUUCCUGUGGUCAUGUAUGCAUAUGAGAGUUGACUGUGAAGAAGGCUGGGCGCCGAAGAAUU	19	93	20.4301	47.3118	0.431818
chi-m1664	GGUGUAGCUGCUCUGUGACGUGUGGGAUCUUCUCAGACCAAGGAUCGAACCUGUGUCUCCUGCAUUGGCAGGUGUAGAAUCCA	24.9	83	30	53.012	0.565909
chi-m1665	AGGCUGGGGAAACCUUGUUUUGAGCCUCCCGCCCCUGGAGGACGAGCGGCUAGGAUUCCUGGUUUUCAUCCAGGC	25.3	75	33.7333	60	0.562222
chi-m1666	CGGGGGCGCGGGCGGCAGUGGCGGGAGCGGCCCCUCGGCCAUCCUCCGUCUGCCCAGUUACCGCUUCCGCUACCGCCGCCGCUCCC	54.1	86	62.907	79.0698	0.795588
chi-m1667	CGAUCUGCAGGGCCCCGGCGCGCCCCCGGCGCAGGCCUGGGCCCCCGGGGCCGCGGGCGAGGGCGGC	40.3	67	60.1493	89.5522	0.671667
chi-m1668	CCCCUCCCCCUGCCCCGCCCCUUGGUUGCCCCGCUGUGCUGGGGGCUGCGCUUGAGGCGGUGCUGGGGGCGGCC	42.5	74	57.4324	79.7297	0.720339
chi-m1669	ACAAGUGACCCAGCAGGCGGGAGGGCAAGUGGAGGCUACCAGGAAGACACGCUAACCUCUGACCCACCCCCGCAGGAAAACCGAG	23.2	85	27.2941	62.3529	0.437736
chi-m1670	GACACAGGGCUCCCUGGGUGGGAACACUGGAGUGGGUUGCCAUUUUCUACCCAGGGAUCGCACCCGGGUCUCCUGCGUCU	41.2	80	51.5	62.5	0.824
chi-m1671	AGGGGCGGGGUCCCGGGCUGGAGGAGUCUGCAGGGAGGGGACUGCGUCUCGUCCCGCCCGGGGAGACCGCCCCUU	54	75	72	76	0.947368
chi-m1672	UCUGUCGUCAGUAUGGGACUUCAGGUUGUCCUGACCCCCUGCAGCCAGCAGAGAAGUGGGGGAAUGACGCUGCUCUGACUCCCAUAAACACCAGC	30.9	95	32.5263	56.8421	0.572222
chi-m1673	UAACUAAGGUAGUGGAAACUACUCUACCCACAAGGCUGUGCAGCUAUGACCAUGCACCAGAGAGACUUCUGGGUAAUGUAGCUUCCUCUGCCAACACUA	35.4	99	35.7576	47.4747	0.753191
chi-m1674	GAAGAGCUAGUAAUAUUGAAUUGGCACAAAAAUUUGUUUAGGUUUUGCUAUGAUGAUAUUAUGCGGAAGCCUGAAUGAACUUUUUGGACAGCUCACU	24.7	97	25.4639	35.0515	0.726471
chi-m1675	CGCUGGCCCGGCUCCGGGAGCUCUGCCGCCAGUGGCUGCGGCCUGAGGCGCACUCCAAGGAGCAGAUGCUGGAGCUGCUGGUGCUG	39.3	86	45.6977	72.093	0.633871
chi-m1676	GCGGGUGUGUGCUGGCCCCAGAAGUCCCAGAGCCAGAGGUGGGCUGCCCUUGCCCUGCUAACCCUGUGCUGACGUCUCUUCCCAGCACUGCCCAC	40.4	95	42.5263	66.3158	0.64127
chi-m1677	UGGGUAGGCCAAAGAGUUCGUUUGGGUUUUUCCAUAAGAUGGUAUGGAAAAACUUGAACAAACUCUUUGGCCAACCCAA	50	79	63.2911	41.7722	1.51515
chi-m1678	UGAAACUCCAGUACUUUGGCCACCUCAUGCGAAGAGUUGAUUCAUUGGAAAAGACUCUGAUGGUGGGAGGGGUUGGGGGCAGGAGAAGAA	32	90	35.5556	50	0.711111
chi-m1679	UAUAUUAAGUUGGCCAAAGGGUUCAUUCUGGUUUUUCUAUAUCAUCUUACAAAAACCCAAACGAACUUUCUGGCCAAUCCAAUAUU	27.2	86	31.6279	33.7209	0.937931
chi-m1680	AUACUGGUGUGCAUCUGUCCCUGCCUGAGGCCUCUGGACAAUUGUCCAAUUGGUCAUGUAGACACCGAGUAGAUCAGAAA	25.6	80	32	48.75	0.65641
chi-m1681	AGUUGGCCAAAAAGUUCAUUUGUUGUUUUCUGUAAAAUGUUAUGGAAAACUCUGAAUGAACUUUCUGGGGAACC	26.5	74	35.8108	35.1351	1.01923
chi-m1682	AACUCAAGGUCGGCCUGUGCUGGUCUCUGCCAAGAAGCCAAAUCCUGAGACUGAACAGGCCAGUCUGUCCCAGC	21.2	74	28.6486	56.7568	0.504762
chi-m1683	CAGGAAUUAGACUGAUUGUGGAAUGCAGCGUAGGAAAGAGUCCAGGACAGGAAGGCGUUGUCUUUAGGGUCAGAUGGCAGACAG	18.4	84	21.9048	50	0.438095
chi-m1684	AACAUCAUGGGCAUUUCUCAGGUUUACAAGAAUUUCCUGAGUCCUUUAAUUAAAGAGAAAUGAAUGAGUUGGAUGACUUGAGAAGCAUGUAGAA	18.1	94	19.2553	35.1064	0.548485
chi-m1685	GUCCUGGCUUUCAGAGCUGUGGUUCAAAAGCUGUUGAGAUCACUUAGAAGACUUUUGAACCACAAAUCUGAAAACCAGGGAAU	43.2	83	52.0482	42.1687	1.23429
chi-m1686	CGGUGCUCAGCUUUCUUUAUGGUCCAACUCUCACAUCCACAUGUGACUGUUGGAAAAACCAUAGCUUUGACU	20.4	72	28.3333	44.4444	0.6375
chi-m1687	UGUUGUUCCUUGCAAGUCGAAAAGUCUGGGUUGCUUGGCGGUGGUUUCCUUCCCACGGUCUGGACUCUGUGGACUGCAGGCAACC	26	85	30.5882	55.2941	0.553191
chi-m1688	ACUGGGCUGGCCAAAAAGUUCGUUUGGUUUUGUAAGCAAGCUGUUAGAGCAAAACCUGAAUGAACUUUGUGGCCAACCCAAG	40.7	82	49.6341	45.122	1.1
chi-m1689	GGCUGUAACUGUUCUCUGUAGAUCUUUGCUGACUGUGCCUCCAAGGUGUGUUAUCAGCAUGUCGCAGUCAGGACAUACUGUUA	21.8	83	26.2651	46.988	0.558974
chi-m1690	UUUGUGACCCCAUGGACUGCAGCAUGCCGGGCUCCCCUGUCCUUCACUAUCUCCUGGAGUUUGCUCAAGUUCAUGUCCAUUGAGUCAGUGA	23.6	91	25.9341	52.7473	0.491667
chi-m1691	GGCGCCCUGAGCCCUGUCCUCCAGCAGCUCACAGACAACGGGGGUCUGGCGAGCUUGGCACGGGGUGAGACCGCAGAGCCGCACGAGGGUGCA	39	93	41.9355	69.8925	0.6
chi-m1692	UGCACCUCGCAGGUGAGGGGCCAGGCGGGUGAGCGGGGCGCGGGGCGGGCCUGGACGGAGCCUCAGCUGUCUGUCUCUCCUCCAGGAGUGGGGGCC	45.3	96	47.1875	75	0.629167
chi-m1693	ACUGGGCUCCCUGACUGGCUCGGGGUGUGAGCCGGCUUUAGAGCUGCUCUGCCUCCCCAAAGCCAGCAGCCUCCACCCUCC	34.1	81	42.0988	66.6667	0.631481
chi-m1694	CCCUGGAGCGCGUCGCCCGCGUCCCCCUCUGGGGACCCGGGCCUGGGCCAGGGGAGGGACGCCGGUGGCGGAGAGGAGGCUUCCCGAAGGGG	52.5	92	57.0652	79.3478	0.719178
chi-m1695	UGGACCCUGGCGGGGGUUGGGGGGCGCAGGGACUGGGUUGGGGGGUGGCCCAGGAGGACCCAUGCCCAGCCUGUGUGUCCUGCAGGCGGCCAUCC	46.6	95	49.0526	73.6842	0.665714
chi-m1696	CACCGAGGUGGGAGUCGCUGGAGGGGUGGAGGUGGGGGUGGGGUGCGGGCGCCACGCUGACCUCUCUCCCCUGCAGGUCACGGU	44	84	52.381	72.619	0.721311
chi-m1697	GAUGGCAGGCGGGCCCAGGGGCCUGUUACCAGUGACUUGCCAGUCUGGGGCAGGGCCCAGGGCGCCACCUGUCAGA	46.6	76	61.3158	69.7368	0.879245
chi-m1698	AGAGCCGGCGACCCCGGCGGGCGGGGGUGCUAUUCCACAUGUGAGUGCCCAUGUGUACCUGGGAUGCGGGGGAGAGGGGAGG	27.8	82	33.9024	69.5122	0.487719
chi-m1699	CGGUUUAGGGUUUCUCUCCUGUCAGCUGGUCAGUAGGUCUGAGGGAUAUAUUUAAUAGAAUCUGACAGCUGAUGGAACUGGCCUUAUUGAA	27.3	91	30	43.956	0.6825
chi-m1700	UUAUUGAGUUGGUCAAAAAGUUUUUUGGGUUUUUCUGUAAUCUUUCAGGAAACACUAGAAUGAACUUUCUGGCCAACUCAAUA	36.2	83	43.6145	32.5301	1.34074
chi-m1701	GCUCACGCACGAGGGCGUGUUGCUGCCCGGCUCCACCAUGCGCACCAGCGUGGACUCGGCCCGCAACCUGCAGCUGGUGCGGAG	40.3	84	47.9762	71.4286	0.671667
chi-m1702	GGCUGCACAGCGGGAGGUGAGCAGCGGGUUUCAUCUGUAUUUACAACUGUUCCCCAUCACUCAGUUACUGCCUGAACUUUGCCUCCUGUCAGAUCAGUGA	28.3	100	28.3	52	0.544231
chi-m1703	GGGUUUUAGUUGCGGCAUGUGGGAUCUUCAAUCUCUGUUGCAGCAUGCGGGAUCUUUAGCUGUGGCAAUGUGAACUU	22.3	77	28.961	48.0519	0.602703
chi-m1704	GCCUCCCUCAGGACAGUGCUGGGUGGGAAGGGUCUCUGCUUCUGAAUAAGGGAUUACCUCUGCAUUUCCAGGGCUGACAGCUGCAGAACAGGGUU	28.3	95	29.7895	55.7895	0.533962
chi-m1705	CUUGCCUAGACAAUCCCAUGGACUGAAGAGCCUGGCAGGCUACAGUCCAUGGGGUCACAAAGAGUCAGACAUGACUGAGCAUG	34.4	83	41.4458	53.012	0.781818
chi-m1706	UACUGGGUUGUCCAAAAAGUUCAUCAGGAUUUUUCCAUAACAGCUUAUGGAAAAACCUGAAUGAACUUUUUGGACAACCCAAUA	52.6	84	62.619	35.7143	1.75333
chi-m1707	AAGUGAUAGGUUUCCAGUUUCAAAAAUUGUAACUUUAGGUCUAUACAGAACCCUGUUACAGUUAGGAUCUGAGAUUACCUGCAGAUUACAA	22.1	91	24.2857	35.1648	0.690625
chi-m1708	GCUGGCCAAAAAGUUCAUUUGGGUUUUUCCAUAGCAUCCUGUGGAAAAACCCUAAUGAGCUUUUUGACCAAC	41.4	72	57.5	41.6667	1.38
chi-m1709	GAAGCACAGGUGUUCAGUGCUGCAUCUCUGCCCAUGCAGCGAGUGCAGAGUGAAGAAUUGCAAU	20.8	64	32.5	51.5625	0.630303
chi-m1710	UGUGGAUGUGUCUGGGUGUGUGUGUGUGUAUGUAUAUGUAUAUAUGUAUAUAUAUACACAAUAGACUAUUAUUCACU	32.7	77	42.4675	31.1688	1.3625
chi-m1711	AAUAACCAGGGGAGUUCUGGGCUGCAGGCUCAGAUCAGAGAAACCAGAAUUUCUGGGCCUUGGCAUGAGGAUUUUUUUUAAAGGUCUCC	26.7	89	30	47.191	0.635714
chi-m1712	CAUUGGGUUGGCCAAAAAGUUUGUUCAGGUUUUUCCAUAAUAUCUUACAGGAAAAUCUGAAUGAAUUUUUUGGCCAACCCAAUA	48.3	84	57.5	34.5238	1.66552
chi-m1713	CACUAGGUUGUCCCAAAAGUUCAUUCGGGUUUUUCCAUGUAAUGGAAAAACAUGCAUGAAUGGAAAAACCUGAAUGAACUUUUGGGACAACCCAACA	58.8	97	60.6186	39.1753	1.54737
chi-m1714	CCCGCCGUGGGCCAGGCUCAGUGAUACCACCAUUAUAGCUGGGUUUGUGGGGUACCACUGUAGGCCAGGCUCUGGGCUGGUGC	39.3	83	47.3494	62.6506	0.755769
chi-m1715	AUUGGGCUGGCCAAAAAGUUUAUUUGGGUUUUCCUAUAAAAUGUUAUGGGAAAACCUGAGCAAACUUUUUGCCAAACUCAA	37	81	45.679	35.8025	1.27586
chi-m1716	AUUGGGUUGGCCAAAAAGUUCAUUUGAUUAUUUUCAUAACAGCUUGAAAAACCUGAAUAAACCUUUUGGCUAAUCCAA	26.3	78	33.7179	32.0513	1.052
chi-m1717	UAUUGGAUUGGCCAUAAAGUCAAUUUUGGUUUUCCCCUAACAUCUUAGGGAAAAACCCGAGUGAACUUUUUGGUCAACCAAAU	35.3	83	42.5301	37.3494	1.13871
chi-m1718	AAAACGCCACAUGAGCAUCCCUAGACAAUAGAAGUUGAAGGUGCAUUCUUCUUCUUCAAAACUUUUUGCUGUCUGGGCUCGAAAAUCUAUAG	20.7	92	22.5	40.2174	0.559459
chi-m1719	AGGUGGCCUUCGGUGUUUCCUUGGUCCAAGAGAGUUGGUGCCACAGUGACAGCUGAGUCACCACUCUGGACUUGGAGUUAGGAGACCAAGUGACC	38.4	95	40.4211	54.7368	0.738462
chi-m1720	CUGCUGACCCGCUCAGGCCAGGACCGCCAGCCACACUUCACUCCAGCAUUGUGCUCAGUCCUGCUGCUAAGGCGCUCGUUUGGCCUUGGGGUGCUG	30	96	31.25	63.5417	0.491803
chi-m1721	GUUCAGGAGCUCUGGACUUGGAGCCAGAAAAUCUGGGUUCCAUUCACCCUCUUUUUCAUGGGCUGUGAGUCCUGUGACA	27.6	79	34.9367	50.6329	0.69
chi-m1722	ACCUCAGCGGCUGCUCGGAACUGGCUGAUGGAGCAGUCCUGGCUGUGAGCCGGGGCCUGCGGCACCUGCGGC	35.3	72	49.0278	70.8333	0.692157
chi-m1723	GCAGGAGACAUGGGUUCCAUCCCUGGGUCGGGGGAUCCCCUAGAGAAGGAAAUGGCAGCCCAUUUCUACUAUU	26.6	73	36.4384	54.7945	0.665
chi-m1724	GGUAUCCUGUCCGUGGUUCUACCCUGUGGUAGAACAGCAUGACGUAACCUACCAUAGGGUAAAACCACUGGCAGGACACAG	44.7	81	55.1852	51.8519	1.06429
chi-m1725	AGGUCCAGCGGGUGGUGGGUGCUUUAGCGUCUCAGGACUACCGGGCGGUGGCAGCUCAGAGGAAGGAUGAGCCCAGUCCCCUCAACC	28.6	87	32.8736	64.3678	0.510714
chi-m1726	CUUUCCUCUCUGAGGCCCCUGGGUUCUGAGCUGCUGGGUGUGGGCAAUGGCUCAGAACCUCAGCAUUGCAGCAGGGGGACAGG	39	83	46.988	61.4458	0.764706
chi-m1727	UGCCUCGUCCUUCUUCACCCACUUCUCCGCCACGUACUGACUAAGGUAGCUGGAGUGGGAGAAGGAAAAACGGGACUGG	27.3	79	34.557	55.6962	0.620455
chi-m1728	UGGGAAACCCCUGAACGGCUCUAGACUGGGAAUAAGGGGUGUGAUCAGAUUCUUGGGGUUUUGGUUUGGAGCUGGUUUGGACAGAGAGU	28.4	89	31.9101	50.5618	0.631111
chi-m1729	UUAGGUAGCUUAUGGAGUUCAAGGAGUCACCAGGAGACCUGCCUGUCCUCCAUGAGCUCUGGCUAUUUGG	29.2	70	41.7143	51.4286	0.811111
chi-m1730	AACCUCCCAGUUUGGCAACUGAUUUGGUUUUGCUGAAUUUCUUUCGUGUGUCCAGAUCUCUUGCCAAUGAGGCU	24.4	74	32.973	44.5946	0.739394
chi-m1731	GGUCAAUGUCUGCUAAUAGGUAAAGAACUACCUGUGCCCUUCCGCAGCUCACUCCCCAGGUAGAUCUUUACCUAUUAGCAGACAUUGUCCCC	52.7	92	57.2826	48.913	1.17111
chi-m1732	UAGUCAAAGCUAUGGUUUUUCCAGUAGCCAGGUACAUAUGUGAGAGUUGGACCAUAAGGAAGGCUGAGCACUGAAGAACUGAUUCUUUCAAACUGU	18	96	18.75	41.6667	0.45
chi-m1733	GAAAGGGCACUUUGAGUGACUGAAUACUCCAACUUUUUGGUCUUUCUGAGAUUUAAGUAGAAGUUUGUACAGUCACACCCUCAG	18.2	84	21.6667	40.4762	0.535294
chi-m1734	UGCCUGCCAAAGGUAGGAUUAGAUCAUUAGCUCAGUGAUCUCCUAGGCUUUUGACACGCUGUGUUCUCAUCCUACAGCUGGUUUGGUAA	28.6	89	32.1348	46.0674	0.697561
chi-m1735	UUCGAUGACCCAGGAAUCCGGAUCUGCUCCUCCUCGGAGAGCAACAAAUCCGGAUUCCUCCAUCUAAGGGACU	30.2	73	41.3699	53.4247	0.774359
chi-m1736	GCCUACCGCCACAGUCGGCGCUGACCUGAGUGGCACCCCUCACUCGGGCCGCACCGGCUGUGCCACUCGGGCG	39.6	73	54.2466	73.9726	0.733333
chi-m1737	UAAGUUGGCCAAAAAGUUUGAUUGGGUUUUUCCAUAAUAUCUCAAGGAAAAACUUGAAUGAACUUUUUAGCCAACUCAAUA	30.8	81	38.0247	30.8642	1.232
chi-m1738	UGCUUCACUUCUGCCACAGUCACUAGCCUGCCCAGAUUCAAGAGGGACCACAGGCUGUGGCUGUCAAGACAGGAAAGGC	30	79	37.9747	55.6962	0.681818
chi-m1739	AACGCCCCUGGAAUGCUCCCUGGACCCAGGCAUUUGCUAAUUACUUUGCACAUUUACUGUCCUCCAGGAGCCCAUGAGGUUGG	22.8	83	27.4699	53.012	0.518182
chi-m1740	CUGGCGAUCCAGCGGUUAGGACUCUGAGCUUCCAAUGUGGGGGGAUGGGGCGUGGGAUGGAUCCCUG	23.1	67	34.4776	62.6866	0.55
chi-m1741	UCAUCUGCACCUGGGCCCGGCCGGGCAAGGCGGUGAGUCUCUCCUCGCCGGCCCACCAGGACCCAGGCGGAGGCGGGCCUU	42.2	81	52.0988	74.0741	0.703333
chi-m1742	GAGGUGACAAUCAAAAGUUCGUUCGGGUUUUAAAAAUCUUUGGAAAACUGGAACGAACUUUUUGGCCAACAUAAU	24.6	75	32.8	36	0.911111
chi-m1743	GAGGAGUCCAGGCCUCCUCCCCACCCCGCGAUAUGUAGACUGGGCUGUGCGUGUGCCUGUGCGGCUGGGGAAGUCUCCUGGAUUGUGAGGGAGCCCUG	36.6	98	37.3469	65.3061	0.571875
chi-m1744	GGUACACUUGCGCAGAGGCGGGAGGUAUGACCUCCAUACGCCCUGAGACCCUCUACCCCUCGCCUCUGCAGGUGAAGCUCUG	31.4	82	38.2927	62.1951	0.615686
chi-m1745	CGGCGAUCUCUGCCGUCUCUUGGCCCUCGGGGUCCGCCUCUGCGAAGAGAAGAGGCGGUCACCUGAGGGCAACUAACCCCGCCC	43.1	84	51.3095	67.8571	0.75614
chi-m1746	CCUGAUGUUUGAGCAGCCGUCGGCGCGGGGUCUCCGAGACGGCCCCGCACGGGCUGCAAAGGGAGGA	31.9	67	47.6119	70.1493	0.678723
chi-m1747	AAGCAACCUAUGUGUCCAAUAGUAGGGGAUUGUAUCAUGUUAGUGAUCCCCUCUAGUUGGACACUUAGCUUCUAUC	29.3	76	38.5526	42.1053	0.915625
chi-m1748	ACCAGUCGACUCGCGCAAGGGCUUUGCGCAGGGGCUUGCCGCGGAAGCGCUGGAGCACUGGGCGGGGUAUCGCCUUUCGCGAGAUCAGCCGCC	39.1	93	42.043	68.8172	0.610938
chi-m1749	AUUUCCCAUGAGGCCCUGGGGCGUAACUUUGCCUGCAGUCAGGCUAGGAUGCCCCAGGGCCUGCUGGGAGUUGUAGU	50.5	77	65.5844	59.7403	1.09783
chi-m1750	GGUGAGGGAUGGGCUUGGGCAGUGAGGACUGGGGGUCCAGCCCGCCUCCCACUCCUUACCCCUGGCCGUCCCUCCUCAGUA	44.7	81	55.1852	67.9012	0.812727
chi-m1751	CUGACUUUGCCUUCUCCUUAGUUUGUAUAAUUUUUCCUUUUAAAUUUGAUUUGGAAAUAUGUGGCUCUAGGGUCCGAAGUCAU	18.9	83	22.7711	34.9398	0.651724
chi-m1752	GAAACAGAAAGGAACUGGCUACUGUUCACACAAUCUGUAGUGAUGUACAGAACAUGAUCAAGGGUGUUACACUGGGCUUCCUUUACAAGAU	19.1	91	20.989	41.7582	0.502632
chi-m1753	CCUUUGAUCAAAUGUCAGGUUUUUCUCUAGAUAAGAGUACUUGUGCUGGAGAGAGGACUUGUAGUGAAUAUAGUAAGGU	23.1	79	29.2405	37.9747	0.77
chi-m1754	CCUUUGAUCAAAUGUCAGGUUUUUCUCUAGAUAAGAGUAUUUGUACUGGAGAGAGGACUUGUAGUGAAUAUAGUAAGGU	20.6	79	26.0759	35.443	0.735714
chi-m1755	CCAGGCCAGGAGGUGGGGGCGGGGAGCCAGGCCACCCGCAGGGCGGGGCACUGAGCCUCUGGCCCCCAGUUUGUGCCUGC	49.9	80	62.375	76.25	0.818033
chi-m1756	AAGAAAUGGGAUUGCUAGAUCGUAUGGUAGUUCUAUUUCGAACUUUUGAGGAACUUCCAUACCGUCUAGUCAUAAUGCCUGUACCA	28.1	86	32.6744	39.5349	0.826471
chi-m1757	CCCACGUGAUUGCCCCAGGGGGCCCACGUGAUUUCCCCUGGGGGCCCACGUGAUUUCCCCUGGGGGCCCACGUGAUUUCCCCUGGGGGCCUACGUGACUGC	56.5	101	55.9406	68.3168	0.818841
chi-m1758	CAUUACCCCCAGCAUCCCCAAACUCUUCAUAGGGGCGUGCUCUGUGUGGAGGGCUGGUGUCUGGCCCAUCUC	23.2	72	32.2222	59.7222	0.539535
chi-m1759	AUUGGUGAUGGACAGGGAGGCCUGGCAUGCUGCGAUUCAUGGGGUCACAAAGAGUCGGGCAAGACUGAGUGACUGAA	23.6	77	30.6494	54.5455	0.561905
chi-m1760	UUCCUAGGUAUAUUGGAGGACUUUCUGAGUAGGCAAAUCAAAUGGAGAAGGAAAGUGAAGAAAUUACUGGGGCAUUCCUCUCACUACCACACUU	18.6	94	19.7872	41.4894	0.476923
chi-m1761	GACAACACUGUAGCCCGUGGGGACCGGCUUGUCCACGGCGUCCGGUGUUCUCUCCCAGUAUCCCC	21.9	65	33.6923	64.6154	0.521429
chi-m1762	CAGUUUCCAGAGAGGUCAGACUUCAUCCGGGUGAGGCAGUGCCAGGUGAAGCUGGCCAUGGAGAGCGA	26.7	68	39.2647	58.8235	0.6675
chi-m1763	AGGAGGGCUUUGGCCAUUGAGACCAGUUGGGGCAUGUCUGGGGUUUCCCUGGUGACUCAGACGGUAAAGAAUCC	18.9	74	25.5405	55.4054	0.460976
chi-m1764	AUCUGGGCCCUGGGCUGUCUCUGGCAGACUGUGCAGGAGGAGGAUGCCCAGACUGUCCUGAGGACAGCCAAGCCCCAGAC	37.9	80	47.375	63.75	0.743137
chi-m1765	GGCAGAAUACAGGUGCUCCCUGGAGCAGAGUAGAGCGUGGGAGGGCCAGCCUGCCGGUCUCCGGUGGGCGCCGAGACCCCUGCCC	41.5	85	48.8235	70.5882	0.691667
chi-m1766	AUGGACAGGAAGCCUGGGGUGGGGGUGGGGAAGGUCCAUUCAUUUUCCCUCGCGGGGCAUCUGAGGCACAGAGAUCCCUGCCUU	32.4	84	38.5714	60.7143	0.635294
chi-m1767	AGUACACUCAUCCAUAAAGUAGGAAACACUACACCCUCCAGUGCUGUUAGUAGUGCUUUCUACUUUAUGGGUGACUGCAC	32.9	80	41.125	43.75	0.94
chi-m1768	UGGAUUGGUCAAAAAGUUCACUUGGGUUUUUGUACUAUUGUAUGGAAAAACCCAAAUGAACUUUUUGGCCAACCU	39.7	75	52.9333	36	1.47037
chi-m1769	AAGGGAAUGGCAGCCCACUCCAGUGUUCUUGCCUGGAGAAUCCCAGGGAUGGGGGUGCCUAGUGGGCCGCCAUCUGUG	34.7	78	44.4872	61.5385	0.722917
chi-m1770	ACAUGAGUUUGAGUGAACUCUGGGAUUUGGUGGUGGAUAGGGAGGCCUGGCUUGCUGCAAUUCAUGGGGUCUCAAAGAGUCAGACACGACUGAGUGA	28	97	28.866	50.5155	0.571429
chi-m1771	GGCUUAGCUGCUCUGCAGCAUACGGGAUCUUAGCUCCCCAACCAGGGAUCGAACUUGUGUCCUCUGCAUUGCAAGGCAGAUUCUUA	24.5	86	28.4884	52.3256	0.544444
chi-m1772	GGGAGUACGGGUGUGGGGGGAUAGGGAUGGGGUACAGAGACAGAGGGCGAGAGCAACAAACUCACCCUGGCUCUUCCAACAUCCCACAGGGAGUCGA	29	97	29.8969	59.7938	0.5
chi-m1773	UUAGGAUUGUCCAACUGUCGGAUCUGACUAGGGGAUUGGAAGAACAGUGUUCUCAAUGUGUGAGUCCUGCUGGGGGUAGUGGGUUUGCUCCUGC	24.5	94	26.0638	51.0638	0.510417
chi-m1774	UGGGUUGGCCAAAAAGUCUGUUUGGAUUUUUCCAGAAGUAGUUAUGGUAAACCCAAAUGAACUUUUUGGCCAACCAA	34.8	77	45.1948	38.961	1.16
chi-m1775	GGCCGAGGACUGGGACUUUGUAGGCCAGUUGAACCGACACCUUCAUCUCGCCCGCAAAGACCCAGCUCUCAGCUCC	33.6	76	44.2105	60.5263	0.730435
chi-m1776	CUUGUCCUCAUCCACACUUGUUAGGUUCUGGCUUUUUGAGAAAGUGAGUGGCCGACACAUUUGGAACAGAUCCCAUGGUCUACAGUGCAGAGAACAGA	22.7	98	23.1633	46.9388	0.493478
chi-m1777	UAGCUGCGGCCUGCGGGCUCUUUAGUUGUGGCAUGCGAACUCAGUUGUGGCAUGUGGGAUCCAGCUC	19.8	67	29.5522	58.209	0.507692
chi-m1778	GGCAGCUUCCUGCUGGAGGGACUGGUCCCUGACGUAGAAGUCAAGGCCGAGGGGCCCAGGUGCUACCAGUGGGGCAUCCA	34.9	80	43.625	65	0.671154
chi-m1779	AAAGGGGCCGCCGCCGCCAGGCCCGAGCGCGCAGCGCCGCCUGCGGCCCGGGCCUAGGUGCGCCCCUGCCGCCGAGACGCUGCGAGUUCGCCUCACA	49.2	97	50.7216	79.3814	0.638961
chi-m1780	ACUGGCUUGGCCAAAAAGUUCGUUUGGGUUUUUCCAUAGGAUGUUAUGAAAAACCUGAAUGAACUUUCUGUUCAACCCAGA	35.4	81	43.7037	39.5062	1.10625
chi-m1781	CCCGGGAGCGCGGCAGCCGGCGGACCCGGACGGCGCGCGGGUGGUUGGCAGGGAGGGCGGCCGGCGGGCAGCGGCCCCGG	45.7	80	57.125	87.5	0.652857
chi-m1782	CUGGCAGGAUGCCAGGGGUCCGGUGGGGAGGCGGCCUGCAGAGCCCUGGGCCGGGCCUCACCACUGCUCCUCCUGUGUUGCUGUGACCCUCCUGCCC	48.7	97	50.2062	72.1649	0.695714
chi-m1783	AAGGAAACUGGCGGGCUUCCCUGGUGGCUUAGUGGUAAAGAAUCUGCCUGCAGUGCAGGAGGAGACCUGGGUUCAAUCCCU	23.3	81	28.7654	55.5556	0.517778
chi-m1784	UGGGCUGGCCAAAAAGUUCGUUGGGUUUUUCUGCAGCAUCUUAUGGAAAAACGCAAAUGAACUUUUUGGCCAACCCAA	41.3	78	52.9487	43.5897	1.21471
chi-m1785	UCGGCACCAGGUGGGCAGAUGUACCUGGCAGCUGCAGGCUGGCCGAUUUCCGUGGCCUCUGCUAACUCCCUGGGGCUUCCUGCCCACAGGCUCUGAA	41.3	97	42.5773	63.9175	0.666129
chi-m1786	CAGGAUGUGAGGAGGGGUGCUAGCUCUGAAGAGAGGAGAGCAAGGGUCCCCCGGCAGAGGCCAGCCAAGCUGGCCCUGA	35.6	79	45.0633	64.557	0.698039
chi-m1787	UGGUGAGCGGGGCCUACUCUCCUGUUCCUGAGCUCGAGCGGGCCUCAGCAGUUGGGGCUUGUGGGCUCUAGAGCGCGGCUCAGU	37.5	84	44.6429	65.4762	0.681818
chi-m1788	GUACUCUCCAGCUGCGGGCAUUGUGCGGGCUCCUCAUUGCGGCGGCUUCUCUUGCUGUGGAGUGCAGGCUGCAGCAGUUGCGGCAUGUGUGCA	34.9	93	37.5269	62.3656	0.601724
chi-m1789	AGUUAUGGCAUGCGGGAUCUUUAGUUGAGGCAUGAAAACUCAGUUGCAACAUGUGGGAGCUCGUUCCUUGACCAGGGAUUGAACCCAGUCCCCUGCAUU	29	99	29.2929	49.4949	0.591837
chi-m1790	GCUCCUCUGUCAAGGCUUCCUGAUGCCGGGUGAGGGCCUGAGGGGACUCUCACCCACCUGCAGGCUGUGCCAGGUGGGGUGCCAGGGCGGGAGA	44.8	94	47.6596	68.0851	0.7
chi-m1791	CUGAGUCCAAAAGUCACCCCAGCAGCUUGAAAAAGUGGAAAAAUAAGCCAGGACUCCAUCCCCCUUCGGGCGUUCACUGGCUGUGCACUCCU	20.2	92	21.9565	53.2609	0.412245
chi-m1792	AAGGUUCCUAAGGGGCGAGGGGCAGGUGAUUCCCGAGUGUCCUGUGCGGUCUCAUCUGUUCUUCCUUCCACCAGAGGCUCCU	32.6	82	39.7561	58.5366	0.679167
chi-m1793	CACCUGAGCUGUCAAGCCCUGGAGCCACGGAGAGUAACUGGAUAGGAAAGGAACAGGGUCCCUGGCUUCUAGGAGCUCAUAGUGGGGU	32.6	88	37.0455	56.8182	0.652
chi-m1794	UCAGAACCUGGGCCAGUUUUUCCAGGAAUCAAGAAGGGACUGGGGUGGCGGGGGUGGGGGGGUGAA	21	66	31.8182	60.6061	0.525
chi-m1795	GGACUUUGCCGUCGCCUAGCAACCGUCUCCCUGGAACAUAGCGUUGAGGUAGGAGGUUGUGCUCUGAUGAAAUGUU	21.3	76	28.0263	52.6316	0.5325
chi-m1796	GAAGGCAGGCUUGGGGAAGCCAGGGGACUCAGAAGUUGACAAGGACUCCUUAUUUCCCUGUCUCCCAGGUGUUGCUUU	31	78	39.7436	53.8462	0.738095
chi-m1797	GUUGAUGUCAUUAGCCUUGUGUGUAAUUCUUGAAAUAGAAGUCUCAGCCUUCUGGGUACGGAAUAUAAGGAAGAGUGUGUGAUGUGAUU	18.8	89	21.1236	39.3258	0.537143
chi-m1798	GGGCGUGGCAGGCAGUGGAGUGGGGUGUACAACUGCAAGCCUCAACUAAUGGGGCUCCCUCUCCCCACCUUCCACUCCCAGGGCCACACAA	39.5	91	43.4066	62.6374	0.692982
chi-m1799	GAAAGUAGGGCUGGGUGAAGGGGUGGGAGGCUCUCACUGACUCGUCCCUCGCCCUCCACAUGA	24.1	63	38.254	61.9048	0.617949
chi-m1800	GGUCUCGUGGGGCCGGUGAACCCCGCAGCUUGCCGGCCGGCGGAAUUACUAGCCCAGGAGGCGGGGGUCGCUCUGGUGCCCUGGGGC	43.8	87	50.3448	73.5632	0.684375
chi-m1801	CUAUUGGGUUAGUUAAAAAGUUCACUGGGGAUUUUCUGUAAAAACCCACAUGAACUUUUUGGUCAACCCAAUA	28.4	73	38.9041	35.6164	1.09231
chi-m1802	CUUCGGUAGCGUUUGUUCCGUAUGACGUUGAAAGGAUGGAAGAGCACAUUUUUAAAGAGCGAGUGAGUGGGAGAUGGAAAACCAGAGGG	19.1	89	21.4607	47.191	0.454762
chi-m1803	GGGCGGGGUGCGGGGCUAGGGCUAACAGCAGGCUCACUGACGGUUUCCCGGAAACCACGCACAUGCUGUUGCCACUAACCUCAACCUUACUCGGUC	36.7	96	38.2292	61.4583	0.622034
chi-m1804	UAUUGAGUUGGCCAGAAAGUUCAUUCAGGUUUUUCCACAACAUCUUACAGGAAAACCCGAACUAACUUUUGAGCCAACCCAAU	28.8	83	34.6988	39.759	0.872727
chi-m1805	GUUCCGGGGGCAGGGGGAGGGCCCAUCCAAGCAGCUGUCUGAGAUGGCCUCUCCCCCAGCUACGGGGACC	41.7	70	59.5714	70	0.85102
chi-m1806	GGCUUGCCCCACUGGGAGCAGGGUGGGGGUCCAGGGAGCUGCCCCUGAUGCUUCCACACCUGCAGGUGGUGCGCA	38.5	75	51.3333	69.3333	0.740385
chi-m1807	GAGCUUACUGCAGCUCCGCUGGGGCUGGGGAGGGAGGGAGGCGGCGAGAAGGGAGCUUCUGUACCCCAGCUGGCUCUGCGGCUGCAGGCGCAU	45.1	93	48.4946	68.8172	0.704688
chi-m1808	CACAGGGUCAGAAUAACAUAAACAUGACUGAUCUAGCCCUCCAUUUAAUACCUUACAUGGGCUGGCUUAUCAGACUGUUUGUAUUGCCUGUU	24.8	92	26.9565	41.3043	0.652632
chi-m1809	CCCAGGGCCGAAGUCCUGUGCAGGUGGCCCAAGACAUCCUGGCUGCUCUGGGGAAGAAGAAGAAGGAUGUGGUGCUGGCCGACCUGAUGCCUUCCCUGG	37.1	99	37.4747	62.6263	0.598387
chi-m1810	UGAGACUUCGGAAAAGCCUUGCAAAAAUUAAUUUUUAUUUUAUUAAUUAAUUUUUGCAAGGCUUUUCCAAAGUCUCAU	45.3	78	58.0769	26.9231	2.15714
chi-m1811	UCUUUCAUCCAUCUCCUUCCCACCCUGGGCCACGGCAGGGAAGGGCACUGGACUGGGAGUCAGGAGACGGAGAUUGU	28.9	77	37.5325	59.7403	0.628261
chi-m1812	AGUUGUGGCAUGCGGGAUCUUUAGUUGCGGCACAAAAUUCUUAGUUGCAGCACAUGGGAUCUAGUUCCCAAACC	20	74	27.027	47.2973	0.571429
chi-m1813	CACAGGGGGUAGAUUUGAUGACCUCCUGAGGCUCCUUCUCUGGGCUGAGCGAGUGUCAGGGUGGUCGACAGUCUCCAUAGGGUCUCACGCUGGA	33.5	94	35.6383	58.5106	0.609091
chi-m1814	CCCCCGGCCCAGGUUCUGUGAUACACUCCGACUCGGGCUCUGGAGCAGUCAGUGCAUGACAGAACUUGGGCCCGGACGG	41.1	79	52.0253	64.557	0.805882
chi-m1815	CCGUCCGCAGUAUGGGGUUGUGAGGGGUCAGGGUCUCUGGCUGGCCAUCGCAGCUGAGGCUGGCCCCACACCGCCCCAGGCUGGGCCCA	49.7	89	55.8427	70.7865	0.788889
chi-m1816	UGCUUGGUUGGAGUGGCGGAGGGGUAGGAGGAGUUGGAAUUCACAUUUUUCCUCCCCUGUUCCUCCACAGACAUCAAGGA	31.7	80	39.625	52.5	0.754762
chi-m1817	UCUCUGAAGUCUCCAUGUCUCCAUUUGUGAGACUGAUAGGGAGGUAUUACCUGCCCUGCCUGCUUCACAGAGUUGUCGAGAUCGGAUG	27.8	88	31.5909	50	0.631818
chi-m1818	GUUAGCAGUUACCUCUCGGCAGUAUCCCUGGCAUCCUGAAGCCAGGGGAGCUGAGAGAGGGGAUGCUAGU	39.2	70	56	57.1429	0.98
chi-m1819	UGGCACAGUGCUUGGCACACAGUAAGUACUUAAUCAAUGUAUUGACCCGCUCUUGAGGAAACACAUUGGUGCUUUGCCUGUUCUCCAUUAGCCAA	22.5	95	23.6842	45.2632	0.523256
chi-m1820	UGGUGGCCUCUGUAUGACCCAGCACGGGGUGGGGGGACGCUGAUGGCCAGGCCCCAAGGGCUCUGGGCUGGCAGGCAGGAGGCUAGGU	41.8	88	47.5	69.3182	0.685246
chi-m1821	GGGGAAGUCUAGGGGCCUCCGUGGAAACCUGGAGCGGCCCCCCGUGACCCCAGCUGAUCCACGUCUCCAUUCUGGCCCCAGGAGACAAGAU	35.6	91	39.1209	64.8352	0.60339
chi-m1822	GCAUCUGUCCUUCCAAGGAGAAUUCAGGGUUGAUUUCCUUUAAGAUGGGCUCAUUUGAUCUCCUUGCAGUCCAAGUG	19.4	77	25.1948	45.4545	0.554286
chi-m1823	GCGUUGGCCAAAAGGUUCAUUCGGGUUUUCCUGCAACAUCCUAUGAAAAAACCUGAAUGAACUUUCUGGCCAACCCA	37.7	77	48.961	45.4545	1.07714
chi-m1824	AAUCAAACUACCACGAGGGCGAGACUCAGCAACUCAGGGACUCUCCCUUUGAGUCUGCCCCGUGUGUCUAACCACA	29.9	76	39.3421	53.9474	0.729268
chi-m1825	AUAUUGGGUUGGCCAAAAAUUUCAUUUGGGUUUUCCAUAAGAUUGUAUGAAAAACCCAAACGAACUUUUUGGUCAACUCAAUG	40.5	83	48.7952	33.7349	1.44643
chi-m1826	AUUGGGAUGACCAAAAUGUUCAUUCGGCUUUUUCCAUAACAUCUUAUGGAAAAAUCCGAACAAACUUUUUAGCCAACCCAA	28.6	81	35.3086	35.8025	0.986207
chi-m1827	AAUGGUGAACAGAGUUCAAAUAGCAGAGUGGUUAAAGGCACAGACGCUAGAACCAGACUGGGUUUGAAUUCUAACUCUUAAG	23.9	82	29.1463	41.4634	0.702941
chi-m1828	AGGCCUUCUGGCCUGAGGCCCUGGGAGCGGUGGGGGUCGAGUUGCCUGCCUUGACCAGCCUCUCUCCCGCAGGUUCGAGCAG	35.3	82	43.0488	68.2927	0.630357
chi-m1829	GUUAUUUUUUAGCAUUUGGCACCUGUGACAUGUCAUGCAUUUUCAGUAUAAAAUUGAAAGUGAAGAUAUUACAGUGCCUAAGUUCUGGCACUAUUUA	25.3	97	26.0825	32.9897	0.790625
chi-m1830	UACUGGGUUGGCCAGAAAGUUCAUUUGAGUUUUUGUACACUCUUAUGGAAAAACCUGAACAAACUUUCUGGACAACCAAAUA	27	82	32.9268	36.5854	0.9
chi-m1831	UGUGUUGGCCAAAAAGUUUGUUCAGAUUUUUUUAUAGGCCAUUGUGGAAAACCUGAACAAACUUUGUGGCCAGCCCAG	37.8	78	48.4615	41.0256	1.18125
chi-m1832	GGGCAGGGGGGGAAACCUGAAUGAACUUUUUUGGCCAGCCCAGUAUGUGCAGUUCUGUUCAUUGUCCCAGGUGUCCACCUUUCCA	27.4	85	32.2353	52.9412	0.608889
chi-m1833	GAGUGGGCCGUGGGGAGGAGUGCUAGGGCCAGCGCACCCCUCCCGCAGCCUGACCCCCACUUCCCUCCCAGGUUUAAGUCC	29.7	81	36.6667	69.1358	0.530357
chi-m1834	UGGGUUGGACAAAAAGUUCGUUCUGGUUUUCCCAUAAUAUCUUACAGAAAAACCCGAAUGAGCUUUUGGGCCAACCCAA	34.7	79	43.9241	41.7722	1.05152
chi-m1835	CGGCCGCGGCCUCGUGCCCUCCCUGCCCUGUGCAGUAUUUAUUGCUAAAUUAUUGUCCAGGAGGGGCGGCACAGGGCCAGGCC	46	83	55.4217	63.8554	0.867925
chi-m1836	CCGCCAGGUGUGGGGGGGGUCCUGCCCUGUAGCCCCUCCUCACGGGCCGGGCUCCCCCCAGUUCCCCCGUCU	37.4	72	51.9444	76.3889	0.68
chi-m1837	GGGUUGGCCAGAAAGUUCAUUCUGGGUUUCUCAUAAGAUCAAGUGGGAAAAUCUGAAUGAACUUUUUUGGCCAACCCA	45.1	78	57.8205	42.3077	1.36667
chi-m1838	UCGGUAGGCUAACGCGGUGGGCUCCAGCGAGCCGCCCCAGUGGAGGCGGCUCAGUGGGACCCCCUCACUGGCCGGACCG	45.9	79	58.1013	73.4177	0.791379
chi-m1839	GGACAGCGGGUGGACGGGCGCCCGGCCCUUCCUGUCCUUGCCCACGAGGGCUGGGUGCCCGUAGCUGGGGCUGGGCA	45.1	77	58.5714	75.3247	0.777586
chi-m1840	CUUUUGCUUCAUGCUGGUCCUUAGUGAGGCCUGUUUCCAGAGACUAGGAUGAAAACAAAUGUCGGCAGAGGAACCACCAGAGCGGAAA	23.1	88	26.25	48.8636	0.537209
chi-m1841	CCGCCUGCAUCACCGCCCUUAACCCGACCUCCAGCCGCCUGGACAAGGAAAGGUGAACUGGAGCCCGGCGGGGGCCGGCACCCCCUCUCC	31.4	90	34.8889	71.1111	0.490625
chi-m1842	AGCCAGCUGAGUGACUUGGCAGACCUGGGCUGCUCCGGCUGGUUUCUGGAGUCACAGGUAAAUCCAGGAGCUCCCUGGAUCCA	32.9	83	39.6386	59.0361	0.671429
chi-m1843	GAGACGCUUUAGACCCACGUGGAAGCUGGAUGCUUGAGAGCGCCUGCUCCUUCUCCCACCCUUCCGCAGUCAUGAUCCUUCCCCUCA	18.6	87	21.3793	58.6207	0.364706
chi-m1844	GGAAAGGCUGCCCUGCCUGACCUUGGACCUGAGCCCCGCAUUUCUCUCCGGUCCGUGGGGGCAGUUGCCUACAU	29	74	39.1892	63.5135	0.617021
chi-m1845	GGUGUCUGUCCUGGGGGUGGGGAGGGCGUGUGCCUGGGCCUGGCACCCCUCCCUGCUCACGGCCUCUCUGCCCCCAGGCUGGCACCG	62.6	87	71.954	74.7126	0.963077
chi-m1846	GUAUCUCCCUGGCGCUUCUGCCGGCCAGGAAGGCCACCCUGCGCUGGGGGUGAGCCUGUUCAACCUCUCCUUGGCCUCCAGGAGCUCUGGGCAAUGGG	46.4	98	47.3469	66.3265	0.713846
chi-m1847	AGCUUCUGUAGGCUAAAGGAGGGGGCUACAUGCAGAAACCACACAGUCACCUCUGACAGUCGUCUUCACAUUGGUCGUCGGUGGUC	22	86	25.5814	53.4884	0.478261
chi-m1848	UAGUGGAGGCCUGCAGGAUCUUUAGUUGUGACAUGCAGGCUCUCAGUUGCAACAUGUUGGAUCUAGUUCCCUGGCCGGGCCCCCUGC	31.1	87	35.7471	56.3218	0.634694
chi-m1849	GGGCGGGACCACCUCCGCGUCUCCUGGAGCCUGGCGGGAGGCCUCGGGACCAGGCCCGGGGGAGCGGGGAGGCACUCCAUGCUUG	51.5	85	60.5882	76.4706	0.792308
chi-m1850	GGGUUGGCCAAAAAAAGUUUGUUUGGGUUUUCCUGUAAGCUGGUGUGGAAAAUCUGAAACAAACUUUUUAACCAACCCA	34.6	79	43.7975	39.2405	1.11613
chi-m1851	CGGCAGGUGAGGCAGUGGCCAUGGGGAGGGUGGAGGAUAGACCUUAACCUCCCAUCCUUGUGACCACGUCCUGGCAGAGCC	36.7	81	45.3086	62.963	0.719608
chi-m1852	CGGCUGAGCUCGUGCAGCCCCAACUCUUGAGCCUGUGCUCUGGAGCCCAGGAGCUGCAGCUGCGCAGGCCA	33.3	71	46.9014	67.6056	0.69375
chi-m1853	AAGAUAAUGCCUUUGGAGGGUUACUCGUGGCCACUGAAAUGAUAAUCCGUGAAAGUCACUGCUGGCUGAGAUCUCCCUUGAUGGGGAAAUAGAU	22	94	23.4043	45.7447	0.511628
chi-m1854	GGGUUGACCAAAAAGUUUCUUUGGGUUUUUCCAUGCCACUGUGUGGGGAAAAAACCGAAUGAACUUUUUGGCCAACACAAU	34	81	41.9753	41.9753	1
chi-m1855	AGAGGGAAAUGUCAGGAAGUAACUAUAGUACAGAAAUAACUGCUGAUUUCUUUACUGUUGUCACUUCUUUCUUUGCCUUG	23.9	80	29.875	36.25	0.824138
chi-m1856	UGAGUUGCACCCUGCUUCUGUCUUCCCACAGCAUAAUACGUAACAGUGGAAGGAAAAGAAGUAUGGCUGAUCUAUU	18.3	76	24.0789	43.4211	0.554545
chi-m1857	AACCGCCACCCCACCCAGUCCCUUCUUACCGGGUGUCAUUCAAGCGUGCCCGAGAAGGUGCUGGGCGAGGAGACGGCUCUGCA	33.9	83	40.8434	63.8554	0.639623
chi-m1858	AAACCGCAGACCUGUGCUCCAGGAGCUCGUGGCUUAAAGAGGAGGAGGACUCUGCCCAGAGCGCCCUCAGGGGCCGUGUCGCCCGGCAG	34.1	89	38.3146	66.2921	0.577966
chi-m1859	CACAUUCAUGUGUAUAUGCACACACAUAUGUGUGUGCCCGAGUUUGUGUAUAUGAGUGUGUGUGUGAGUGUAUGUGUGAGUGU	36	83	43.3735	42.1687	1.02857
chi-m1860	CUGCCCAAUUGCACUCAUUUCACAUGCUGAGAAGUUAAAGCUCAAAGUCCUGUAAGCUAGACUUCAACAGUACAUGAAUGGAGAACUUGAAGAUGGACAA	22.8	100	22.8	41	0.556098
chi-m1861	GGGCUUGGGAGAGGCUUAGUGGGUGCUUGGGGAGACGCUUGGGCGGGCAGAGCGGCUGGCCCCAUUCCGGGCGCCCUCUGCAGAUCGGUCCCACCG	46.2	96	48.125	70.8333	0.679412
chi-m1862	AGUGCAGUCACCCAUAAAGUAGAAAGCACUACUAACAGCACUGGAGGGUGUAGUGUUUCCUACUUUAUGGAUGAGUGUACU	38.8	81	47.9012	43.2099	1.10857
chi-m1863	UCCAUCAGUGUGCCAACCACUCCUGCUCCCUGCUUCCAGGAAUGUCUGGGGAAAUGAGUUCUGGGCUCCAGUGGGAAGCACCAUAUGGU	28.9	89	32.4719	55.0562	0.589796
chi-m1864	GAAUGGAGGUUAAGACUAUACUUUCAGGGAUCAUUUCUAUAGUUUGUUACUAGAGAAGUUUCUCUGAUCGUGUAGAGCACCCGAAA	27.7	86	32.2093	38.3721	0.839394
chi-m1865	GGGUAGAGGUUAAGACUAUACUUUCAGGGAUCAUUUCUAUAGUUCGUGACUAGAGAAGUUUCUCUGAUCGUGUAGAGCACCCG	28.5	83	34.3373	43.3735	0.791667
chi-m1866	GGGUAGAGGUUAAGACUAUACUUUCAGGGAUCAUUUCUAUAGUUCAUGACUAGAGAAGUUUCUCUGAUCGUGUAGAGCACCCG	28.5	83	34.3373	42.1687	0.814286
chi-m1867	AGCAAGAAAGAAGUGCAGGUUUGGUCUCUAGUUGGGGUACCCAAUCUAAUUAGAGAUUCAAGGAAGGUUUUCAAGGGAAAU	19	81	23.4568	40.7407	0.575758
chi-m1868	AACUGACUUUUAUCAGGUUGGCCAAAAAGUUCAUUUGGGUUUUUCCAUACAAUAGUACAAAAACCCAAGUGAACUUUUUGACCAAUCCAGU	38.8	91	42.6374	35.1648	1.2125
chi-m1869	AUUGUUUUAGAUGUGAGUGAUGAAAUCAUAUCUCUGGUUGUGGUCUUCUCUUAUAUCAAGAGAUUUCCUUGCUUUGCAUUUGAAUCAUC	20.7	89	23.2584	33.7079	0.69
chi-m1870	AUCUUAUGGAAAACCCGAAUAAACUUUUUAGCCAAGUUGUGAUUUUGGUGUGUUCAUGACAGGAGGUAAGUUCAGGGCCUUUCUACUCUGC	18	91	19.7802	40.6593	0.486486
chi-m1871	UCCUCAGAGCUCUGGGGGGUUGGAGGAGCAUCCUGGCCUGACCUCAGCUCUUCUGUCCCCUCAGGCCUCUGUGUG	37.6	75	50.1333	62.6667	0.8
chi-m1872	AGCUGAGAGCUGGGUCUUUGCGGGCGAGAUGAAGGUGUCGGUUCAACUGGCCUACAAAGUCCCAGUCCUCGGCCCC	42	76	55.2632	60.5263	0.913043
chi-m1873	UCUUGCAUGAGACCUAGGAUAUCAGAACUGGGGGAUCCUUAGAGAGCUUCUUCCCUUUGCCUUCCUUUGUCAAGUGAGGGG	22.6	81	27.9012	49.3827	0.565
chi-m1874	GCUCACCACAUGGGGUAAGGAUGGAGAGGACCUUUGAGCGCUACUAGAUACCUCUCCAUUCUCAUCCCCAGAGGCUUAGAGA	30.4	82	37.0732	52.439	0.706977
chi-m1875	AGAGAUGCUGAAUGGGGCAGGUGGAUGGAGUCCGAGUAGCAACCAGCUCUCCUCCCACCCUGCCUCCUAGAUUGCUGC	28.2	78	36.1538	58.9744	0.613043
chi-m1876	CGGGUCUCCCCCAUCCGACUGUGGAUCUGCACGGGAGACCCCUGACCCUCUUCGGUCUGGGGGCUUCCCA	30.9	70	44.1429	67.1429	0.657447
chi-m1877	GAAACCCAGCCUUACUCCCACCCACCUCCAGGCCAAGCUGCGACUUGAGAUGGAGAUGGAGCGGAUGAGGCAGACCCAU	26.8	79	33.9241	59.4937	0.570213
chi-m1878	GUGGUGAGCUGGGGUUACUCUGUAGUUGGUGGUGCGCAGGCUUCUCAUCGCGGUGGCUUCUCUUGUUGCAGAGCGCAGGCCGUAGGGCACU	27.3	91	30	60.4396	0.496364
chi-m1879	CAGCCACUCUUUACAGUCCAGGAAGGACAUGGAGCCUCUUCUUAGCACUAGCUGGACGUGGCUCCAGGCCCUCUCUGCCCUUCAGGUUCCCGGCUC	31.9	96	33.2292	59.375	0.559649
chi-m1880	GGCCGCGGAACUCCCCAGUCUGGCUGGCUGCGCCUCGAGAGCUGACCCCCACGAGGGACGUGGGCAGAGGGCUGGAGUGAGCGUGGCCA	44.8	89	50.3371	71.9101	0.7
chi-m1881	CUCCAGGGCAACCGUGGCUUUCGAUUGUUACUGUGGGAACCGGAGGUAACAGUCUACAGCCAUGGUCGCCCCGCAGCAC	38.2	79	48.3544	59.4937	0.812766
chi-m1882	GCGCGCCGGCACCUUGGCUCUAGACUGCUUACUGCCCGGGCCGCCCUCAGUAACAGUCUCCAGUCACGGCCACCGACGCCUG	34.1	82	41.5854	68.2927	0.608929
chi-m1883	UCGGCCCUGAGCCAUGUGCCUCCAUCCUAGGCUUCCAUCCAGGCUGAGACAUGGCCAAUGAUGGAGGCACACGGCUCAGGGCUGAC	58.4	86	67.907	61.6279	1.10189
chi-m1884	GAUUUGGUCAAAACGUUCGUUCGGGUUUUCCCAAAAGAUACUAUGGAAAAAUCCAAAUGACCUUUUUGACCAAUCCA	26.1	77	33.8961	37.6623	0.9
chi-m1885	UGCCUCGUGCUGGCCAUGGCCCUGGGCUGGGCGAACAUGCUCUACUACACACGGGGGUUCCAGUCCAUGGGCAUGUACAGCGUCAUGAUCCA	34.5	92	37.5	60.8696	0.616071
chi-m1886	CCAGAAGGUCUGUCUUCAUGCUUCUGCUCUUGGGUGCCCCAUCACUGGGGGCUCCCAGGAGUGGGGCCUGGGGAGUCUCCUCUG	46.8	84	55.7143	63.0952	0.883019
chi-m1887	UAGGAGUGUGGUCCGGAAUUCUACCCAGCAAAUCCUUUCAGAAGCAUAUUGCCGAAUAUUUGCAAGGUAGGAUGUCUGGGCUCUCCU	33.8	87	38.8506	47.1264	0.82439
chi-m1888	GAGGACGGUCUCUGGGAGAGGAGGAGGAGGGCUGAGACCUCCUGGAGUCCACAUUCUUCCACUUUCUUUCCCACCAGCCGACCGG	36.5	85	42.9412	61.1765	0.701923
chi-m1889	CCCACCCCAGUCCUGCUCCCGCCCCAGCAGCACACUGUGGUUUGUACGGCACUGUGGCCACGUCCAAACCACACUGUGGUGUUAGAGCGAGGGUGG	41.3	96	43.0208	63.5417	0.677049
chi-m1890	GGGGUGGCUCUCUGGUGUGGAGUAGACAGGAGGGUGUGCACACUGACAAGGCCCUCCUUUCAUCACCACUGCCAGUCGGGCUUUGCAACCACCA	40.4	94	42.9787	59.5745	0.721429
chi-m1891	AGGUGGGGCUGCUGGAGGACGAGCCCAGGCAGGAACUCGGCCUGACUCCUCACUCCAGCCCCGCUUC	34.8	67	51.9403	68.6567	0.756522
chi-m1892	CCCUAGGGACAGUUGGGGCAGAGAAGCGUGAAGAGAGACUAUUGAUCUUACACCUACUUCUCCUUCCUUGUUUUUCUACCCAACCAGGAGGUGGAGC	26.7	97	27.5258	50.5155	0.544898
chi-m1893	GAUUGGGUGGGCCAAAAAUUUGUUCAGGUUUAUUCAUUAAGAUGUUAUGGGAAAACCUGAAUGAACUUUGUGGCUGACCCAAU	37.5	83	45.1807	38.5542	1.17188
chi-m1894	UCUGAAGCUGGGAGAAUGGGGGGUGGGGAUUGAAAACCACAUGCACAGGACCUGUGUUUUUCUCUCUUCCCAUCUCAGAAGCUCCUCGG	31.1	89	34.9438	52.809	0.661702
chi-m1895	ACGUACUCCUUCCCCUAUUUCGAACCAGUCUGUAGGGAAAGGAGUAUGUCAGCUACUGUAACAACAGACUGGUUCCAAAUAGGGAAAGGAGUACGUC	53.6	97	55.2577	46.3918	1.19111
chi-m1896	GAUCGGAUCUCGGGGAAGGUGGCCCGGGCAUACAGCAAACUGCGGUGAGAGCCAGAGCUGGGCCUCCAUCUGCCCUGGGCUAAAGAGG	31.8	88	36.1364	63.6364	0.567857
chi-m1897	GGGUUGACAAAAAAGUUUGUUUGGGUUUUCUGUAAGAUAUGAUGGAAAAACUCGAAUGAACUUUUUGGUCGGCCCAAUA	36.2	79	45.8228	36.7089	1.24828
chi-m1898	UUCCAGGCUGAUGAGAGGAUCUGUCUGCAGCUGCACAGAAGCUGACAGCCCUCAGACCAGUCGUUUAUAAAAGCCUGUCUGGAGC	28.4	85	33.4118	52.9412	0.631111
chi-m1899	CGUUCCAGAAAGAAGAACGGACACUUGAACUGCACACUUUCACAUCCUCAGUCUGGUGUUCUUUCUCCUACCUGGGUUGA	22.4	80	28	47.5	0.589474
chi-m1900	CUUUCUUUAUUUGGCUGCUCUGGGUCUUAGUUACAGCAUAUGGGAUUUUCGACUUUUGAUGUAGCAUUUGGGAUCUUUAGUUGUGGUAUGCGGAAUC	20.2	97	20.8247	40.2062	0.517949
chi-m1901	GGUUGGCCAAAGAGUUCAUUCAGGCUUUUCUGUAACAUCUUUUGGAAAACCUGAACAAACUCUUUGGCCAACCCAAU	41.4	77	53.7662	41.5584	1.29375
chi-m1902	UGGGUUGGCUCAAAAGUUAGUUCGGGUUUUCCUGUAAGAUGUUGUGGAAAAACCUGAAUGAACUUUCUGGCCAACUCAA	36.4	79	46.0759	41.7722	1.10303
chi-m1903	UAGCGUUCUGCCGCGCGCCGGCGCAGCCUCGCCGAGGCCUUUAGCUCCCGGGCAGCUCCUCUUCUCUGUGACCUCGUGGCGCAAUGGUAGCGCGUCU	36	97	37.1134	68.0412	0.545455
chi-m1904	GGAGGGCCCCUCUGGGCAGGCGGGCGGACUCUCCACUGGGGGUCUCAGCCGCUGGACCAGGCGCAGUGGGUCUAUG	36.2	76	47.6316	72.3684	0.658182
chi-m1905	ACCGGGGAGUGAAGGAGUGUUGGCGGGCGCUCUCCUGACCCCCAGCUGGUGCCCUCCUGCCCGCUCCUUCCCUCCCAGGUU	46	81	56.7901	69.1358	0.821429
chi-m1906	UGAGACUUUGGAAAAGCCUUGCAAAAAUUAAUUAAUAAAAUAAAAAUUAAUUUUUGCAAGGCUUUUCCGAAGUCUCAU	48.5	78	62.1795	26.9231	2.30952
chi-m1907	GGAGUGGGGAAGCUGAGGUCAGAGAGACAGGGGAGCAGAUCAUGUGGGUUUCAAGGGCACCCUGGACUUUUACUCUGAGUGAAAUGGGGAG	19.2	91	21.0989	54.9451	0.384
chi-m1908	GGGUUAGCAGAUCAGGGGGGCAGGGGCCUGACCCUGAGCUAAGGUGAUGCCGCCUCCCCUCCUGCACAGGUACGUCCA	31.1	78	39.8718	65.3846	0.609804
chi-m1909	CCCUCUGUGGUCUGGGAGUAUAGCCAGCUCCUUGACCCGGUUUGACUCAGCCAACUGGGGCCUAGCGGGCUGUGAGAUCUUUGAGACACCCCCCAA	31	96	32.2917	59.375	0.54386
chi-m1910	GUCCGGGCCCAAGUUCUGUCAUGCACUGACUGCUCCAGAGCCCGAGUCGGAGUGUAUCACAGAACCUGGGCCGGGGGG	41.6	78	53.3333	64.1026	0.832
chi-m1911	CAAGCUGGAAAGUGGGGACUGUGAAGGACUGAUGUGGACCAUAAACAACUCCUUUCUCUCCCCACAGCUGCUGAUGGA	21.9	78	28.0769	51.2821	0.5475
chi-m1912	GUAUACAAAUAUGUCUUUGAGAAGUUGUUUUCUGUUCUUUUGGAUAUAUUAUCCAGAAGUGGAAUUGCUGGAUGAUGUGGUCUGAAAGCAUUGUGUA	25	97	25.7732	34.0206	0.757576
chi-m1913	CUCCGCAGCUCGGCUGGCAGGGCCCGGCGGGGCGUGUGCGGCUGCUGGUGCAAGCCCCCCCGCCCCACCCCUCCCCAUGCAGCCCUGGCAGUGCCU	45.8	96	47.7083	78.125	0.610667
chi-m1914	UGGUUGUGGAAUGCGGGAUCUUUAGUUGUGGUAGGCGAACUCAGUUGCGGCAUGUGGGGUCCAGUUCCCUGACCAG	26.1	76	34.3421	55.2632	0.621429
chi-m1915	AGCGGAGUAUAGGCUGGGAGAGAGUGCCUGGGGUGGACCCCAGCCCUUGGGCGCCUCUUCCCCAGCAGACAGGUGUGCG	39.2	79	49.6203	67.0886	0.739623
chi-m1916	CUGCCAUACUCACCCUUUUAAAAGCACUCAGUGGGCCUUUUGCUGAUGACCCGCUGAGCCGUCAAGAAAGGGCAGAGUGAAAACACCGCUUUUGGGUG	32.7	98	33.3673	52.0408	0.641176
chi-m1917	CAGCAUGAGCACUGGACUAGGAGUCAGACAGUCUCAGGGGCUUGUCCUGGCUCUGCUGCUCACUAGGCCUACAGCCCACAGAGUCAUGGUGG	33	92	35.8696	58.6957	0.611111
chi-m1918	GAGCUCUCAGGAGGCCAUGAUCAUCCUUCUGUUUCACCAACUCCAGUUUCUUCUGUGAUGGGGAAGUCCUGGUUCUGGUUUAUCUGCUCAGUGGCUCU	27.6	98	28.1633	50	0.563265
chi-m1919	CUGUGGCCUUGUGGGCUGUGGGCUGCAGCCUAAGCUCUUGCCCACAGACUGUAGCCUGGAGCCCCUGGGGACGCAG	40.7	76	53.5526	65.7895	0.814
chi-m1920	GUUGCGGCAUGCGGGAUUUUUAGUUGUGGGAUGCAGAAUCUUUUUAGUUGUGGCACUCAAACUCUUAGUUGCAGUAUGUGGGAUCU	21.1	86	24.5349	44.186	0.555263
chi-m1921	GCGCGUCGUGGUGGCCCUGGUGGCGGCGUUCGUGGUGCUGCAGCUGCCCUACAGUCUCGCCCUGCUAUUGGAUACUGCCGACCUCCUGGCGGCCCGCGAG	39.1	100	39.1	70	0.558571
chi-m1922	AGGUGGAUAAAGUAUAGGUCAUAAAAGUUACACAUUUUGCCUAAAGUUCAUUACUGUGUCAGUGGUGUGGCAAUGAUGAAACUGAAGCUCUGGUCCAACC	20.9	100	20.9	40	0.5225
chi-m1923	GCGAGGACAUGAGGCGGACACUCCUGAGAUGCCAGGCCAGGGAGCUCACACUGACUCUGUGUGUGUGGGUGUGUGUGUGUGAGUGUGUGUAGUGCUCG	33.4	98	34.0816	59.1837	0.575862
chi-m1924	UGGUUUAUGGUCUGAUGGGGAAUUUUGAGGCCCUAAGAUAAGGAUAAUGUAGUAUUCCCUAGCUUUCAGCCAUUGACGU	22.3	79	28.2278	41.7722	0.675758
chi-m1925	CACUUCAAUAUUAGUUAAAGGGCUGCAGCUUGGGAACCACUGAUUCAAGGUAAAGGCUCCUUGACGUUUUUGAAGCU	19.9	77	25.8442	42.8571	0.60303
chi-m1926	CAGGAAGGAUGGUGGGUUGGGGAAGGUGAGGGUGAUGGCUAGCAUCCCUGAAGCCCUUCUCUGACCUCUUCCUCCCCAGUGUCCUUCCAG	44.1	90	49	58.8889	0.832075
chi-m1927	GCAGAGUUGGUUGUGUGUUGUGUUUUUUUUUUUUUUAAGGACAAUGAAUAAACCAUUGGGAACGGGAAAAAGAAAAGCUAGGGCUACAAAAGUUUUAUU	20	99	20.202	33.3333	0.606061
chi-m1928	GAGUUGACCAAAAAGUUCGUUUGGGUUUUUCAUACAAUCUUAUGGAAAACCCAAAUGAAAUUUUUGGCCAACCCA	36.8	75	49.0667	36	1.36296
chi-m1929	GUCCUAGCCACUGGACCACCAGGGAAUUCCUAUUGUAAUUUAAAAAACAACAGGGAGUCCCUGGUAGUGUUCAGUGGUUAAGA	42.2	83	50.8434	44.5783	1.14054
chi-m1930	UGUUGGGUUGACCAAUAAAUUCAUUCUGGUUUUUCCAUAAGAUGUAUUGAAAAAUCUGAACGAACUUUUUGGCCUACCUAAU	22.4	82	27.3171	32.9268	0.82963
chi-m1931	AGGAGUUAGGUGCCUGGCCUCCUGUGUACCCGGGACUUGCAGUGCCCACCGGCUUGGCCACAGGGACAGGGGUCCAGAGGCCCAACCUCUG	35.9	91	39.4505	65.9341	0.598333
chi-m1932	UAGUGGUCACAGCUGCCUGAAAUAAAGCUGAGGUCAGACCAGACAGUCUAGCUCAAGUGAUUGAGAAGUCUGUCUGUUUGAUCUUUGGUACCAUGG	33.9	96	35.3125	45.8333	0.770455
chi-m1933	UACUGGGUUGGCCAAAAAGUUCAUUUGGUUUUUUUCAUAACAUCGUACAGAAAGACCCAAACGAACUUUUUGGCCAACCCAGU	45	83	54.2169	39.759	1.36364
chi-m1934	GCAGGAGCCCAACUGCAGGGAGCUCGGGCACAGGCUUCUCCCCAGGGUUGCCAGCUUUCCUGUUGUCUCCCUGCAGUUUGUGCUGAAG	38.1	88	43.2955	61.3636	0.705556
chi-m1935	CUUGCCAACCGUGGGGCAUGAGCAGGCUCUGGGCUCUGACGGGCUCUGCCUGGCUCUGUCCCCAGUUUCUGGACUU	34.4	76	45.2632	63.1579	0.716667
chi-m1936	UGGGUUGGCCCAAAAGCUCAUUCGGGUUUUUCUGUAAGAUAUUAUGGGAAAACCAGAACGAACUUUUUGUCCAACCCAGU	35.4	80	44.25	42.5	1.04118
chi-m1937	CCGGCCCGGCUCCGUGGGGGGCAGCGCGGCCCGGCGGCCCCGGCGGCUCAUUCACCGCGGCCAGCCCGGCGCCGCCGCCCCCGCCCCCGGGCGGCUGGA	64.4	99	65.0505	88.8889	0.731818
chi-m1938	CUGCCCUCUUCAACAAAAUCACUGAUGCUGGAGUUGCGUGUGUCAUCACUCAGCACCAGGAUAUUGUUGGGGAGGACGGCCCG	34.6	83	41.6867	54.2169	0.768889
chi-m1939	GUCAGUGGAAUUUGCUGUUUUGUUAGGUGGUGAGCUCACUGUUCCUAGAAGGAUUCAAGCCCUGACAUGGACAGGAUUUUUCAUGGGA	25.5	88	28.9773	45.4545	0.6375
chi-m1940	GAGCAGCCCAAUGGGGGUCGGGGGACAGACUGCUCAGUCAUGGGCCUGUUCUCUGCUCCCCAGAGUCUGGAUGU	33	74	44.5946	62.1622	0.717391
chi-m1941	GGGAGCGCAGCGGGGCCCCGGCGGCGGCGGUGCGGAGGCGGCCGAGUGCGGGUGUGGGCGGCGGCGCGGGGCGCACGUGCGCCGGGCCA	47.8	89	53.7079	87.6404	0.612821
chi-m1942	CACUGGACCACCAGGGAAGUUCCCUUUCUCCCUCUAUUUAAGAUAUAGUUAUGAGGACAAGGGACUUCCCUGGUGGCUCACGU	40.1	83	48.3133	49.3976	0.978049
chi-m1943	GCUUCCCGGGAGAGCCGCCCAGCAGGCCCGAAACCUGCCCGCAGUGCCCCCAGCAGGCUGGUCUGCUGAGCCCCUCUCACGGGUGG	41.3	86	48.0233	73.2558	0.655556
chi-m1944	GAAGUGGAGCUGGAGGCAGAUUUACACCCUGGCGUCUGUUACUCUCCCCUGGGUGUGGCUCUGCCUGGCCCCACCCUA	35.5	78	45.5128	61.5385	0.739583
chi-m1945	CCAGAGACGCCGCGAGCCGGGCGCUUCCCGGUACCGUCAAGGGCGGGCGUGCGCGCGGUCCGGGGGCUCUGUGGG	42.2	75	56.2667	78.6667	0.715254
chi-m1946	GGUGGGCGGGGGCGGCAGCGGCCCAGCAUGGCUGUGAGCAGAGGACCCCACGCCUGGGCCAGCCCCUCCUCCCCGC	39.3	76	51.7105	78.9474	0.655
chi-m1947	GGCAGGCAAGAGAACUAGGCAAGGGGAGACCUCUGAGAGGUGGGGGUGUCGCUCAUCGGGGCGGGGCUGUA	20.2	71	28.4507	64.7887	0.43913
chi-m1948	CCUUCGAGACGGUGCCAAGCAUGGUAGGUGGCCUGGAAGCUGGAGAGUGUCUGCUAGAUUGUGAGCCUGCUGAACCUGGCCUGGCUUGAGG	30.8	91	33.8462	59.3407	0.57037
chi-m1949	AGUAGCGGUAUGAGGGAUCUUUAGUUGUGGCAAGUAGAAUCGCUAGUUCCCUGACCAGGGAUUGGAUCUGGGCCGCCUGCA	23.9	81	29.5062	53.0864	0.555814
chi-m1950	GAGGGUAUCAGCAGCAUCUUAGACAGGUGCUACGAGGUGGAAGAAAAUAACUGAGCACCUGGCUGGGGGGCGGGAAUGAAGUCCU	27.3	85	32.1176	54.1176	0.593478
chi-m1951	GCUUGCUUUUUCACCUGCACCCGCUUCCCUGUGCCUAUGUGUGCAGCAGAUGACGCUGAGAAGCAGAGAGAAACGUCAGCAAGUG	22.2	85	26.1176	54.1176	0.482609
chi-m1952	CUACAAAAAAUAAAUGCUGAAGAGGGUGGGGAGAAAGGGGAACCCUCUUACAGUGUUGGUGGGAAUGCA	18.8	69	27.2464	46.3768	0.5875
chi-m1953	AACUCUGACCAUAUCAGAAUCCCCAGGGGUAGGAAUCAGGCUUUGGAAUUUUCUAGAGCUUCCCAGGUAGUUCUAAUGUACAACCGAGUCUGAGGA	26	96	27.0833	45.8333	0.590909
chi-m1954	GGCCUGCGAAUCAGGUGACGUUAGUGGUAAAGAAACGCUUGCCAAUGCAGCAGAUGUGAGAGACGUGGAUUUGACCCCUGGGUCCAGAAG	19	90	21.1111	53.3333	0.395833
chi-m1955	CUCUGUGCUGUACAGUAGGGCCUUGUUGGUUGUCCAUUUAAAUACAGCAGUGUCUGCCUGUUGAUCUGAAACUGCCAGUACAUGU	19.8	85	23.2941	45.8824	0.507692
chi-m1956	ACUCAGCACUGCUUGCUCUUUGGACCCAUGGAGCUGAAUUUACAGCCACUCCGGGACCACAGAGUCAGACAGAACCGAG	28.2	79	35.6962	54.4304	0.655814
chi-m1957	ACUGGGUUAGCCAGAAAGUUCGUUGGGUGUUUUUUCCAUAACAUGGAGAAACCUGAGUGAACUUUUUGGCCAACCCAG	42.5	78	54.4872	44.8718	1.21429
chi-m1958	GAGCUUUUCGCAGUGGUAGCUAUCCCACAGAUCUGGUUUGCUAGCCCAAGUUAGAUCGUUCUGGUUGCGACGUGGGGCGU	23.7	80	29.625	53.75	0.551163
chi-m1959	AGUACACUUUGUGAGUUUACAUAAUAUAUGGCACUGGUUGCUUUUGUAUUUUUUUUUUUUUACUGAAAGCUUUCUGUGUGAAACAGGUGUAUA	18.4	93	19.7849	30.1075	0.657143
chi-m1960	CCCGAGGGGGCUGGGGCGCUGCCGGGGGACGCGCUGGCGGCGUCUCGGAACCCCUCAUCUUCCCCUCCUU	44.2	70	63.1429	75.7143	0.833962
chi-m1961	GGAGUCCUACUCUGUAGCUCAGAGUGUCAGGUGUUUGAUGGGGCAACCACUCUAUUGUUUAGCUGCUGAUGCUGGGCUGUGGGGAGAGAGGCUAU	32.5	95	34.2105	52.6316	0.65
chi-m1962	UGUGUUUGACUCUUUGUGACCCUAAGGACAGUAGCCAAACAGGCUACUCUGUACUUUGGAUUUCCCAGGCAAGAAUACU	20.2	79	25.5696	44.3038	0.577143
chi-m1963	UUAUUGGGGUUGGUCAAAAACUUCAUUCGAAUUUUUCUGUAAGAUAUUAUGGCAAAAUCUGAACAAACUUUUUGGCAAACUAAAAUAG	18.8	88	21.3636	29.5455	0.723077
chi-m1964	UAUGGGCUGAAAAAAAAGUUCUUUUGAGUUUUAUGUACCAUCCUACAGAAAAAUCUGAGUGAACUUUUUGGCCAGCCCAGU	26.9	81	33.2099	37.037	0.896667
chi-m1965	UUUGGGUUGGCCAAAAAGUUUGUUCAAGUUUUUCUGUAAGAUGUCAUGGAAAAAUCUGAAUGAACUUUUUGACCAACACAAU	33	82	40.2439	32.9268	1.22222
chi-m1966	AUAUUGGGUUGGCCAAAAAGUUCAUUUGGGUUUUUCAUAACAUCUUAGGGAAAAACCUGAAUGAACUUUUUGAUCAACCCAAUA	44.2	84	52.619	33.3333	1.57857
chi-m1967	CAGCGGAUGUUGGAAUUUUGAUCUCUGGUUCCUCUGCUUUUUCUAAAACCAGCUUGAACAUCUGGAAGUUCAUGGUUCACAUAUUGCUGA	19.5	90	21.6667	41.1111	0.527027
chi-m1968	GUGGGGAGAGCCAGUGCUCUAGUGUGCUAAGUGCUUGCUAAGUCACUUCAGUAGUGUCUGACUCUAUGCAACCCUA	21.9	76	28.8158	50	0.576316
chi-m1969	CCUGGUGGGCUGCCGUCUAUGGGGUCGCACAGAGUUGGACAUGACUGAAGCGACUUAGCAGCAGCAGCAGUUCAUGUUCUGAGCCACAGUCAG	29	93	31.1828	56.9892	0.54717
chi-m1970	UGGGUUGGCCAAAGGGUUCAUUUGGGUUUUUCCAUUAGAUGUUACAGAAAAAACCAAAUGAAUUUUGGCCAACCCAA	38.6	77	50.1299	38.961	1.28667
chi-m1971	UAUUGGGUUGGCCAAAAAGUUUGUUUGAGCUUUUCCAUACCAGCUUAUGGGAAAAUCUGAACGAACUUUUUGGCCAAUGCAAU	42.2	83	50.8434	38.5542	1.31875
chi-m1972	UGUAGAUACAUUUCUGAACAUCUAGGGUUUCAGUGAGUAACAUGUUUGGAUAAGAAGGAAAUCUGAGAGGAAACUCGGGUGUAGGUUGUAUUCCUAU	18.2	97	18.7629	38.1443	0.491892
chi-m1973	UGGGUUGGUCAAAAAGUUCGUUCGAGUUUUUCCAUGACAUCUUACAGAACUUUUUGGCUAACCCAAC	31.2	67	46.5672	40.2985	1.15556
chi-m1974	AAGCCUUCACUCCUGCAAUUGUCCCCUCUCUCUUCCAUUAAAAGAGAAGAAGAAGGGGGGGAAAGGACGACAAGCU	21.8	76	28.6842	48.6842	0.589189
chi-m1975	AGGUACAAAACACUAGCCUCCUUACCUCCAAGUGGGAUUCAUUCAAUUUAGGAGCUAGAACUUCCUUGGAUGGAGAAGCCUGGUGGGUUGCAGUC	24.1	95	25.3684	47.3684	0.535556
chi-m1976	UGGCACAAUCAUAGUAUAAAUAGUUACUGUUUGGAAUCCUAAAAAUGUCAAUAAAUGGAUUUCUACCAGAUUGUGCAUGUGUGCUCAGUUGUGUCGA	24	97	24.7423	35.0515	0.705882
chi-m1977	GGGUUGGCCAAAAAGUUCAUUCAGGUUUUUCAUAAGAAGUUAAUGAAAAGCCCUAACAAACUUUUUGACCAAUCCA	30.6	76	40.2632	35.5263	1.13333
chi-m1978	AAAGGAGAAGUUGAGGCUUAUUCCAGUAGCUUUAUUUGGUCAUUGUAUAGCAGGACGUGAUCUUCAACUUUGUAAUUCCCAA	18.7	82	22.8049	37.8049	0.603226
chi-m1979	AACAAAGCUACACGGACAUUGCUGAGUUGAAAAGUACAAUAACUGAAAAGAAACAAUUCACUACAGCAGCUCACUGUGGUUGUGAGCUGGAAG	19.5	93	20.9677	40.8602	0.513158
chi-m1980	GGAAGCAUGUGUGUGUCUGUCUGUGUGCGUGUGUGCAUUCACACUAGCGGGUGCUUUAAGUCACUUCAGUCGCGUCCA	21.7	78	27.8205	52.5641	0.529268
chi-m1981	GGUUCAAUUCCUGGGUUGGUAAGAUCUACUGGAGAAGGGAUAGGCUACCCACUCAGUAUGCUGAGCUA	19.3	68	28.3824	48.5294	0.584848
chi-m1982	UGGGUCAAAAAGCAACAGUUAGUACCCGGUAUGGAAUAACUGACUGGUUCAGGAUUGAGAAAGGAGUGUGACAAGGUUGUUUAUUGUCACCU	19.9	92	21.6304	42.3913	0.510256
chi-m1983	GCAAAUAGAUGGGGAUAUAGUGGAAACAGUAGCAGACUUUCUGUUUUUGGGCUCCAGUAUCACUGCAGAUGGUGAUUGCA	21.4	80	26.75	43.75	0.611429
chi-m1984	GCGCUCCUGACCCCACCAGGAUUGGUGCCUGUGGAUCAGCCACACCACUGGAUUAUGCAGGAGGCCCCGGAAUGUGGUGGAAGUGACGCA	29.6	90	32.8889	61.1111	0.538182
chi-m1985	GCUAGGCGGCCCCGCGGCAUGGUGGGUAGGCGGGGCCGCACACAAACCACGACUCCCACCAUGCCGCGGGGAAACUGAAG	48.2	80	60.25	70	0.860714
chi-m1986	AGUGAGCAGGGGCUGCUCUUCAUUGCAAUGCAUGGGCUUCUUAUUGCGGUGGCUCCUCUCAUUGCGGAACACAAGCUCUAGGCACACA	28.9	88	32.8409	53.4091	0.614894
chi-m1987	AGAGGCCUAAAGAGUGGCAGAGAGUGAGACAGCCUUUGUAGGUCUGGUGGCACCCCACUCCAGUACUCUUGCCUGG	23.4	76	30.7895	56.5789	0.544186
chi-m1988	AGAUUCUAAAUUUGGACUUGACUUUCUGUGUUUACAUAUGAAAUAUGUUUAUAAACAUGCAAUAUCAAGUCCAAAUUUAUAAUUC	27.2	85	32	24.7059	1.29524
chi-m1989	GCUGUACACCCUCCUGCUCUCCGUCCCCAGUGGAAUAAGCUGCAUGUAGGCAGCCUUUUGCCAGGGGGAGGAUUUCAGGAGCCUAUCUGGUAGCU	37	95	38.9474	56.8421	0.685185
chi-m1990	CCUCUUGUAUCUGGCGAUCUGAAGGUCUCUUUGGCCAGUCUUUCAGCUCCUUCCAUUCAGGCACUUCGUUUCCCUUGCCUGGGGU	21.2	85	24.9412	52.9412	0.471111
chi-m1991	UGAGUUGGCCAAAAUGUUCAUUCAGGUUUUUCAUAAGAUGUUAUGGAAAAACCCAAACAAACUUUUUGGCCAGCCCAC	30	78	38.4615	38.4615	1
chi-m1992	UUGGGUUGGUCGAAAAUUUGUUCAGGCUUUUCCAUAACAGUGUACAGACAAACCGAAUGAACUUUUUGGCCAAGCCUC	22.4	78	28.7179	42.3077	0.678788
chi-m1993	UAUGUGUGUGUAUGUGCCUGCAUGUGUAUGUCUUCGGUGUGCUUCUCUGGAGAACUUUGAUAAAUACAAUGGCCAAAUAUGCCAUU	19.2	86	22.3256	40.6977	0.548571
chi-m1994	ACGUUGGCCAAAAAUGUUCAUUCAGGUUUUUCAUAACAUGUUAUGGGAAAAUCCAAAUGAACUUUUUGGCCAACUG	33.2	76	43.6842	35.5263	1.22963
chi-m1995	UGGAAUUUCAGCUUCAGCAUCAGUCCUUCCAAUGAAUAUUCAGGACUGAUUUCCUUUAGGAUUGACUGAUUGACUGGCUGGAUCUCC	27.3	87	31.3793	42.5287	0.737838
chi-m1996	GGAUUGGCCAAAAAGUUUGCUCAGGUUUUUCUGUAAGCUUUUAUGGAAAAACAUGAAUGAACUUUGGGGCCAACCCA	34.7	77	45.0649	40.2597	1.11935
chi-m1997	UGUGCCUCCUGCAAGGACUUCUUCAGCCAAAAGCAGAGCUUUUCAACCUUCUCACUCCUGACAUUUUGGGCUCGAUAAAUCUUUGUUGUUGGAGACAGU	20.2	99	20.404	45.4545	0.448889
chi-m1998	CGGUAGAGCUAAGAAUACCCAAACCACACACCAGCAAUCCCGAACAGGCACUUUCUGGGUGUGGUGGGGUAUUCUGCCGCUCCCCCA	42	87	48.2759	56.3218	0.857143
chi-m1999	CAACCCAGGGAUUGAACCCAGGUCUCCCACAUUGCAGGCAGAUUCUUUACCUGUAAUGGUCUGAGCCACCUGGGACACCUUGAGUGA	32.8	87	37.7011	52.8736	0.713043
[truncated: 3,899 more rows]
