# Supplementary material for: A Preliminary Study on the Characteristics of microRNAs in Ovarian Stroma and Follicles of Chuanzhong Black Goat during Estrus
Source: Genes (Basel). 2020 Aug 21;11(9):970. doi: 10.3390/genes11090970 (PMC7564575; doi:10.3390/genes11090970)
Supplement: Supplementary file 1 [file genes-11-00970-s001.zip › Table S3.xlsx]

## Sheet: OS vs LF
id	baseMean	baseMeanA	baseMeanB	foldChange	log2FoldChange	pval	padj	1LF:expression	1LF:CPM	2LF:expression	2LF:CPM	3LF:expression	3LF:CPM	4LF:expression	4LF:CPM	5LF:expression	5LF:CPM	1o:expression	1o:CPM	2o:expression	2o:CPM	3o:expression	3o:CPM	4o:expression	4o:CPM	5o:expression	5o:CPM	6o:expression	6o:CPM	7o:expression	7o:CPM	8o:expression	8o:CPM	9o:expression	9o:CPM	10o:expression	10o:CPM
chi-miR-190b	125.921	22.9972	331.768	14.4264	3.85064	0.000104486	0.0455561	270	11.4589	265	14.2177	501	22.3982	822	65.991	383	18.0042	4	0.162534	2	0.142878	3	0.216705	1	0.0690277	43	2.04349	28	1.32921	125	5.10624	14	0.613547	8	0.365121	49	2.54511
chi-miR-487a-3p	51.6693	18.2596	118.489	6.48913	2.69803	0.0002974	0.0648331	81	3.43768	68	3.64832	351	15.6921	172	13.8083	148	6.95723	21	0.853302	2	0.142878	5	0.361175	3	0.207083	20	0.95046	55	2.61095	21	0.857848	29	1.27092	8	0.365121	29	1.50629
chi-miR-1185-3p	27.5057	9.62834	63.2605	6.57025	2.71595	0.000703533	0.102247	38	1.61274	28	1.50225	123	5.49895	137	10.9985	100	4.70083	2	0.0812669	2	0.142878	1	0.0722351	1	0.0690277	9	0.427707	49	2.32612	12	0.490199	25	1.09562	5	0.228201	9	0.467469
chi-miR-543-5p	1.89615	0.639456	4.40953	6.89576	2.78571	0.00128165	0.1397	1	0.0424405	6	0.321911	9	0.402362	8	0.642248	6	0.28205	0	0	0	0	0	0	0	0	1	0.047523	1	0.0474718	2	0.0816998	0	0	1	0.0456402	3	0.155823
chi-miR-154b-3p	16.4281	6.08678	37.1106	6.09692	2.60808	0.00215874	0.161462	18	0.76393	17	0.91208	110	4.91776	43	3.45208	67	3.14956	5	0.203167	2	0.142878	0	0	0	0	9	0.427707	9	0.427246	6	0.245099	10	0.438248	8	0.365121	18	0.934938
chi-miR-2318	14.642	5.52853	32.8688	5.94531	2.57175	0.00222195	0.161462	36	1.52786	27	1.4486	51	2.28005	84	6.74361	26	1.22222	1	0.0406334	0	0	0	0	0	0	11	0.522753	14	0.664605	16	0.653598	19	0.832671	2	0.0912804	12	0.623292
chi-miR-154a-3p	28.6572	12.7439	60.4837	4.74609	2.24674	0.00281668	0.16689	33	1.40054	35	1.87781	166	7.42135	107	8.59007	74	3.47862	6	0.243801	2	0.142878	2	0.14447	1	0.0690277	19	0.902937	39	1.8514	33	1.34805	27	1.18327	8	0.365121	12	0.623292
chi-miR-656	30.9017	18.9095	54.886	2.90257	1.53733	0.00343194	0.16689	29	1.23078	45	2.41433	143	6.39309	104	8.34923	56	2.63247	4	0.162534	3	0.214317	16	1.15576	5	0.345138	26	1.2356	22	1.04438	36	1.4706	14	0.613547	6	0.273841	13	0.675233
chi-miR-411b-3p	15.3405	8.002	30.0175	3.75124	1.90737	0.00344498	0.16689	26	1.10345	15	0.804777	79	3.53185	45	3.61265	42	1.97435	7	0.284434	4	0.285756	0	0	0	0	8	0.380184	14	0.664605	8	0.326799	7	0.306773	13	0.593322	20	1.03882
chi-miR-323b	92.3731	33.5901	209.939	6.25002	2.64386	0.00712408	0.31061	122	5.17774	141	7.5649	742	33.1725	310	24.8871	154	7.23928	4	0.162534	8	0.571512	9	0.650116	4	0.276111	43	2.04349	128	6.07639	97	3.96244	47	2.05976	1	0.0456402	28	1.45435
chi-miR-182	22633.4	33939.8	20.4828	0.000603503	-10.6944	0.007952	0.315188	17	0.721489	65	3.48737	16	0.715311	13	1.04365	32	1.50427	56	2.27547	39989	2856.77	10944	790.541	26916	1857.95	118	5.60771	29	1.37668	28	1.1438	28	1.22709	49	2.23637	66	3.42811
chi-miR-329a-5p	0.629895	0.170632	1.54842	9.07461	3.18183	0.00895972	0.325537	0	0	1	0.0536518	1	0.0447069	4	0.321124	4	0.188033	0	0	0	0	0	0	0	0	1	0.047523	0	0	0	0	0	0	1	0.0456402	0	0
chi-miR-323a-3p	85.5597	56.1144	144.45	2.57421	1.36413	0.00991064	0.332388	75	3.18304	104	5.57978	463	20.6993	229	18.3844	132	6.2051	9	0.365701	31	2.21461	31	2.23929	22	1.51861	28	1.33064	80	3.79774	66	2.69609	39	1.70917	6	0.273841	49	2.54511
chi-miR-665	73.0757	34.014	151.199	4.44519	2.15224	0.0133494	0.396312	66	2.80107	96	5.15057	406	18.151	292	23.4421	174	8.17945	11	0.446968	11	0.785829	2	0.14447	0	0	33	1.56826	135	6.40869	101	4.12584	59	2.58566	10	0.456402	43	2.23346
chi-miR-122	77709.8	116451	227.246	0.00195143	-9.00125	0.0140912	0.396312	243	10.313	174	9.33541	730	32.6361	192	15.414	265	12.4572	144	5.85121	84300	6022.31	62412	4508.33	121400	8379.96	168	7.98386	191	9.06711	65	2.65524	66	2.89244	24	1.09536	5	0.259705
chi-miR-202-5p	33681.4	14654.3	71735.6	4.89519	2.29137	0.0145436	0.396312	40723	1728.31	79607	4271.06	183568	8206.76	93871	7536.06	98111	4612.04	245	9.95519	8090	577.941	9483	685.005	7022	484.712	10516	499.752	7070	335.625	20741	847.267	4380	191.953	1039	47.4202	12212	634.303
chi-miR-206	29906.3	44839.2	40.4219	0.000901486	-10.1154	0.0185256	0.475127	162	6.87537	66	3.54102	40	1.78828	12	0.963372	19	0.893158	671	27.265	24276	1734.25	18464	1333.75	58939	4068.42	76	3.61175	367	17.4221	68	2.77779	635	27.8287	107	4.8835	52	2.70093
chi-miR-96	5901	8849.73	3.54469	0.000400542	-11.2858	0.0233147	0.563835	1	0.0424405	7	0.375562	4	0.178828	3	0.240843	9	0.423075	9	0.365701	21	1.50022	8394	606.341	12159	839.307	20	0.95046	6	0.284831	3	0.12255	9	0.394423	14	0.638963	7	0.363587
chi-miR-543-3p	291.199	114.78	644.039	5.61109	2.48828	0.0245708	0.563835	374	15.8728	434	23.2849	1351	60.3991	885	71.0487	1329	62.4741	112	4.55094	28	2.00029	37	2.6727	37	2.55402	89	4.22955	132	6.26627	165	6.74023	78	3.41833	120	5.47682	180	9.34938
chi-miR-10a-5p	100078	148235	3766.05	0.025406	-5.29869	0.0290201	0.579954	9771	414.686	6539	350.829	2600	116.238	3351	269.022	4484	210.785	630040	25600.7	41417	2958.79	36178	2613.32	90074	6217.6	15178	721.304	10014	475.382	24065	983.052	8440	369.881	21506	981.538	30077	1562.23
chi-miR-146b-3p	24.2884	29.9707	12.9237	0.431209	-1.21354	0.0291322	0.579954	23	0.976132	20	1.07304	12	0.536483	7	0.561967	28	1.31623	37	1.50344	3	0.214317	5	0.361175	2	0.138055	32	1.52074	75	3.56038	17	0.694448	94	4.11953	49	2.23637	27	1.40241
chi-miR-15b-3p	58.6661	35.2648	105.469	2.99077	1.58052	0.0320575	0.579954	73	3.09816	101	5.41883	205	9.16492	249	19.99	91	4.27776	20	0.812669	8	0.571512	8	0.57788	7	0.483194	64	3.04147	51	2.42106	109	4.45264	31	1.35857	21	0.958444	37	1.92182
chi-miR-449b-5p	2.68941	3.51705	1.03411	0.294028	-1.76597	0.0321537	0.579954	2	0.0848811	1	0.0536518	0	0	2	0.160562	2	0.0940167	7	0.284434	1	0.071439	0	0	0	0	2	0.095046	4	0.189887	2	0.0816998	11	0.482073	1	0.0456402	11	0.571351
chi-miR-92a-5p	24.8177	16.4688	41.5155	2.52085	1.33391	0.0327794	0.579954	42	1.7825	26	1.39495	52	2.32476	38	3.05068	122	5.73502	11	0.446968	4	0.285756	3	0.216705	5	0.345138	24	1.14055	11	0.52219	49	2.00164	9	0.394423	17	0.775883	21	1.09076
chi-miR-217-5p	5113.63	7668.08	4.74264	0.000618491	-10.659	0.0332542	0.579954	4	0.169762	3	0.160955	7	0.312948	4	0.321124	14	0.658117	12	0.487601	6353	453.852	3	0.216705	10725	740.322	17	0.807891	31	1.47163	7	0.285949	42	1.84064	8	0.365121	7	0.363587
chi-miR-346-5p	0.783279	1.03924	0.27135	0.261103	-1.93731	0.0366579	0.614724	0	0	0	0	2	0.0894138	0	0	0	0	1	0.0406334	0	0	0	0	0	0	3	0.142569	0	0	3	0.12255	2	0.0876496	1	0.0456402	3	0.155823
chi-miR-187	69.6791	94.4282	20.1808	0.213716	-2.22624	0.0397751	0.642295	75	3.18304	35	1.87781	10	0.447069	8	0.642248	19	0.893158	63	2.55991	9	0.642951	2	0.14447	4	0.276111	100	4.7523	357	16.9474	53	2.16504	504	22.0877	108	4.92914	24	1.24658
chi-miR-143-3p	3.25085e+06	4.04915e+06	1.65423e+06	0.408537	-1.29146	0.0452457	0.662136	5213504	221264	2794352	149922	1569010	70145.6	991902	79630.9	1404610	66028.4	9695731	393971	739499	52829.1	986148	71234.5	1192171	82292.8	4000809	190130	4456381	211552	2200710	89898.7	6184486	271034	3419985	156089	3262210	169442
chi-miR-1197-3p	59.2161	35.1444	107.36	3.05481	1.61108	0.0453551	0.662136	74	3.1406	58	3.1118	317	14.1721	210	16.859	83	3.90169	4	0.162534	12	0.857268	2	0.14447	9	0.621249	36	1.71083	170	8.0702	47	1.91994	71	3.11156	6	0.273841	23	1.19464
chi-miR-496-5p	1.48027	0.633015	3.17479	5.01534	2.32635	0.0461336	0.662136	1	0.0424405	2	0.107304	4	0.178828	4	0.321124	10	0.470083	0	0	0	0	0	0	0	0	0	0	4	0.189887	3	0.12255	1	0.0438248	0	0	1	0.051941
chi-miR-485-3p	99.7658	52.9695	193.358	3.65037	1.86804	0.0470785	0.662136	124	5.26263	131	7.02838	427	19.0899	295	23.6829	341	16.0298	14	0.568868	13	0.928707	5	0.361175	6	0.414166	41	1.94844	219	10.3963	77	3.14544	99	4.33865	27	1.23229	103	5.34992
chi-miR-21-5p	1.09841e+06	1.46544e+06	364339	0.24862	-2.00798	0.0487971	0.664861	920435	39063.7	395444	21216.3	456625	20414.3	270620	21725.7	538570	25317.3	897765	36479.3	498469	35610.1	776409	56084	729378	50347.3	829386	39414.9	2439954	115829	878680	35894	2409728	105606	312149	14246.5	455083	23637.5

## Sheet: OS vs SF
id	baseMean	baseMeanA	baseMeanB	foldChange	log2FoldChange	pval	padj	1SF: expression	1SF: CPM	2SF: expression	2SF: CPM	3SF: expression	3SF: CPM	4SF: expression	4SF: CPM	5SF: expression	5SF: CPM	6SF: expression	6SF: CPM	1o: expression	1o: CPM	2o: expression	2o: CPM	3o: expression	3o: CPM	4o: expression	4o: CPM	5o: expression	5o: CPM	6o: expression	6o: CPM	7o: expression	7o: CPM	8o: expression	8o: CPM	9o: expression	9o: CPM	10o: expression	10o: CPM
chi-miR-2318	18.7372	4.99346	41.6433	8.33957	3.05997	9.60544e-06	0.00417836	47	1.98069	64	4.95415	46	4.42633	19	0.864313	56	2.76646	44	1.89082	1	0.0406334	0	0	0	0	0	0	11	0.522753	14	0.664605	16	0.653598	19	0.832671	2	0.0912804	12	0.623292
chi-miR-190b	48.783	20.7634	95.4822	4.59858	2.20119	0.00487301	0.514416	47	1.98069	92	7.12159	288	27.7127	96	4.36706	66	3.26048	92	3.95354	4	0.162534	2	0.142878	3	0.216705	1	0.0690277	43	2.04349	28	1.32921	125	5.10624	14	0.613547	8	0.365121	49	2.54511
chi-miR-122	66538.9	106389	122.582	0.00115221	-9.76138	0.00501844	0.514416	76	3.20282	209	16.1784	436	41.9539	156	7.09647	15	0.741017	58	2.49245	144	5.85121	84300	6022.31	62412	4508.33	121400	8379.96	168	7.98386	191	9.06711	65	2.65524	66	2.89244	24	1.09536	5	0.259705
chi-miR-182	19387.9	31005.1	25.88	0.000834703	-10.2265	0.0063791	0.514416	11	0.463566	52	4.02525	31	2.98296	56	2.54745	21	1.03742	17	0.730545	56	2.27547	39989	2856.77	10944	790.541	26916	1857.95	118	5.60771	29	1.37668	28	1.1438	28	1.22709	49	2.23637	66	3.42811
chi-miR-412-3p	2.11379	0.881024	4.16841	4.73133	2.24224	0.0069724	0.514416	8	0.337139	5	0.387043	8	0.769797	2	0.0909804	2	0.0988023	4	0.171893	0	0	0	0	0	0	0	0	1	0.047523	7	0.332302	1	0.0408499	4	0.175299	0	0	1	0.051941
chi-miR-2332	34.8328	15.057	67.7926	4.50241	2.1707	0.00709539	0.514416	89	3.75067	27	2.09003	78	7.50552	189	8.59764	35	1.72904	47	2.01974	11	0.446968	1	0.071439	2	0.14447	0	0	31	1.47321	15	0.712077	52	2.12419	36	1.57769	36	1.64305	16	0.831056
chi-miR-206	25655.7	41005.5	72.7473	0.00177408	-9.13871	0.0199792	1	92	3.87709	77	5.96046	163	15.6846	80	3.63921	56	2.76646	41	1.7619	671	27.265	24276	1734.25	18464	1333.75	58939	4068.42	76	3.61175	367	17.4221	68	2.77779	635	27.8287	107	4.8835	52	2.70093
chi-miR-487a-3p	26.3221	16.5021	42.6888	2.58687	1.37121	0.0217978	1	50	2.10712	67	5.18637	100	9.62246	17	0.773333	20	0.988023	52	2.23461	21	0.853302	2	0.142878	5	0.361175	3	0.207083	20	0.95046	55	2.61095	21	0.857848	29	1.27092	8	0.365121	29	1.50629
chi-miR-96	5053.69	8082.63	5.45619	0.000675051	-10.5327	0.0222963	1	3	0.126427	6	0.464451	8	0.769797	16	0.727843	4	0.197605	2	0.0859465	9	0.365701	21	1.50022	8394	606.341	12159	839.307	20	0.95046	6	0.284831	3	0.12255	9	0.394423	14	0.638963	7	0.363587
chi-miR-323b	50.7475	30.5891	84.3449	2.75735	1.46328	0.0337138	1	88	3.70852	114	8.82458	146	14.0488	73	3.32078	36	1.77844	136	5.84436	4	0.162534	8	0.571512	9	0.650116	4	0.276111	43	2.04349	128	6.07639	97	3.96244	47	2.05976	1	0.0456402	28	1.45435
chi-miR-451-5p	321864	513000	3303.54	0.00643965	-7.2788	0.0349919	1	1920	80.9133	4582	354.686	7820	752.476	2474	112.543	2072	102.359	4619	198.493	8513	345.912	407685	29124.6	259051	18712.6	611735	42226.6	3820	181.538	7567	359.219	3506	143.22	10577	463.535	8154	372.15	5598	290.766
chi-miR-217-5p	4392.44	7022.52	8.98005	0.00127875	-9.61105	0.037023	1	1	0.0421423	4	0.309634	7	0.673572	40	1.81961	6	0.296407	5	0.214866	12	0.487601	6353	453.852	3	0.216705	10725	740.322	17	0.807891	31	1.47163	7	0.285949	42	1.84064	8	0.365121	7	0.363587
chi-miR-33b-3p	3.02609	2.03176	4.68329	2.30504	1.20479	0.0405733	1	4	0.168569	9	0.696677	10	0.962246	2	0.0909804	2	0.0988023	7	0.300813	5	0.203167	0	0	0	0	1	0.0690277	2	0.095046	2	0.0949435	3	0.12255	1	0.0438248	3	0.136921	5	0.259705
chi-miR-2404	23.976	15.9325	37.3818	2.34627	1.23037	0.0424349	1	63	2.65497	29	2.24485	50	4.81123	56	2.54745	16	0.790418	42	1.80488	6	0.243801	4	0.285756	3	0.216705	3	0.207083	29	1.37817	23	1.09185	36	1.4706	17	0.745021	31	1.41485	27	1.40241
chi-miR-1185-3p	14.0835	8.77471	22.9315	2.61337	1.38591	0.0454067	1	27	1.13784	24	1.85781	51	4.90745	10	0.454902	12	0.592814	35	1.50406	2	0.0812669	2	0.142878	1	0.0722351	1	0.0690277	9	0.427707	49	2.32612	12	0.490199	25	1.09562	5	0.228201	9	0.467469
chi-miR-154a-3p	17.7358	11.5593	28.03	2.42488	1.27791	0.0482668	1	38	1.60141	52	4.02525	54	5.19613	20	0.909804	9	0.44461	31	1.33217	6	0.243801	2	0.142878	2	0.14447	1	0.0690277	19	0.902937	39	1.8514	33	1.34805	27	1.18327	8	0.365121	12	0.623292

## Sheet: LF vs SF
id	baseMean	baseMeanA	baseMeanB	foldChange	log2FoldChange	pval	padj	1LF: expression	1LF: CPM	2LF: expression	2LF: CPM	3LF: expression	3LF: CPM	4LF: expression	4LF: CPM	5LF: expression	5LF: CPM	1SF: expression	1SF: CPM	2SF: expression	2SF: CPM	3SF: expression	3SF: CPM	4SF: expression	4SF: CPM	5SF: expression	5SF: CPM	6SF: expression	6SF: CPM
chi-miR-424-3p	2216.67	3318.49	1298.49	0.39129	-1.35369	0.000222673	0.0964176	1863	79.0667	3773	202.428	4794	214.325	5717	458.967	3658	171.957	944	39.7824	1114	86.2331	2070	199.185	986	44.8533	764	37.7425	1059	45.5087
chi-miR-202-3p	537.77	845.783	281.094	0.332347	-1.58924	0.00109457	0.231037	352	14.9391	719	38.5756	1240	55.4366	1281	102.84	1411	66.3288	102	4.29852	261	20.2036	433	41.6652	220	10.0078	189	9.33682	297	12.763
chi-miR-10a-3p	34.4267	16.908	49.0255	2.89955	1.53583	0.00160072	0.231037	35	1.48542	22	1.18034	6	0.268242	25	2.00703	13	0.611108	57	2.40211	47	3.6382	59	5.67725	37	1.68314	43	2.12425	12	0.515679
chi-miR-1248-5p	132.615	73.9048	181.541	2.45642	1.29656	0.00356063	0.283787	76	3.22548	65	3.48737	156	6.97428	88	7.06473	65	3.05554	200	8.42847	96	7.43122	212	20.3996	258	11.7365	72	3.55688	119	5.11381
chi-miR-409-5p	685.948	1000.75	423.615	0.423298	-1.24025	0.00372453	0.283787	724	30.7269	634	34.0152	1974	88.2515	1540	123.633	1145	53.8245	330	13.907	645	49.9285	510	49.0745	295	13.4196	144	7.11377	422	18.1347
chi-miR-195-5p	1321.57	834.611	1727.36	2.06966	1.0494	0.00547279	0.283787	1157	49.1037	1100	59.017	1315	58.7896	648	52.0221	853	40.0981	1289	54.3215	1558	120.603	2111	203.13	1396	63.5043	1488	73.5089	1152	49.5052
chi-miR-146b-5p	1030.23	574.064	1410.36	2.45681	1.29678	0.00550136	0.283787	995	42.2283	608	32.6203	974	43.5445	368	29.5434	560	26.3247	1268	53.4365	2980	230.678	465	44.7444	1225	55.7255	1019	50.3398	749	32.1869
chi-miR-190b	239.367	377.886	123.935	0.327969	-1.60837	0.00713627	0.283787	270	11.4589	265	14.2177	501	22.3982	822	65.991	383	18.0042	47	1.98069	92	7.12159	288	27.7127	96	4.36706	66	3.26048	92	3.95354
chi-miR-411a-3p	368.367	533.63	230.647	0.432222	-1.21015	0.00715874	0.283787	324	13.7507	380	20.3877	999	44.6622	855	68.6403	640	30.0853	160	6.74277	251	19.4295	402	38.6823	137	6.23215	75	3.70509	244	10.4855
chi-miR-202-5p	55200.7	81857.1	32986.9	0.402982	-1.31121	0.0078049	0.283787	40723	1728.31	79607	4271.06	183568	8206.76	93871	7536.06	98111	4612.04	10656	449.069	28518	2207.54	70575	6791.05	20199	918.856	21753	1074.62	27687	1189.8
chi-miR-502b-5p	28.497	13.5528	40.9505	3.02154	1.59528	0.00936892	0.283787	24	1.01857	13	0.697473	25	1.11767	9	0.722529	12	0.5641	23	0.969274	46	3.56079	21	2.02072	77	3.50274	33	1.63024	17	0.730545
chi-miR-2332	57.5542	20.0343	88.8208	4.43344	2.14843	0.00978088	0.283787	12	0.509286	12	0.643821	52	2.32476	25	2.00703	21	0.987175	89	3.75067	27	2.09003	78	7.50552	189	8.59764	35	1.72904	47	2.01974
chi-miR-146a	1492.75	854.924	2024.27	2.36777	1.24353	0.00999577	0.283787	2278	96.6795	1406	75.4344	546	24.41	365	29.3026	618	29.0512	1356	57.145	3748	290.127	707	68.0308	2076	94.4376	1728	85.3652	1258	54.0603
chi-miR-411b-3p	22.8553	34.2522	13.3578	0.389984	-1.35851	0.0107275	0.283787	26	1.10345	15	0.804777	79	3.53185	45	3.61265	42	1.97435	15	0.632135	10	0.774086	17	1.63582	5	0.227451	4	0.197605	19	0.816491
chi-miR-369-3p	841.564	1191.54	549.92	0.461521	-1.11553	0.0117972	0.283787	880	37.3477	861	46.1942	2076	92.8116	2241	179.91	1087	51.0981	360	15.1712	755	58.4435	642	61.7762	474	21.5623	192	9.48502	603	25.9129
chi-miR-494	2062.46	2906.37	1359.21	0.467665	-1.09645	0.015626	0.325072	1589	67.438	2179	116.907	5572	249.107	5088	408.47	3017	141.824	893	37.6331	1888	146.147	1562	150.303	977	44.4439	550	27.1706	1562	67.1242
chi-miR-543-3p	473.791	735.056	256.07	0.348368	-1.52132	0.0162529	0.325072	374	15.8728	434	23.2849	1351	60.3991	885	71.0487	1329	62.4741	218	9.18703	207	16.0236	686	66.0101	79	3.59372	70	3.45808	171	7.34842
chi-miR-485-3p	156.839	220.525	103.766	0.47054	-1.08761	0.0167719	0.325072	124	5.26263	131	7.02838	427	19.0899	295	23.6829	341	16.0298	105	4.42494	115	8.90199	147	14.145	57	2.59294	43	2.12425	93	3.99651
chi-miR-10a-5p	9001.61	4439.16	12803.7	2.88425	1.5282	0.0174197	0.325072	9771	414.686	6539	350.829	2600	116.238	3351	269.022	4484	210.785	13605	573.346	14744	1141.31	9780	941.076	8300	377.568	15606	770.954	2790	119.895
chi-miR-144-5p	53.3209	79.3325	31.6446	0.398885	-1.32595	0.018392	0.325072	143	6.069	52	2.78989	144	6.4378	85	6.82389	60	2.8205	4	0.168569	42	3.25116	47	4.52256	8	0.363921	5	0.247006	69	2.96515
chi-miR-495-3p	999.641	1416.76	652.039	0.460231	-1.11957	0.0240522	0.369856	719	30.5147	808	43.3506	2635	117.803	1758	141.134	2512	118.085	632	26.634	587	45.4388	992	95.4548	423	19.2423	281	13.8817	580	24.9245
chi-miR-154b-3p	26.5526	42.2088	13.5058	0.319975	-1.64397	0.0255769	0.369856	18	0.76393	17	0.91208	110	4.91776	43	3.45208	67	3.14956	9	0.379281	14	1.08372	21	2.02072	9	0.409412	3	0.148203	18	0.773518
chi-miR-433	184.271	264.949	117.039	0.441742	-1.17872	0.0262496	0.369856	154	6.53584	176	9.44271	511	22.8452	518	41.5856	232	10.9059	79	3.32924	171	13.2369	118	11.3545	91	4.13961	40	1.97605	143	6.14517
chi-miR-1185-3p	48.9209	71.8454	29.8171	0.415018	-1.26875	0.0286923	0.369856	38	1.61274	28	1.50225	123	5.49895	137	10.9985	100	4.70083	27	1.13784	24	1.85781	51	4.90745	10	0.454902	12	0.592814	35	1.50406
chi-miR-451-5p	6502.19	9156.26	4290.46	0.468582	-1.09363	0.0309198	0.371897	8824	374.495	6486	347.985	11002	491.866	8834	709.203	18892	888.082	1920	80.9133	4582	354.686	7820	752.476	2474	112.543	2072	102.359	4619	198.493
chi-miR-29c-5p	729.28	421.006	986.176	2.34242	1.228	0.0344965	0.393079	609	25.8463	637	34.1762	386	17.2569	239	19.1872	651	30.6024	923	38.8974	598	46.2903	632	60.8139	984	44.7623	1189	58.738	510	21.9163
chi-miR-487a-3p	91.6517	134.845	55.6569	0.412746	-1.27667	0.0366126	0.406494	81	3.43768	68	3.64832	351	15.6921	172	13.8083	148	6.95723	50	2.10712	67	5.18637	100	9.62246	17	0.773333	20	0.988023	52	2.23461
chi-miR-296-3p	802.281	1117.57	539.539	0.482779	-1.05057	0.0410691	0.429342	641	27.2044	943	50.5936	1202	53.7377	2518	202.148	1279	60.1237	325	13.6963	519	40.175	638	61.3913	429	19.5153	321	15.8578	622	26.7293
chi-miR-656	43.2317	62.3078	27.3349	0.438707	-1.18867	0.045375	0.446531	29	1.23078	45	2.41433	143	6.39309	104	8.34923	56	2.63247	19	0.800704	41	3.17375	44	4.23388	13	0.591372	5	0.247006	32	1.37514
