# Supplementary material for: A Preliminary Study on the Characteristics of microRNAs in Ovarian Stroma and Follicles of Chuanzhong Black Goat during Estrus
Source: Genes (Basel). 2020 Aug 21;11(9):970. doi: 10.3390/genes11090970 (PMC7564575; doi:10.3390/genes11090970)
Supplement: Supplementary file 1 [file genes-11-00970-s001.zip › Table S4.xlsx]

## Sheet: Sheet1
miRNA	mRNA	Total_Score	Total_Energy	Max_Score	Max_Energy	Strand	Length_miRNA	Length_mRNA	Positions （Start position of complementary UTR region）
chi-miR-1	ENSCHIT00000000053	156	-14.69	156	-14.69	62	22	2419	2280
chi-miR-1	ENSCHIT00000000155	150	-14.15	150	-14.15	134	22	3271	2948
chi-miR-1	ENSCHIT00000000308	140	-8.09	140	-8.09	191	22	1757	572
chi-miR-1	ENSCHIT00000000263	164	-15.23	164	-15.23	195	22	2787	2144
chi-miR-1	ENSCHIT00000000307	140	-8.09	140	-8.09	197	22	1757	572
chi-miR-1	ENSCHIT00000000243	140	-11.05	140	-11.05	236	22	4090	3079
chi-miR-1	ENSCHIT00000000309	140	-8.09	140	-8.09	298	22	1757	572
chi-miR-1	ENSCHIT00000000310	308	-24.86	158	-13.7	331	22	4841	1577 1625
chi-miR-1	ENSCHIT00000000622	299	-22.02	152	-11.13	384	22	4265	213 2158
chi-miR-1	ENSCHIT00000000415	155	-14.94	155	-14.94	404	22	2023	1509
chi-miR-1	ENSCHIT00000000621	147	-10.89	147	-10.89	425	22	2776	669
chi-miR-1	ENSCHIT00000000443	155	-11.34	155	-11.34	445	22	4170	2432
chi-miR-1	ENSCHIT00000000536	153	-16.46	153	-16.46	465	22	4081	2625
chi-miR-1	ENSCHIT00000000623	147	-10.89	147	-10.89	483	22	2776	669
chi-miR-1	ENSCHIT00000000474	146	-16.95	146	-16.95	488	22	2003	1982
chi-miR-1	ENSCHIT00000000566	445	-36.84	154	-13.82	508	22	1316	37 648 852
chi-miR-1	ENSCHIT00000000619	147	-10.89	147	-10.89	520	22	2776	669
chi-miR-1	ENSCHIT00000000637	142	-14.23	142	-14.23	522	22	1472	872
chi-miR-1	ENSCHIT00000000580	149	-9.13	149	-9.13	524	22	2241	2165
chi-miR-1	ENSCHIT00000000620	147	-10.89	147	-10.89	547	22	2776	669
chi-miR-1	ENSCHIT00000000521	141	-13.17	141	-13.17	572	22	4976	3386
chi-miR-1	ENSCHIT00000000416	155	-14.94	155	-14.94	588	22	2023	1509
chi-miR-1	ENSCHIT00000000576	149	-9.13	149	-9.13	599	22	2241	2165
chi-miR-1	ENSCHIT00000000577	149	-9.13	149	-9.13	620	22	2241	2165
chi-miR-1	ENSCHIT00000000475	146	-16.95	146	-16.95	630	22	2003	1982
chi-miR-1	ENSCHIT00000000497	140	-10.71	140	-10.71	640	22	2361	1009
chi-miR-1	ENSCHIT00000000711	143	-15.05	143	-15.05	684	22	1110	460
chi-miR-1	ENSCHIT00000000677	140	-8.98	140	-8.98	1087	22	350	33
chi-miR-1	ENSCHIT00000002150	163	-15.87	163	-15.87	1309	22	4897	1564
chi-miR-1	ENSCHIT00000001102	144	-9.46	144	-9.46	1327	22	3366	1804
chi-miR-1	ENSCHIT00000000678	140	-8.59	140	-8.59	1719	22	2883	1618
chi-miR-1	ENSCHIT00000000675	140	-8.98	140	-8.98	1891	22	350	33
chi-miR-1	ENSCHIT00000000722	140	-13.56	140	-13.56	2182	22	700	311
chi-miR-1	ENSCHIT00000002530	142	-13.92	142	-13.92	2416	22	2452	575
chi-miR-1	ENSCHIT00000003544	143	-13.56	143	-13.56	2461	22	4404	3616
chi-miR-1	ENSCHIT00000002954	163	-16.44	163	-16.44	2685	22	1460	722
chi-miR-1	ENSCHIT00000004533	155	-13.22	155	-13.22	2851	22	3446	442
chi-miR-1	ENSCHIT00000002584	142	-13.92	142	-13.92	2918	22	2452	575
chi-miR-1	ENSCHIT00000004380	154	-12.65	154	-12.65	3061	22	4491	215
chi-miR-1	ENSCHIT00000004527	140	-13.62	140	-13.62	3626	22	2499	1631
chi-miR-1	ENSCHIT00000002618	140	-8.59	140	-8.59	4291	22	2015	1865
chi-miR-1	ENSCHIT00000002467	142	-13.92	142	-13.92	4440	22	2452	575
chi-miR-1	ENSCHIT00000002871	163	-16.44	163	-16.44	4927	22	1460	722
chi-miR-1	ENSCHIT00000005016	159	-13.99	159	-13.99	5250	22	4517	3830
chi-miR-1	ENSCHIT00000004039	159	-16.68	159	-16.68	5335	22	2504	2219
chi-miR-1	ENSCHIT00000003436	151	-16.24	151	-16.24	5345	22	1590	654
chi-miR-1	ENSCHIT00000004521	140	-13.62	140	-13.62	5514	22	2336	1468
chi-miR-1	ENSCHIT00000004042	155	-12.34	155	-12.34	5726	22	3614	2998
chi-miR-1	ENSCHIT00000009898	140	-16.06	140	-16.06	5955	22	3206	10
chi-miR-1	ENSCHIT00000010234	148	-12.82	148	-12.82	5995	22	3842	3116
chi-miR-1	ENSCHIT00000011126	299	-29.82	151	-14.93	6037	22	4573	2483 4271
chi-miR-1	ENSCHIT00000009044	163	-14.42	163	-14.42	6042	22	1106	271
chi-miR-1	ENSCHIT00000008003	294	-27.04	154	-17.57	6232	22	3783	3724 737
chi-miR-1	ENSCHIT00000011154	447	-38.58	158	-16.24	6249	22	2563	1376 2363 2515
chi-miR-1	ENSCHIT00000011143	447	-38.58	158	-16.24	6281	22	2522	1335 2322 2474
chi-miR-1	ENSCHIT00000009001	144	-13.92	144	-13.92	6388	22	3698	1797
chi-miR-1	ENSCHIT00000008114	140	-8.98	140	-8.98	6480	22	4457	3805
chi-miR-1	ENSCHIT00000009504	140	-12.65	140	-12.65	6625	22	2865	399
chi-miR-1	ENSCHIT00000010438	151	-14.9	151	-14.9	6629	22	2654	2199
chi-miR-1	ENSCHIT00000005993	164	-12.68	164	-12.68	6804	22	2779	231
chi-miR-1	ENSCHIT00000006996	292	-23.32	152	-11.87	6889	22	1185	476 908
chi-miR-1	ENSCHIT00000009129	140	-12.74	140	-12.74	6927	22	3718	677
chi-miR-1	ENSCHIT00000008099	141	-11.65	141	-11.65	7000	22	162	18
chi-miR-1	ENSCHIT00000008762	146	-11.01	146	-11.01	7077	22	4298	3824
chi-miR-1	ENSCHIT00000009097	450	-42.81	168	-17.14	7192	22	4364	207 1373 395
chi-miR-1	ENSCHIT00000006832	153	-11.42	153	-11.42	7200	22	3504	2571
chi-miR-1	ENSCHIT00000011133	447	-38.58	158	-16.24	7304	22	2563	1376 2363 2515
chi-miR-1	ENSCHIT00000009742	140	-11.27	140	-11.27	7468	22	3150	2758
chi-miR-1	ENSCHIT00000010253	140	-10.77	140	-10.77	7559	22	2846	801
chi-miR-1	ENSCHIT00000006721	148	-12.28	148	-12.28	7854	22	2721	10
chi-miR-1	ENSCHIT00000007496	152	-16.57	152	-16.57	8070	22	3010	44
chi-miR-1	ENSCHIT00000006375	154	-12.62	154	-12.62	8127	22	4535	536
chi-miR-1	ENSCHIT00000008387	158	-20.82	158	-20.82	8204	22	2562	2414
chi-miR-1	ENSCHIT00000011007	160	-15.68	160	-15.68	8385	22	150	16
chi-miR-1	ENSCHIT00000010562	157	-13.08	157	-13.08	8441	22	4254	1472
chi-miR-1	ENSCHIT00000009766	140	-8.93	140	-8.93	8442	22	4910	2196
chi-miR-1	ENSCHIT00000008162	140	-8.98	140	-8.98	8512	22	4457	3805
chi-miR-1	ENSCHIT00000010690	159	-11.69	159	-11.69	8715	22	3035	223
chi-miR-1	ENSCHIT00000010376	151	-14.54	151	-14.54	8933	22	286	111
chi-miR-1	ENSCHIT00000007012	292	-23.32	152	-11.87	9099	22	1185	476 908
chi-miR-1	ENSCHIT00000010417	151	-14.9	151	-14.9	9230	22	2654	2199
chi-miR-1	ENSCHIT00000010653	147	-11.45	147	-11.45	9295	22	757	552
chi-miR-1	ENSCHIT00000009940	140	-16.06	140	-16.06	9297	22	3206	10
chi-miR-1	ENSCHIT00000008205	164	-16.83	164	-16.83	9472	22	3354	806
chi-miR-1	ENSCHIT00000006452	154	-12.62	154	-12.62	9549	22	4535	536
chi-miR-1	ENSCHIT00000008212	150	-15.07	150	-15.07	9653	22	1629	1593
chi-miR-1	ENSCHIT00000010863	152	-16.74	152	-16.74	9671	22	3260	2396
chi-miR-1	ENSCHIT00000008872	151	-12.36	151	-12.36	9779	22	3992	2522
chi-miR-1	ENSCHIT00000009912	140	-16.06	140	-16.06	9830	22	3206	10
chi-miR-1	ENSCHIT00000009792	140	-8.93	140	-8.93	9852	22	4811	2097
chi-miR-1	ENSCHIT00000008150	140	-8.98	140	-8.98	9934	22	4400	3748
chi-miR-1	ENSCHIT00000006975	292	-23.32	152	-11.87	9971	22	1185	476 908
chi-miR-1	ENSCHIT00000009257	150	-12.79	150	-12.79	10088	22	1631	342
chi-miR-1	ENSCHIT00000009047	147	-11.49	147	-11.49	10166	22	1431	128
chi-miR-1	ENSCHIT00000009506	140	-12.65	140	-12.65	10329	22	2865	399
chi-miR-1	ENSCHIT00000010401	151	-14.9	151	-14.9	10366	22	2654	2199
chi-miR-1	ENSCHIT00000006505	173	-16.08	173	-16.08	10484	22	2163	385
chi-miR-1	ENSCHIT00000010346	151	-14.54	151	-14.54	10516	22	286	111
chi-miR-1	ENSCHIT00000006776	148	-12.28	148	-12.28	10542	22	2721	10
chi-miR-1	ENSCHIT00000009452	150	-11.41	150	-11.41	10895	22	2895	2531
chi-miR-1	ENSCHIT00000010616	147	-11.45	147	-11.45	10921	22	757	552
chi-miR-1	ENSCHIT00000006903	159	-16.71	159	-16.71	10927	22	132	71
chi-miR-1	ENSCHIT00000009636	431	-30.62	151	-10.81	10978	22	4761	2057 275 2960
chi-miR-1	ENSCHIT00000010960	145	-12.58	145	-12.58	11184	22	4993	2034
chi-miR-1	ENSCHIT00000015285	145	-11.04	145	-11.04	11282	22	3083	964
chi-miR-1	ENSCHIT00000015304	145	-11.04	145	-11.04	11306	22	3083	964
chi-miR-1	ENSCHIT00000015982	155	-22	155	-22	11311	22	1827	35
chi-miR-1	ENSCHIT00000014470	162	-14.42	162	-14.42	11354	22	1528	1106
chi-miR-1	ENSCHIT00000015903	142	-9.61	142	-9.61	11385	22	368	104
chi-miR-1	ENSCHIT00000014182	157	-17.25	157	-17.25	11428	22	4095	3833
chi-miR-1	ENSCHIT00000016298	142	-11.55	142	-11.55	11712	22	4590	4119
chi-miR-1	ENSCHIT00000016332	309	-31.76	160	-16.31	11716	22	4636	4246 2808
chi-miR-1	ENSCHIT00000012807	140	-9.93	140	-9.93	11750	22	4438	1514
chi-miR-1	ENSCHIT00000014218	144	-8.33	144	-8.33	11776	22	186	37
chi-miR-1	ENSCHIT00000014982	140	-8.72	140	-8.72	11852	22	557	274
chi-miR-1	ENSCHIT00000012914	150	-14.76	150	-14.76	11911	22	4204	1370
chi-miR-1	ENSCHIT00000014476	162	-14.42	162	-14.42	11960	22	1528	1106
chi-miR-1	ENSCHIT00000013868	144	-10.94	144	-10.94	12031	22	2297	216
chi-miR-1	ENSCHIT00000015464	140	-10.99	140	-10.99	12080	22	4496	2042
chi-miR-1	ENSCHIT00000015125	157	-16.42	157	-16.42	12140	22	2117	1718
chi-miR-1	ENSCHIT00000014356	140	-10.3	140	-10.3	12148	22	4756	3177
chi-miR-1	ENSCHIT00000013858	304	-28.34	159	-14.61	12193	22	4118	1 2392
chi-miR-1	ENSCHIT00000014975	285	-26.11	145	-13.09	12200	22	3533	529 3019
chi-miR-1	ENSCHIT00000016315	142	-11.55	142	-11.55	12245	22	4590	4119
chi-miR-1	ENSCHIT00000015419	158	-13.65	158	-13.65	12258	22	4327	2400
chi-miR-1	ENSCHIT00000014745	140	-8.59	140	-8.59	12261	22	1052	1006
chi-miR-1	ENSCHIT00000014037	140	-8.88	140	-8.88	12315	22	4086	2214
chi-miR-1	ENSCHIT00000015978	155	-22	155	-22	12379	22	1827	35
chi-miR-1	ENSCHIT00000016287	142	-11.55	142	-11.55	12409	22	4590	4119
chi-miR-1	ENSCHIT00000015469	140	-10.99	140	-10.99	12421	22	4496	2042
chi-miR-1	ENSCHIT00000016304	309	-31.76	160	-16.31	12600	22	4636	4246 2808
chi-miR-1	ENSCHIT00000011530	168	-14.33	168	-14.33	12694	22	355	235
chi-miR-1	ENSCHIT00000014937	155	-14.57	155	-14.57	12787	22	3250	1821
chi-miR-1	ENSCHIT00000014298	140	-9.36	140	-9.36	12791	22	3547	917
chi-miR-1	ENSCHIT00000013413	144	-11.12	144	-11.12	12814	22	2260	1944
chi-miR-1	ENSCHIT00000014481	162	-14.42	162	-14.42	12851	22	1528	1106
chi-miR-1	ENSCHIT00000012770	142	-12.57	142	-12.57	12883	22	4222	2319
chi-miR-1	ENSCHIT00000015461	140	-10.99	140	-10.99	12977	22	4496	2042
chi-miR-1	ENSCHIT00000016054	141	-10.86	141	-10.86	12999	22	4536	1777
chi-miR-1	ENSCHIT00000014192	140	-11.15	140	-11.15	13041	22	4347	1657
chi-miR-1	ENSCHIT00000013713	155	-12.68	155	-12.68	13159	22	3719	1645
chi-miR-1	ENSCHIT00000013979	144	-12.64	144	-12.64	13196	22	4225	2591
chi-miR-1	ENSCHIT00000014781	142	-15.52	142	-15.52	13205	22	4190	1684
chi-miR-1	ENSCHIT00000015794	150	-9.18	150	-9.18	13268	22	2112	494
chi-miR-1	ENSCHIT00000011451	146	-12.89	146	-12.89	13398	22	175	108
chi-miR-1	ENSCHIT00000011782	144	-11.87	144	-11.87	13417	22	4566	4158
chi-miR-1	ENSCHIT00000011440	285	-20.95	145	-10.61	13483	22	3123	2929 1278
chi-miR-1	ENSCHIT00000011461	149	-12.88	149	-12.88	13518	22	2610	1666
chi-miR-1	ENSCHIT00000013109	148	-13.29	148	-13.29	13519	22	1610	15
chi-miR-1	ENSCHIT00000013497	145	-16.17	145	-16.17	13647	22	4704	3849
chi-miR-1	ENSCHIT00000012547	163	-16.97	163	-16.97	13718	22	4189	752
chi-miR-1	ENSCHIT00000013722	155	-12.68	155	-12.68	13743	22	3719	1645
chi-miR-1	ENSCHIT00000015425	140	-11.34	140	-11.34	13749	22	1644	1128
chi-miR-1	ENSCHIT00000013381	140	-12.15	140	-12.15	13774	22	1733	880
chi-miR-1	ENSCHIT00000011452	149	-12.88	149	-12.88	13783	22	2610	1666
chi-miR-1	ENSCHIT00000014820	147	-14.06	147	-14.06	13842	22	3499	3393
chi-miR-1	ENSCHIT00000011539	168	-14.33	168	-14.33	14035	22	355	235
chi-miR-1	ENSCHIT00000013170	140	-8.98	140	-8.98	14065	22	4044	1927
chi-miR-1	ENSCHIT00000014753	150	-12.05	150	-12.05	14110	22	1876	979
chi-miR-1	ENSCHIT00000013977	144	-12.64	144	-12.64	14111	22	4225	2591
chi-miR-1	ENSCHIT00000015399	142	-12.69	142	-12.69	14198	22	4031	3329
chi-miR-1	ENSCHIT00000015338	145	-11.04	145	-11.04	14204	22	3083	964
chi-miR-1	ENSCHIT00000012872	289	-20.79	146	-10.56	14211	22	2821	1876 268
chi-miR-1	ENSCHIT00000015401	142	-12.69	142	-12.69	14218	22	4031	3329
chi-miR-1	ENSCHIT00000013836	173	-18.95	173	-18.95	14358	22	2629	2178
chi-miR-1	ENSCHIT00000016282	309	-31.76	160	-16.31	14394	22	4636	4246 2808
chi-miR-1	ENSCHIT00000011556	157	-14.36	157	-14.36	14444	22	4105	864
chi-miR-1	ENSCHIT00000012294	140	-11.31	140	-11.31	14636	22	2787	434
chi-miR-1	ENSCHIT00000012588	142	-11.88	142	-11.88	14652	22	4168	3349
chi-miR-1	ENSCHIT00000014305	140	-9.36	140	-9.36	14659	22	3547	917
chi-miR-1	ENSCHIT00000014187	145	-13.78	145	-13.78	14684	22	3787	3466
chi-miR-1	ENSCHIT00000013691	167	-19.51	167	-19.51	14759	22	1192	95
chi-miR-1	ENSCHIT00000015362	145	-11.04	145	-11.04	14796	22	3083	964
chi-miR-1	ENSCHIT00000016442	140	-8.59	140	-8.59	14831	22	3793	3505
chi-miR-1	ENSCHIT00000015886	162	-15.79	162	-15.79	14841	22	4029	2574
chi-miR-1	ENSCHIT00000016190	147	-13.07	147	-13.07	14896	22	3950	2454
chi-miR-1	ENSCHIT00000012863	289	-20.79	146	-10.56	14919	22	2821	1876 268
chi-miR-1	ENSCHIT00000014942	155	-14.57	155	-14.57	14948	22	3250	1821
chi-miR-1	ENSCHIT00000012802	140	-9.93	140	-9.93	15005	22	4438	1514
chi-miR-1	ENSCHIT00000016502	144	-16.59	144	-16.59	15025	22	1949	433
chi-miR-1	ENSCHIT00000014593	140	-12.16	140	-12.16	15041	22	1771	1057
chi-miR-1	ENSCHIT00000013003	150	-14.73	150	-14.73	15051	22	3867	2298
chi-miR-1	ENSCHIT00000011550	157	-14.36	157	-14.36	15125	22	4105	864
chi-miR-1	ENSCHIT00000012544	151	-12.5	151	-12.5	15151	22	2128	678
chi-miR-1	ENSCHIT00000013606	140	-11.78	140	-11.78	15163	22	2746	999
chi-miR-1	ENSCHIT00000015895	142	-9.61	142	-9.61	15181	22	368	104
chi-miR-1	ENSCHIT00000015729	154	-10.44	154	-10.44	15214	22	4811	2428
chi-miR-1	ENSCHIT00000011757	140	-10.77	140	-10.77	15291	22	460	346
chi-miR-1	ENSCHIT00000011563	157	-14.36	157	-14.36	15374	22	4105	864
chi-miR-1	ENSCHIT00000016510	144	-16.59	144	-16.59	15378	22	1835	319
chi-miR-1	ENSCHIT00000016399	280	-23.78	140	-13.01	15417	22	3090	1314 2151
chi-miR-1	ENSCHIT00000013825	173	-18.95	173	-18.95	15504	22	2629	2178
chi-miR-1	ENSCHIT00000011863	140	-8.98	140	-8.98	15505	22	2038	1310
chi-miR-1	ENSCHIT00000016418	143	-12.12	143	-12.12	15581	22	1886	602
chi-miR-1	ENSCHIT00000015798	150	-9.18	150	-9.18	15685	22	615	541
chi-miR-1	ENSCHIT00000014439	163	-14.26	163	-14.26	15814	22	2513	630
chi-miR-1	ENSCHIT00000011456	285	-20.95	145	-10.61	15984	22	3123	2929 1278
chi-miR-1	ENSCHIT00000015972	155	-22	155	-22	15989	22	1827	35
chi-miR-1	ENSCHIT00000014480	159	-12.93	159	-12.93	16015	22	2790	2277
chi-miR-1	ENSCHIT00000016276	142	-11.55	142	-11.55	16018	22	4590	4119
chi-miR-1	ENSCHIT00000013339	285	-21.43	145	-11.57	16028	22	4473	798 534
chi-miR-1	ENSCHIT00000015442	140	-11.34	140	-11.34	16101	22	1644	1128
chi-miR-1	ENSCHIT00000015888	142	-9.61	142	-9.61	16140	22	368	104
chi-miR-1	ENSCHIT00000011766	140	-10.77	140	-10.77	16211	22	460	346
chi-miR-1	ENSCHIT00000014741	140	-8.59	140	-8.59	16235	22	1736	1690
chi-miR-1	ENSCHIT00000011779	140	-10.77	140	-10.77	16259	22	460	346
chi-miR-1	ENSCHIT00000011756	142	-11.02	142	-11.02	16329	22	4884	4758
chi-miR-1	ENSCHIT00000014683	144	-11.92	144	-11.92	16339	22	1838	286
chi-miR-1	ENSCHIT00000015704	140	-11.34	140	-11.34	16344	22	4060	2753
chi-miR-1	ENSCHIT00000014171	157	-17.25	157	-17.25	16361	22	4095	3833
chi-miR-1	ENSCHIT00000015320	145	-11.04	145	-11.04	16447	22	3083	964
chi-miR-1	ENSCHIT00000016421	140	-8.59	140	-8.59	16496	22	4566	529
chi-miR-1	ENSCHIT00000015122	145	-17.3	145	-17.3	16524	22	4435	3550
chi-miR-1	ENSCHIT00000016532	178	-20.95	178	-20.95	16584	22	3255	149
chi-miR-1	ENSCHIT00000017968	150	-10.91	150	-10.91	16621	22	3634	1831
chi-miR-1	ENSCHIT00000019755	146	-11.03	146	-11.03	16644	22	3174	1847
chi-miR-1	ENSCHIT00000020970	140	-11.22	140	-11.22	16659	22	2083	196
chi-miR-1	ENSCHIT00000018836	152	-15.98	152	-15.98	16715	22	3540	3342
chi-miR-1	ENSCHIT00000017153	146	-8.98	146	-8.98	16734	22	4297	68
chi-miR-1	ENSCHIT00000017144	146	-8.98	146	-8.98	16736	22	4297	68
chi-miR-1	ENSCHIT00000017798	141	-13.94	141	-13.94	16754	22	4441	3933
chi-miR-1	ENSCHIT00000016631	140	-8.98	140	-8.98	16773	22	3206	3168
chi-miR-1	ENSCHIT00000019567	151	-10.87	151	-10.87	16809	22	3467	388
chi-miR-1	ENSCHIT00000019465	140	-8.98	140	-8.98	16811	22	2086	76
chi-miR-1	ENSCHIT00000016724	149	-10.15	149	-10.15	16855	22	2809	593
chi-miR-1	ENSCHIT00000016918	140	-10.42	140	-10.42	16896	22	2956	2445
chi-miR-1	ENSCHIT00000019557	151	-10.87	151	-10.87	16928	22	3214	135
chi-miR-1	ENSCHIT00000020800	140	-17	140	-17	16955	22	4700	1696
chi-miR-1	ENSCHIT00000016958	155	-13.17	155	-13.17	16960	22	3637	691
chi-miR-1	ENSCHIT00000019174	145	-15.84	145	-15.84	16965	22	4387	3885
chi-miR-1	ENSCHIT00000020372	142	-11.61	142	-11.61	17017	22	2995	162
chi-miR-1	ENSCHIT00000018062	140	-10.62	140	-10.62	17081	22	4876	1048
chi-miR-1	ENSCHIT00000018959	148	-11.25	148	-11.25	17085	22	424	242
chi-miR-1	ENSCHIT00000017098	143	-9.42	143	-9.42	17106	22	4251	2482
chi-miR-1	ENSCHIT00000019624	142	-11.65	142	-11.65	17116	22	394	137
chi-miR-1	ENSCHIT00000019556	158	-15.67	158	-15.67	17149	22	2858	538
chi-miR-1	ENSCHIT00000017320	322	-35.53	176	-22.73	17153	22	4321	2955 2714
chi-miR-1	ENSCHIT00000017553	150	-13.28	150	-13.28	17170	22	1980	692
chi-miR-1	ENSCHIT00000020154	140	-11.6	140	-11.6	17311	22	1559	1293
chi-miR-1	ENSCHIT00000018620	140	-10.84	140	-10.84	17321	22	4308	2599
chi-miR-1	ENSCHIT00000020527	140	-8.5	140	-8.5	17325	22	697	152
chi-miR-1	ENSCHIT00000016750	141	-11.82	141	-11.82	17351	22	3763	3251
chi-miR-1	ENSCHIT00000016931	151	-10.55	151	-10.55	17353	22	4339	2229
chi-miR-1	ENSCHIT00000016863	152	-13.34	152	-13.34	17370	22	2666	676
chi-miR-1	ENSCHIT00000017404	142	-8.83	142	-8.83	17386	22	4090	1691
chi-miR-1	ENSCHIT00000018423	147	-10.39	147	-10.39	17406	22	2193	1345
chi-miR-1	ENSCHIT00000018100	140	-11.16	140	-11.16	17419	22	906	695
chi-miR-1	ENSCHIT00000016717	149	-10.15	149	-10.15	17440	22	2953	737
chi-miR-1	ENSCHIT00000019311	159	-14.98	159	-14.98	17444	22	995	256
chi-miR-1	ENSCHIT00000019096	140	-12.33	140	-12.33	17519	22	3275	1699
chi-miR-1	ENSCHIT00000016615	140	-9.08	140	-9.08	17543	22	1188	876
chi-miR-1	ENSCHIT00000018820	152	-15.98	152	-15.98	17567	22	3540	3342
chi-miR-1	ENSCHIT00000020778	144	-9.8	144	-9.8	17620	22	1220	839
chi-miR-1	ENSCHIT00000017517	155	-11.86	155	-11.86	17705	22	3579	2222
chi-miR-1	ENSCHIT00000019101	140	-12.33	140	-12.33	17755	22	2882	1699
chi-miR-1	ENSCHIT00000018628	140	-10.84	140	-10.84	17804	22	3074	1365
chi-miR-1	ENSCHIT00000019495	140	-9.82	140	-9.82	17810	22	4916	4543
chi-miR-1	ENSCHIT00000018152	147	-11.39	147	-11.39	17868	22	3366	242
chi-miR-1	ENSCHIT00000016841	159	-17.09	159	-17.09	17917	22	3503	604
chi-miR-1	ENSCHIT00000017206	162	-15.42	162	-15.42	17922	22	4529	3141
chi-miR-1	ENSCHIT00000019067	148	-11.88	148	-11.88	17969	22	4933	107
chi-miR-1	ENSCHIT00000018048	140	-10.62	140	-10.62	18012	22	4707	879
chi-miR-1	ENSCHIT00000019522	154	-12.37	154	-12.37	18031	22	4298	2258
chi-miR-1	ENSCHIT00000017156	143	-9.42	143	-9.42	18052	22	4251	2482
chi-miR-1	ENSCHIT00000018737	318	-31.51	159	-16.96	18143	22	4363	3423 4015
chi-miR-1	ENSCHIT00000016979	155	-13.17	155	-13.17	18183	22	3637	691
chi-miR-1	ENSCHIT00000020491	140	-12.01	140	-12.01	18184	22	2440	2309
chi-miR-1	ENSCHIT00000020138	148	-14.51	148	-14.51	18250	22	3320	994
chi-miR-1	ENSCHIT00000018743	140	-12.16	140	-12.16	18254	22	1187	885
chi-miR-1	ENSCHIT00000018812	150	-13.15	150	-13.15	18275	22	3493	1200
chi-miR-1	ENSCHIT00000019417	145	-9.63	145	-9.63	18292	22	582	167
chi-miR-1	ENSCHIT00000018334	147	-12.27	147	-12.27	18296	22	1244	711
chi-miR-1	ENSCHIT00000017524	439	-38.85	154	-15.27	18312	22	4554	1258 4442 2551
chi-miR-1	ENSCHIT00000020272	147	-12.69	147	-12.69	18323	22	4773	1026
chi-miR-1	ENSCHIT00000018199	140	-10.15	140	-10.15	18366	22	3365	701
chi-miR-1	ENSCHIT00000017013	151	-13.59	151	-13.59	18368	22	1379	561
chi-miR-1	ENSCHIT00000020812	151	-12.05	151	-12.05	18382	22	154	38
chi-miR-1	ENSCHIT00000018975	148	-11.25	148	-11.25	18399	22	424	242
chi-miR-1	ENSCHIT00000018290	142	-15.27	142	-15.27	18407	22	1972	1176
chi-miR-1	ENSCHIT00000018366	298	-27.75	156	-15.31	18466	22	2587	1885 498
chi-miR-1	ENSCHIT00000018561	145	-17.2	145	-17.2	18488	22	4789	2761
chi-miR-1	ENSCHIT00000020682	140	-8.59	140	-8.59	18491	22	4976	2061
chi-miR-1	ENSCHIT00000020092	150	-13.35	150	-13.35	18538	22	325	183
chi-miR-1	ENSCHIT00000016634	140	-11.24	140	-11.24	18615	22	4708	1676
chi-miR-1	ENSCHIT00000016824	157	-15.87	157	-15.87	18618	22	4753	1224
chi-miR-1	ENSCHIT00000017245	160	-12.13	160	-12.13	18626	22	700	606
chi-miR-1	ENSCHIT00000019131	161	-14.35	161	-14.35	18633	22	2814	2097
chi-miR-1	ENSCHIT00000019223	152	-13.85	152	-13.85	18650	22	2449	1070
chi-miR-1	ENSCHIT00000017816	141	-13.94	141	-13.94	18661	22	4441	3933
chi-miR-1	ENSCHIT00000019742	146	-11.03	146	-11.03	18667	22	3497	2170
chi-miR-1	ENSCHIT00000017829	141	-13.94	141	-13.94	18709	22	4441	3933
chi-miR-1	ENSCHIT00000017058	307	-23.22	159	-12.37	18734	22	3843	3467 3692
chi-miR-1	ENSCHIT00000018881	140	-8.98	140	-8.98	18748	22	4496	3877
chi-miR-1	ENSCHIT00000018319	147	-12.27	147	-12.27	18769	22	1244	711
chi-miR-1	ENSCHIT00000019285	292	-22.72	148	-11.68	18783	22	3748	3241 2826
chi-miR-1	ENSCHIT00000019533	154	-12.37	154	-12.37	18846	22	4298	2258
chi-miR-1	ENSCHIT00000016819	161	-19.96	161	-19.96	18858	22	2820	216
chi-miR-1	ENSCHIT00000020531	140	-8.5	140	-8.5	18905	22	697	152
chi-miR-1	ENSCHIT00000017405	142	-8.83	142	-8.83	18940	22	4090	1691
chi-miR-1	ENSCHIT00000019268	152	-14.18	152	-14.18	18968	22	3465	2292
chi-miR-1	ENSCHIT00000020774	144	-9.8	144	-9.8	18971	22	1220	839
chi-miR-1	ENSCHIT00000017836	141	-13.94	141	-13.94	18988	22	4441	3933
chi-miR-1	ENSCHIT00000019258	140	-11.69	140	-11.69	18990	22	2004	510
chi-miR-1	ENSCHIT00000019288	152	-14.18	152	-14.18	18998	22	3465	2292
chi-miR-1	ENSCHIT00000016708	149	-10.15	149	-10.15	19022	22	2953	737
chi-miR-1	ENSCHIT00000019019	140	-12.24	140	-12.24	19047	22	3956	1331
chi-miR-1	ENSCHIT00000020009	150	-13.35	150	-13.35	19096	22	325	183
chi-miR-1	ENSCHIT00000018188	140	-10.15	140	-10.15	19109	22	3365	701
chi-miR-1	ENSCHIT00000019283	292	-22.72	148	-11.68	19165	22	3748	3241 2826
chi-miR-1	ENSCHIT00000016836	157	-15.87	157	-15.87	19194	22	4753	1224
chi-miR-1	ENSCHIT00000020631	292	-22.75	148	-12.06	19213	22	3997	428 2631
chi-miR-1	ENSCHIT00000017559	140	-10.39	140	-10.39	19227	22	4113	42
chi-miR-1	ENSCHIT00000016843	159	-17.09	159	-17.09	19240	22	3503	604
chi-miR-1	ENSCHIT00000017331	322	-35.53	176	-22.73	19262	22	4321	2955 2714
chi-miR-1	ENSCHIT00000017033	140	-11.42	140	-11.42	19283	22	3170	2126
chi-miR-1	ENSCHIT00000018343	282	-19.37	142	-11.28	19307	22	4716	1390 215
chi-miR-1	ENSCHIT00000019464	150	-11.96	150	-11.96	19491	22	3665	3266
chi-miR-1	ENSCHIT00000019561	151	-10.87	151	-10.87	19541	22	3434	355
chi-miR-1	ENSCHIT00000020409	145	-10.27	145	-10.27	19542	22	3684	2354
chi-miR-1	ENSCHIT00000020813	151	-12.05	151	-12.05	19579	22	154	38
chi-miR-1	ENSCHIT00000017948	143	-9.98	143	-9.98	19597	22	178	32
chi-miR-1	ENSCHIT00000018278	150	-12.68	150	-12.68	19642	22	2709	81
chi-miR-1	ENSCHIT00000017176	143	-9.42	143	-9.42	19672	22	4251	2482
chi-miR-1	ENSCHIT00000019290	292	-22.72	148	-11.68	19712	22	3748	3241 2826
chi-miR-1	ENSCHIT00000020066	142	-13.55	142	-13.55	19735	22	1228	383
chi-miR-1	ENSCHIT00000017954	143	-9.98	143	-9.98	19737	22	178	32
chi-miR-1	ENSCHIT00000019862	282	-23.68	142	-13.59	19747	22	2591	992 2075
chi-miR-1	ENSCHIT00000019027	143	-9.57	143	-9.57	19777	22	2489	156
chi-miR-1	ENSCHIT00000018801	150	-13.15	150	-13.15	19787	22	3493	1200
chi-miR-1	ENSCHIT00000017126	143	-9.42	143	-9.42	19796	22	4251	2482
chi-miR-1	ENSCHIT00000018246	172	-18.04	172	-18.04	19862	22	3735	33
chi-miR-1	ENSCHIT00000017837	159	-13.2	159	-13.2	19884	22	4311	3839
chi-miR-1	ENSCHIT00000020124	148	-14.51	148	-14.51	19903	22	3320	994
chi-miR-1	ENSCHIT00000017213	162	-15.42	162	-15.42	19910	22	4529	3141
chi-miR-1	ENSCHIT00000019761	159	-16.96	159	-16.96	19914	22	4403	4293
chi-miR-1	ENSCHIT00000020325	161	-17.93	161	-17.93	19916	22	3029	373
chi-miR-1	ENSCHIT00000020418	145	-10.27	145	-10.27	19926	22	3684	2354
chi-miR-1	ENSCHIT00000018277	142	-12.51	142	-12.51	19934	22	3441	4
chi-miR-1	ENSCHIT00000018090	140	-8.59	140	-8.59	19946	22	3672	1085
chi-miR-1	ENSCHIT00000019452	144	-13.41	144	-13.41	19974	22	109	15
chi-miR-1	ENSCHIT00000017940	143	-9.98	143	-9.98	20062	22	178	32
chi-miR-1	ENSCHIT00000016792	161	-19.96	161	-19.96	20090	22	2820	216
chi-miR-1	ENSCHIT00000019869	282	-23.68	142	-13.59	20106	22	1731	132 1215
chi-miR-1	ENSCHIT00000017899	152	-15.98	152	-15.98	20144	22	4872	3487
chi-miR-1	ENSCHIT00000020785	144	-9.8	144	-9.8	20184	22	1220	839
chi-miR-1	ENSCHIT00000020129	148	-14.51	148	-14.51	20190	22	3320	994
chi-miR-1	ENSCHIT00000019298	152	-14.18	152	-14.18	20221	22	3465	2292
chi-miR-1	ENSCHIT00000019762	159	-16.96	159	-16.96	20230	22	4109	3999
chi-miR-1	ENSCHIT00000017846	148	-10.66	148	-10.66	20349	22	2576	2117
chi-miR-1	ENSCHIT00000020788	140	-14.07	140	-14.07	20377	22	3348	1951
chi-miR-1	ENSCHIT00000017503	439	-38.85	154	-15.27	20464	22	4554	1258 4442 2551
chi-miR-1	ENSCHIT00000017547	439	-38.85	154	-15.27	20478	22	4554	1258 4442 2551
chi-miR-1	ENSCHIT00000019051	143	-9.57	143	-9.57	20606	22	2489	156
chi-miR-1	ENSCHIT00000019954	143	-9.94	143	-9.94	20646	22	3079	949
chi-miR-1	ENSCHIT00000017512	155	-11.86	155	-11.86	20665	22	3579	2222
chi-miR-1	ENSCHIT00000017448	140	-8.98	140	-8.98	20678	22	4362	2058
chi-miR-1	ENSCHIT00000016935	143	-15.82	143	-15.82	20687	22	857	334
chi-miR-1	ENSCHIT00000016640	140	-11.24	140	-11.24	20726	22	4708	1676
chi-miR-1	ENSCHIT00000017808	141	-13.94	141	-13.94	20733	22	4441	3933
chi-miR-1	ENSCHIT00000016661	156	-11.91	156	-11.91	20781	22	3985	1867
chi-miR-1	ENSCHIT00000018055	140	-10.62	140	-10.62	20792	22	4707	879
chi-miR-1	ENSCHIT00000018987	147	-12.55	147	-12.55	20813	22	3070	433
chi-miR-1	ENSCHIT00000018797	150	-13.15	150	-13.15	20877	22	3493	1200
chi-miR-1	ENSCHIT00000017070	307	-23.22	159	-12.37	20889	22	3843	3467 3692
chi-miR-1	ENSCHIT00000020049	150	-13.35	150	-13.35	20910	22	325	183
chi-miR-1	ENSCHIT00000018639	140	-10.84	140	-10.84	20934	22	3074	1365
chi-miR-1	ENSCHIT00000020866	293	-29.08	150	-15.57	20937	22	3669	2502 1162
chi-miR-1	ENSCHIT00000020695	167	-20.93	167	-20.93	20949	22	4098	2856
chi-miR-1	ENSCHIT00000018566	145	-17.2	145	-17.2	20997	22	4789	2761
chi-miR-1	ENSCHIT00000023038	151	-10.16	151	-10.16	21006	22	2426	1581
chi-miR-1	ENSCHIT00000021624	147	-13.99	147	-13.99	21019	22	2845	2230
chi-miR-1	ENSCHIT00000024509	156	-13.44	156	-13.44	21038	22	3860	2281
chi-miR-1	ENSCHIT00000021816	162	-14.15	162	-14.15	21045	22	1681	704
chi-miR-1	ENSCHIT00000023659	140	-11.32	140	-11.32	21047	22	3029	1624
chi-miR-1	ENSCHIT00000023689	162	-17.05	162	-17.05	21050	22	697	216
chi-miR-1	ENSCHIT00000023669	140	-8.98	140	-8.98	21088	22	4607	1421
chi-miR-1	ENSCHIT00000023676	140	-12.2	140	-12.2	21104	22	3951	2595
chi-miR-1	ENSCHIT00000024134	165	-21.43	165	-21.43	21105	22	318	177
chi-miR-1	ENSCHIT00000023451	142	-12.55	142	-12.55	21127	22	4329	237
chi-miR-1	ENSCHIT00000022955	140	-12.1	140	-12.1	21136	22	2781	869
chi-miR-1	ENSCHIT00000023461	140	-14.08	140	-14.08	21259	22	3840	598
chi-miR-1	ENSCHIT00000022724	145	-13.94	145	-13.94	21271	22	4753	515
chi-miR-1	ENSCHIT00000025373	166	-17.24	166	-17.24	21282	22	1175	806
chi-miR-1	ENSCHIT00000022474	147	-11.3	147	-11.3	21291	22	4212	385
chi-miR-1	ENSCHIT00000024587	147	-10.37	147	-10.37	21293	22	1572	638
chi-miR-1	ENSCHIT00000024796	144	-11.52	144	-11.52	21303	22	4605	2167
chi-miR-1	ENSCHIT00000023684	162	-17.05	162	-17.05	21310	22	697	216
chi-miR-1	ENSCHIT00000022821	156	-16.32	156	-16.32	21315	22	2829	2088
chi-miR-1	ENSCHIT00000022158	147	-15.89	147	-15.89	21319	22	4721	19
chi-miR-1	ENSCHIT00000022168	147	-15.89	147	-15.89	21367	22	4721	19
chi-miR-1	ENSCHIT00000022672	161	-15.09	161	-15.09	21404	22	4686	2352
chi-miR-1	ENSCHIT00000022439	155	-12.89	155	-12.89	21406	22	1562	731
chi-miR-1	ENSCHIT00000021351	162	-20.83	162	-20.83	21440	22	4488	4327
chi-miR-1	ENSCHIT00000023482	142	-12.55	142	-12.55	21448	22	4329	237
chi-miR-1	ENSCHIT00000024394	148	-11.16	148	-11.16	21456	22	1339	1226
chi-miR-1	ENSCHIT00000021421	161	-18.85	161	-18.85	21465	22	3344	911
chi-miR-1	ENSCHIT00000024458	156	-13.88	156	-13.88	21474	22	2130	235
chi-miR-1	ENSCHIT00000023559	140	-13.62	140	-13.62	21498	22	1697	1186
chi-miR-1	ENSCHIT00000022532	142	-11.28	142	-11.28	21537	22	1684	967
chi-miR-1	ENSCHIT00000021580	148	-12.89	148	-12.89	21578	22	4306	3609
chi-miR-1	ENSCHIT00000021116	143	-14.03	143	-14.03	21585	22	4624	1397
chi-miR-1	ENSCHIT00000025264	172	-16.61	172	-16.61	21598	22	702	666
chi-miR-1	ENSCHIT00000023959	143	-12.77	143	-12.77	21614	22	4728	2234
chi-miR-1	ENSCHIT00000023154	151	-12.12	151	-12.12	21620	22	3209	1694
chi-miR-1	ENSCHIT00000023945	144	-9.48	144	-9.48	21657	22	3609	1062
chi-miR-1	ENSCHIT00000024593	147	-10.37	147	-10.37	21675	22	1572	638
chi-miR-1	ENSCHIT00000021758	163	-15.62	163	-15.62	21730	22	3789	950
chi-miR-1	ENSCHIT00000024516	140	-8.59	140	-8.59	21765	22	556	272
chi-miR-1	ENSCHIT00000021413	161	-18.85	161	-18.85	21786	22	4215	1782
chi-miR-1	ENSCHIT00000024879	158	-14.65	158	-14.65	21800	22	2114	22
chi-miR-1	ENSCHIT00000022665	161	-15.09	161	-15.09	21807	22	4686	2352
chi-miR-1	ENSCHIT00000024534	140	-11.93	140	-11.93	21811	22	4327	1345
chi-miR-1	ENSCHIT00000024085	140	-9.01	140	-9.01	21819	22	1612	92
chi-miR-1	ENSCHIT00000022858	162	-13.96	162	-13.96	21856	22	2365	1121
chi-miR-1	ENSCHIT00000022549	140	-9.44	140	-9.44	21880	22	961	500
chi-miR-1	ENSCHIT00000021485	310	-33.07	159	-19.15	21926	22	1341	1117 791
chi-miR-1	ENSCHIT00000022741	283	-20.86	143	-11.94	21962	22	4194	2781 1421
chi-miR-1	ENSCHIT00000022391	154	-16.67	154	-16.67	21995	22	3625	1852
chi-miR-1	ENSCHIT00000022568	140	-9.44	140	-9.44	22039	22	961	500
chi-miR-1	ENSCHIT00000024722	155	-13.26	155	-13.26	22082	22	3356	1828
chi-miR-1	ENSCHIT00000023473	140	-13.62	140	-13.62	22083	22	1753	1242
chi-miR-1	ENSCHIT00000022713	142	-8.69	142	-8.69	22114	22	4389	1416
chi-miR-1	ENSCHIT00000024205	140	-8.98	140	-8.98	22137	22	1018	54
chi-miR-1	ENSCHIT00000021093	143	-14.03	143	-14.03	22156	22	4624	1397
chi-miR-1	ENSCHIT00000023310	152	-16.21	152	-16.21	22160	22	2078	1169
chi-miR-1	ENSCHIT00000024307	147	-13.78	147	-13.78	22184	22	4406	666
chi-miR-1	ENSCHIT00000021515	151	-11.21	151	-11.21	22201	22	4270	1939
chi-miR-1	ENSCHIT00000022956	141	-9.76	141	-9.76	22218	22	800	1
chi-miR-1	ENSCHIT00000024983	152	-14.28	152	-14.28	22230	22	3547	3107
chi-miR-1	ENSCHIT00000021016	299	-31.4	154	-19.13	22251	22	3275	1854 2999
chi-miR-1	ENSCHIT00000024631	147	-10.37	147	-10.37	22256	22	1572	638
chi-miR-1	ENSCHIT00000025153	152	-14.54	152	-14.54	22273	22	3871	266
chi-miR-1	ENSCHIT00000022929	148	-11.84	148	-11.84	22315	22	3795	324
chi-miR-1	ENSCHIT00000023296	152	-16.21	152	-16.21	22360	22	2078	1169
chi-miR-1	ENSCHIT00000025314	142	-10.77	142	-10.77	22410	22	2824	1013
chi-miR-1	ENSCHIT00000023528	140	-13.62	140	-13.62	22454	22	1697	1186
chi-miR-1	ENSCHIT00000024965	153	-11.42	153	-11.42	22462	22	1188	717
chi-miR-1	ENSCHIT00000023546	140	-11.72	140	-11.72	22482	22	4792	2634
chi-miR-1	ENSCHIT00000024531	140	-8.59	140	-8.59	22483	22	556	272
chi-miR-1	ENSCHIT00000023952	144	-9.48	144	-9.48	22519	22	3609	1062
chi-miR-1	ENSCHIT00000024774	142	-9.53	142	-9.53	22568	22	2063	1797
chi-miR-1	ENSCHIT00000023076	141	-8.98	141	-8.98	22585	22	2040	812
chi-miR-1	ENSCHIT00000022335	140	-11.92	140	-11.92	22614	22	2685	64
chi-miR-1	ENSCHIT00000023754	170	-17.15	170	-17.15	22676	22	2415	1425
chi-miR-1	ENSCHIT00000022731	142	-8.69	142	-8.69	22680	22	4389	1416
chi-miR-1	ENSCHIT00000021897	160	-17.75	160	-17.75	22687	22	1925	59
chi-miR-1	ENSCHIT00000023123	151	-9.51	151	-9.51	22752	22	3954	3440
chi-miR-1	ENSCHIT00000022874	144	-12.23	144	-12.23	22769	22	2979	561
chi-miR-1	ENSCHIT00000024246	145	-9.43	145	-9.43	22770	22	1316	1163
chi-miR-1	ENSCHIT00000024197	140	-8.98	140	-8.98	22787	22	2186	54
chi-miR-1	ENSCHIT00000021168	149	-12.58	149	-12.58	22833	22	271	35
chi-miR-1	ENSCHIT00000021756	163	-15.62	163	-15.62	22844	22	3789	950
chi-miR-1	ENSCHIT00000025306	142	-10.77	142	-10.77	22882	22	2824	1013
chi-miR-1	ENSCHIT00000024327	140	-10.77	140	-10.77	22896	22	4024	438
chi-miR-1	ENSCHIT00000022117	141	-14.02	141	-14.02	22899	22	892	384
chi-miR-1	ENSCHIT00000023882	140	-11.98	140	-11.98	22913	22	1048	933
chi-miR-1	ENSCHIT00000023324	142	-9.41	142	-9.41	22946	22	4950	4600
chi-miR-1	ENSCHIT00000023935	144	-9.48	144	-9.48	22950	22	3609	1062
chi-miR-1	ENSCHIT00000021531	151	-11.21	151	-11.21	22955	22	3415	1084
chi-miR-1	ENSCHIT00000021434	140	-11.65	140	-11.65	23012	22	4224	4164
chi-miR-1	ENSCHIT00000021522	151	-11.21	151	-11.21	23027	22	4270	1939
chi-miR-1	ENSCHIT00000022879	158	-12.92	158	-12.92	23038	22	3835	2520
chi-miR-1	ENSCHIT00000024513	160	-17.92	160	-17.92	23041	22	3999	3431
chi-miR-1	ENSCHIT00000023748	147	-11.26	147	-11.26	23085	22	2618	2021
chi-miR-1	ENSCHIT00000024553	140	-8.59	140	-8.59	23101	22	556	272
chi-miR-1	ENSCHIT00000022829	156	-16.32	156	-16.32	23119	22	2829	2088
chi-miR-1	ENSCHIT00000024658	140	-11.1	140	-11.1	23198	22	1734	92
chi-miR-1	ENSCHIT00000024952	307	-27.2	163	-14.97	23209	22	4000	3304 230
chi-miR-1	ENSCHIT00000023466	140	-13.43	140	-13.43	23210	22	4083	3147
chi-miR-1	ENSCHIT00000021508	143	-12.38	143	-12.38	23269	22	4942	838
chi-miR-1	ENSCHIT00000023822	140	-14.5	140	-14.5	23270	22	3244	1000
chi-miR-1	ENSCHIT00000022843	299	-26.63	159	-15	23299	22	4158	3533 3269
chi-miR-1	ENSCHIT00000024737	148	-11.09	148	-11.09	23314	22	1593	375
chi-miR-1	ENSCHIT00000024706	155	-13.26	155	-13.26	23374	22	3356	1828
chi-miR-1	ENSCHIT00000025309	158	-13.51	158	-13.51	23379	22	2854	843
chi-miR-1	ENSCHIT00000024258	145	-9.43	145	-9.43	23399	22	1316	1163
chi-miR-1	ENSCHIT00000025296	142	-10.77	142	-10.77	23429	22	2894	1083
chi-miR-1	ENSCHIT00000023203	146	-14.58	146	-14.58	23438	22	3822	1964
chi-miR-1	ENSCHIT00000022584	140	-9.44	140	-9.44	23442	22	961	500
chi-miR-1	ENSCHIT00000021125	145	-10.85	145	-10.85	23469	22	4544	962
chi-miR-1	ENSCHIT00000023336	142	-9.41	142	-9.41	23486	22	4950	4600
chi-miR-1	ENSCHIT00000021714	144	-10.77	144	-10.77	23492	22	1982	302
chi-miR-1	ENSCHIT00000021882	154	-15.87	154	-15.87	23495	22	1263	19
chi-miR-1	ENSCHIT00000024727	148	-11.09	148	-11.09	23502	22	1593	375
chi-miR-1	ENSCHIT00000021419	140	-9.55	140	-9.55	23511	22	4039	219
chi-miR-1	ENSCHIT00000024694	155	-13.26	155	-13.26	23564	22	3356	1828
chi-miR-1	ENSCHIT00000024523	140	-8.59	140	-8.59	23568	22	556	272
chi-miR-1	ENSCHIT00000021091	140	-10.83	140	-10.83	23584	22	4420	2619
chi-miR-1	ENSCHIT00000023495	140	-13.62	140	-13.62	23586	22	1697	1186
chi-miR-1	ENSCHIT00000021512	310	-33.07	159	-19.15	23587	22	1341	1117 791
chi-miR-1	ENSCHIT00000024599	147	-10.37	147	-10.37	23670	22	1572	638
chi-miR-1	ENSCHIT00000022078	162	-17.51	162	-17.51	23688	22	4544	2652
chi-miR-1	ENSCHIT00000021608	140	-9.2	140	-9.2	23710	22	4086	2955
chi-miR-1	ENSCHIT00000023983	163	-14.94	163	-14.94	23745	22	2797	757
chi-miR-1	ENSCHIT00000021812	160	-16.43	160	-16.43	23752	22	1912	1337
chi-miR-1	ENSCHIT00000023668	140	-11.32	140	-11.32	23765	22	3029	1624
chi-miR-1	ENSCHIT00000021846	154	-13.99	154	-13.99	23777	22	1191	1046
chi-miR-1	ENSCHIT00000024647	145	-12.01	145	-12.01	23792	22	4788	1906
chi-miR-1	ENSCHIT00000022976	148	-14.93	148	-14.93	23824	22	2528	1810
chi-miR-1	ENSCHIT00000021947	289	-23.16	149	-12.41	23837	22	204	14 107
chi-miR-1	ENSCHIT00000024324	142	-11	142	-11	23919	22	2786	17
chi-miR-1	ENSCHIT00000021491	310	-33.07	159	-19.15	23922	22	1341	1117 791
chi-miR-1	ENSCHIT00000024540	140	-8.59	140	-8.59	23929	22	556	272
chi-miR-1	ENSCHIT00000023971	140	-12.59	140	-12.59	23935	22	1636	1101
chi-miR-1	ENSCHIT00000025290	142	-10.77	142	-10.77	23972	22	2894	1083
chi-miR-1	ENSCHIT00000021594	143	-13.59	143	-13.59	23997	22	3208	1042
chi-miR-1	ENSCHIT00000022620	140	-10.29	140	-10.29	23998	22	1442	711
chi-miR-1	ENSCHIT00000023306	140	-10.71	140	-10.71	24008	22	4877	447
chi-miR-1	ENSCHIT00000022827	299	-26.63	159	-15	24014	22	4158	3533 3269
chi-miR-1	ENSCHIT00000021635	147	-13.99	147	-13.99	24024	22	2845	2230
chi-miR-1	ENSCHIT00000022435	155	-12.89	155	-12.89	24038	22	1562	731
chi-miR-1	ENSCHIT00000022537	142	-11.28	142	-11.28	24068	22	1026	967
chi-miR-1	ENSCHIT00000024290	142	-15.27	142	-15.27	24072	22	1575	1185
chi-miR-1	ENSCHIT00000021628	156	-11.18	156	-11.18	24123	22	895	232
chi-miR-1	ENSCHIT00000023518	140	-8.48	140	-8.48	24180	22	4432	365
chi-miR-1	ENSCHIT00000024812	140	-8.48	140	-8.48	24187	22	4251	2411
chi-miR-1	ENSCHIT00000024608	147	-10.37	147	-10.37	24229	22	1572	638
chi-miR-1	ENSCHIT00000021406	161	-18.85	161	-18.85	24231	22	4215	1782
chi-miR-1	ENSCHIT00000021126	289	-19.31	149	-10.33	24319	22	2798	1272 109
chi-miR-1	ENSCHIT00000021438	140	-9.55	140	-9.55	24320	22	4039	219
chi-miR-1	ENSCHIT00000023468	142	-12.55	142	-12.55	24360	22	4329	237
chi-miR-1	ENSCHIT00000021837	154	-13.99	154	-13.99	24366	22	1191	1046
chi-miR-1	ENSCHIT00000022835	299	-26.63	159	-15	24385	22	4158	3533 3269
chi-miR-1	ENSCHIT00000022633	140	-10.29	140	-10.29	24407	22	1442	711
chi-miR-1	ENSCHIT00000021820	146	-10.82	146	-10.82	24412	22	2947	2892
chi-miR-1	ENSCHIT00000024800	147	-15.14	147	-15.14	24426	22	1101	48
chi-miR-1	ENSCHIT00000023455	316	-25.18	159	-13.37	24433	22	3279	1749 3171
chi-miR-1	ENSCHIT00000021725	140	-11.16	140	-11.16	24467	22	575	281
chi-miR-1	ENSCHIT00000023542	140	-13.62	140	-13.62	24479	22	1697	1186
chi-miR-1	ENSCHIT00000022535	140	-11.81	140	-11.81	24502	22	4948	682
chi-miR-1	ENSCHIT00000022437	143	-12.85	143	-12.85	24509	22	3617	566
chi-miR-1	ENSCHIT00000024548	140	-8.59	140	-8.59	24513	22	556	272
chi-miR-1	ENSCHIT00000021907	160	-17.75	160	-17.75	24523	22	1901	35
chi-miR-1	ENSCHIT00000022420	143	-12.85	143	-12.85	24542	22	3617	566
chi-miR-1	ENSCHIT00000024626	147	-10.37	147	-10.37	24575	22	1572	638
chi-miR-1	ENSCHIT00000024321	140	-10.77	140	-10.77	24581	22	4024	438
chi-miR-1	ENSCHIT00000024752	140	-9.6	140	-9.6	24610	22	2268	166
chi-miR-1	ENSCHIT00000021428	140	-9.55	140	-9.55	24679	22	4039	219
chi-miR-1	ENSCHIT00000021530	282	-17.98	142	-9.39	24707	22	210	160 91
chi-miR-1	ENSCHIT00000023509	140	-13.62	140	-13.62	24717	22	1753	1242
chi-miR-1	ENSCHIT00000024689	155	-13.26	155	-13.26	24736	22	3356	1828
chi-miR-1	ENSCHIT00000023453	140	-14.08	140	-14.08	24808	22	3840	598
chi-miR-1	ENSCHIT00000023765	149	-12.92	149	-12.92	24831	22	4165	428
chi-miR-1	ENSCHIT00000023679	140	-12.2	140	-12.2	24845	22	3951	2595
chi-miR-1	ENSCHIT00000021636	145	-13.91	145	-13.91	24865	22	4307	1180
chi-miR-1	ENSCHIT00000022469	147	-11.3	147	-11.3	24922	22	4212	385
chi-miR-1	ENSCHIT00000023941	158	-13.58	158	-13.58	24967	22	4150	3783
chi-miR-1	ENSCHIT00000023539	140	-11.72	140	-11.72	24971	22	4792	2634
chi-miR-1	ENSCHIT00000024313	147	-13.78	147	-13.78	24973	22	4406	666
chi-miR-1	ENSCHIT00000022445	155	-12.89	155	-12.89	24975	22	1562	731
chi-miR-1	ENSCHIT00000024209	148	-12.11	148	-12.11	25031	22	2496	2401
chi-miR-1	ENSCHIT00000022862	162	-13.96	162	-13.96	25054	22	2365	1121
chi-miR-1	ENSCHIT00000024159	144	-12.49	144	-12.49	25067	22	2761	956
chi-miR-1	ENSCHIT00000024806	151	-9.2	151	-9.2	25096	22	689	301
chi-miR-1	ENSCHIT00000021192	161	-14.25	161	-14.25	25113	22	3205	1270
chi-miR-1	ENSCHIT00000022443	155	-12.89	155	-12.89	25189	22	1562	731
chi-miR-1	ENSCHIT00000025145	152	-14.54	152	-14.54	25191	22	3871	266
chi-miR-1	ENSCHIT00000022037	152	-11.76	152	-11.76	25195	22	2449	228
chi-miR-1	ENSCHIT00000023160	140	-9.03	140	-9.03	25197	22	4403	3734
chi-miR-1	ENSCHIT00000023698	143	-12.58	143	-12.58	25267	22	4959	2522
chi-miR-1	ENSCHIT00000023058	142	-11.54	142	-11.54	25296	22	2593	85
chi-miR-1	ENSCHIT00000022748	142	-8.69	142	-8.69	25310	22	4389	1416
chi-miR-1	ENSCHIT00000024184	140	-8.98	140	-8.98	25329	22	2186	54
chi-miR-1	ENSCHIT00000021970	149	-12.68	149	-12.68	25370	22	2550	1930
chi-miR-1	ENSCHIT00000024976	152	-14.28	152	-14.28	25388	22	3547	3107
chi-miR-1	ENSCHIT00000027914	145	-8.99	145	-8.99	25422	22	1197	1119
chi-miR-1	ENSCHIT00000027630	145	-10.83	145	-10.83	25486	22	4450	4396
chi-miR-1	ENSCHIT00000026164	157	-14.34	157	-14.34	25491	22	4171	3638
chi-miR-1	ENSCHIT00000026877	281	-22.83	141	-14.35	25492	22	4098	2250 821
chi-miR-1	ENSCHIT00000025946	155	-15.72	155	-15.72	25544	22	3882	570
chi-miR-1	ENSCHIT00000027964	144	-11.74	144	-11.74	25551	22	2180	1100
chi-miR-1	ENSCHIT00000025448	145	-12.2	145	-12.2	25563	22	1283	208
chi-miR-1	ENSCHIT00000026827	156	-16.5	156	-16.5	25587	22	2379	1012
chi-miR-1	ENSCHIT00000029199	154	-13.73	154	-13.73	25630	22	3590	3534
chi-miR-1	ENSCHIT00000029290	140	-8.78	140	-8.78	25650	22	1172	846
chi-miR-1	ENSCHIT00000025882	151	-8.97	151	-8.97	25655	22	1005	696
chi-miR-1	ENSCHIT00000027241	164	-16.05	164	-16.05	25666	22	3825	1674
chi-miR-1	ENSCHIT00000025454	145	-12.2	145	-12.2	25699	22	1283	208
chi-miR-1	ENSCHIT00000026040	150	-10.85	150	-10.85	25737	22	1849	1094
chi-miR-1	ENSCHIT00000027926	144	-11.74	144	-11.74	25745	22	2180	1100
chi-miR-1	ENSCHIT00000026954	147	-14.05	147	-14.05	25755	22	2133	254
chi-miR-1	ENSCHIT00000026176	163	-19.13	163	-19.13	25775	22	3723	1637
chi-miR-1	ENSCHIT00000026520	140	-11.86	140	-11.86	25796	22	227	22
chi-miR-1	ENSCHIT00000029374	145	-11.53	145	-11.53	25811	22	4154	1400
chi-miR-1	ENSCHIT00000025603	140	-8.98	140	-8.98	25847	22	3600	1618
chi-miR-1	ENSCHIT00000029006	140	-11.88	140	-11.88	25869	22	4898	2013
chi-miR-1	ENSCHIT00000027287	155	-17.15	155	-17.15	25918	22	2829	596
chi-miR-1	ENSCHIT00000026630	140	-10.37	140	-10.37	25919	22	3357	1285
chi-miR-1	ENSCHIT00000029678	158	-14.39	158	-14.39	25993	22	4132	3279
chi-miR-1	ENSCHIT00000026970	296	-26.16	152	-13.75	26059	22	3852	3137 2057
chi-miR-1	ENSCHIT00000026023	150	-10.85	150	-10.85	26093	22	1849	1094
chi-miR-1	ENSCHIT00000026405	140	-13.03	140	-13.03	26131	22	2329	775
chi-miR-1	ENSCHIT00000025899	152	-12.57	152	-12.57	26132	22	4177	1117
chi-miR-1	ENSCHIT00000026035	140	-9.58	140	-9.58	26143	22	3130	2976
chi-miR-1	ENSCHIT00000029420	145	-11.55	145	-11.55	26146	22	3660	3475
chi-miR-1	ENSCHIT00000027127	149	-10.16	149	-10.16	26210	22	4525	602
chi-miR-1	ENSCHIT00000026106	157	-14.34	157	-14.34	26226	22	4171	3638
chi-miR-1	ENSCHIT00000028369	140	-9.57	140	-9.57	26244	22	4519	4225
chi-miR-1	ENSCHIT00000028890	145	-12.11	145	-12.11	26247	22	4417	1800
chi-miR-1	ENSCHIT00000029635	164	-12.74	164	-12.74	26325	22	4173	3528
chi-miR-1	ENSCHIT00000025952	155	-15.72	155	-15.72	26351	22	3862	550
chi-miR-1	ENSCHIT00000026331	145	-12.31	145	-12.31	26369	22	3646	2719
chi-miR-1	ENSCHIT00000026569	162	-16.29	162	-16.29	26409	22	2690	2459
chi-miR-1	ENSCHIT00000028113	142	-11.52	142	-11.52	26442	22	4909	1056
chi-miR-1	ENSCHIT00000028348	140	-9.57	140	-9.57	26452	22	4519	4225
chi-miR-1	ENSCHIT00000026120	157	-14.34	157	-14.34	26453	22	4171	3638
chi-miR-1	ENSCHIT00000027999	140	-11.16	140	-11.16	26509	22	4198	134
chi-miR-1	ENSCHIT00000026743	158	-12.57	158	-12.57	26602	22	3506	2604
chi-miR-1	ENSCHIT00000027745	140	-8.09	140	-8.09	26624	22	3053	2439
chi-miR-1	ENSCHIT00000028200	146	-10.16	146	-10.16	26625	22	4034	3317
chi-miR-1	ENSCHIT00000028431	148	-13.55	148	-13.55	26626	22	1676	324
chi-miR-1	ENSCHIT00000027776	299	-24.33	155	-12.39	26643	22	343	296 277
chi-miR-1	ENSCHIT00000026366	150	-13.48	150	-13.48	26659	22	3958	2467
chi-miR-1	ENSCHIT00000026862	281	-22.83	141	-14.35	26728	22	4160	2312 883
chi-miR-1	ENSCHIT00000028616	143	-16.3	143	-16.3	26765	22	1259	355
chi-miR-1	ENSCHIT00000026700	147	-12.6	147	-12.6	26778	22	3083	2998
chi-miR-1	ENSCHIT00000027714	140	-9.53	140	-9.53	26784	22	1725	445
chi-miR-1	ENSCHIT00000028574	142	-12.49	142	-12.49	26834	22	4460	2498
chi-miR-1	ENSCHIT00000026125	152	-12	152	-12	26842	22	3085	2743
chi-miR-1	ENSCHIT00000027400	150	-11.16	150	-11.16	26897	22	2571	1356
chi-miR-1	ENSCHIT00000027316	140	-8.09	140	-8.09	26898	22	1407	907
chi-miR-1	ENSCHIT00000027231	140	-11.53	140	-11.53	26899	22	624	563
chi-miR-1	ENSCHIT00000026938	147	-14.05	147	-14.05	26927	22	2133	254
chi-miR-1	ENSCHIT00000026647	140	-10.37	140	-10.37	26961	22	3098	1026
chi-miR-1	ENSCHIT00000027784	140	-10.33	140	-10.33	26976	22	1775	851
chi-miR-1	ENSCHIT00000025438	145	-12.2	145	-12.2	26999	22	1283	208
chi-miR-1	ENSCHIT00000027720	140	-11.23	140	-11.23	27034	22	4426	612
chi-miR-1	ENSCHIT00000029411	294	-18.61	152	-9.63	27040	22	4812	4155 3689
chi-miR-1	ENSCHIT00000028323	142	-8.59	142	-8.59	27123	22	1843	404
chi-miR-1	ENSCHIT00000028292	140	-9.32	140	-9.32	27152	22	2006	1176
chi-miR-1	ENSCHIT00000026152	157	-14.34	157	-14.34	27172	22	4171	3638
chi-miR-1	ENSCHIT00000029405	287	-26.03	146	-14.11	27207	22	4511	3831 699
chi-miR-1	ENSCHIT00000025440	280	-21.93	140	-11.16	27226	22	2040	867 1248
chi-miR-1	ENSCHIT00000026111	163	-19.13	163	-19.13	27370	22	3723	1637
chi-miR-1	ENSCHIT00000028817	144	-14.71	144	-14.71	27373	22	2063	719
chi-miR-1	ENSCHIT00000027309	141	-9.8	141	-9.8	27382	22	4718	3288
chi-miR-1	ENSCHIT00000027899	162	-13.14	162	-13.14	27396	22	4679	1443
chi-miR-1	ENSCHIT00000027873	141	-13.3	141	-13.3	27423	22	4799	3488
chi-miR-1	ENSCHIT00000027283	164	-16.05	164	-16.05	27424	22	3825	1674
chi-miR-1	ENSCHIT00000028090	142	-11.52	142	-11.52	27469	22	4909	1056
chi-miR-1	ENSCHIT00000028979	151	-11.53	151	-11.53	27485	22	1924	173
chi-miR-1	ENSCHIT00000026688	147	-12.6	147	-12.6	27597	22	3270	3185
chi-miR-1	ENSCHIT00000026502	140	-11.45	140	-11.45	27656	22	3815	188
chi-miR-1	ENSCHIT00000026583	140	-11.86	140	-11.86	27700	22	227	22
chi-miR-1	ENSCHIT00000028353	140	-9.57	140	-9.57	27747	22	4519	4225
chi-miR-1	ENSCHIT00000025595	140	-10.72	140	-10.72	27748	22	1405	1146
chi-miR-1	ENSCHIT00000026074	163	-19.13	163	-19.13	27752	22	3723	1637
chi-miR-1	ENSCHIT00000026132	157	-14.34	157	-14.34	27881	22	4171	3638
chi-miR-1	ENSCHIT00000027238	142	-15.79	142	-15.79	27894	22	1594	590
chi-miR-1	ENSCHIT00000026549	140	-11.86	140	-11.86	27929	22	227	22
chi-miR-1	ENSCHIT00000027098	149	-9.96	149	-9.96	27975	22	2519	474
chi-miR-1	ENSCHIT00000028976	151	-11.53	151	-11.53	28063	22	1924	173
chi-miR-1	ENSCHIT00000026849	147	-14.05	147	-14.05	28090	22	2133	254
chi-miR-1	ENSCHIT00000028569	140	-9.5	140	-9.5	28119	22	3449	782
chi-miR-1	ENSCHIT00000025468	145	-12.2	145	-12.2	28176	22	1283	208
chi-miR-1	ENSCHIT00000029650	164	-12.74	164	-12.74	28181	22	4173	3528
chi-miR-1	ENSCHIT00000025660	144	-13.38	144	-13.38	28193	22	4590	272
chi-miR-1	ENSCHIT00000025609	145	-10.19	145	-10.19	28209	22	230	1
chi-miR-1	ENSCHIT00000028234	147	-12.31	147	-12.31	28212	22	3320	1466
chi-miR-1	ENSCHIT00000026359	150	-13.48	150	-13.48	28270	22	3958	2467
chi-miR-1	ENSCHIT00000027495	156	-12.96	156	-12.96	28290	22	4943	2590
chi-miR-1	ENSCHIT00000027913	155	-13.47	155	-13.47	28327	22	752	411
chi-miR-1	ENSCHIT00000027314	164	-16.05	164	-16.05	28341	22	3825	1674
chi-miR-1	ENSCHIT00000026918	140	-8.59	140	-8.59	28360	22	4958	4102
chi-miR-1	ENSCHIT00000026144	157	-14.34	157	-14.34	28364	22	4171	3638
chi-miR-1	ENSCHIT00000025929	140	-10.93	140	-10.93	28374	22	1624	909
chi-miR-1	ENSCHIT00000025809	142	-12.43	142	-12.43	28382	22	2715	2527
chi-miR-1	ENSCHIT00000027282	158	-14.27	158	-14.27	28387	22	4174	3621
chi-miR-1	ENSCHIT00000028321	142	-8.59	142	-8.59	28430	22	3387	1948
chi-miR-1	ENSCHIT00000028130	142	-11.52	142	-11.52	28442	22	4909	1056
chi-miR-1	ENSCHIT00000027798	140	-10.33	140	-10.33	28492	22	1775	851
chi-miR-1	ENSCHIT00000026158	157	-14.34	157	-14.34	28510	22	4171	3638
chi-miR-1	ENSCHIT00000028689	302	-22.93	155	-12.2	28517	22	3852	2643 3558
chi-miR-1	ENSCHIT00000026871	281	-22.83	141	-14.35	28532	22	4160	2312 883
chi-miR-1	ENSCHIT00000026009	282	-20.08	142	-11.1	28600	22	4006	2404 808
chi-miR-1	ENSCHIT00000027917	162	-13.14	162	-13.14	28722	22	4679	1443
chi-miR-1	ENSCHIT00000026053	294	-26.05	154	-17.57	28732	22	3331	1679 2527
chi-miR-1	ENSCHIT00000026666	299	-25.11	151	-14.44	28735	22	3712	123 1807
chi-miR-1	ENSCHIT00000026895	147	-14.05	147	-14.05	28741	22	2133	254
chi-miR-1	ENSCHIT00000027942	150	-15.6	150	-15.6	28799	22	2024	832
chi-miR-1	ENSCHIT00000028561	140	-9.5	140	-9.5	28813	22	3449	782
chi-miR-1	ENSCHIT00000027303	455	-33.96	164	-15.7	28815	22	3682	3339 2287 635
chi-miR-1	ENSCHIT00000027085	140	-8.09	140	-8.09	28827	22	4511	1
chi-miR-1	ENSCHIT00000028789	147	-12.4	147	-12.4	28832	22	2054	937
chi-miR-1	ENSCHIT00000028505	145	-10.15	145	-10.15	28851	22	1103	69
chi-miR-1	ENSCHIT00000027732	140	-11.23	140	-11.23	28873	22	4426	612
chi-miR-1	ENSCHIT00000025896	151	-8.97	151	-8.97	28879	22	1005	696
chi-miR-1	ENSCHIT00000028551	140	-9.5	140	-9.5	28889	22	3449	782
chi-miR-1	ENSCHIT00000029709	167	-20.98	167	-20.98	28958	22	4568	3439
chi-miR-1	ENSCHIT00000026347	140	-16.05	140	-16.05	28968	22	4394	1524
chi-miR-1	ENSCHIT00000025585	140	-10.72	140	-10.72	29015	22	4676	4417
chi-miR-1	ENSCHIT00000026109	157	-14.34	157	-14.34	29037	22	4171	3638
chi-miR-1	ENSCHIT00000027236	140	-11.53	140	-11.53	29048	22	624	563
chi-miR-1	ENSCHIT00000026834	147	-14.05	147	-14.05	29066	22	2318	439
chi-miR-1	ENSCHIT00000027941	162	-13.14	162	-13.14	29086	22	4679	1443
chi-miR-1	ENSCHIT00000025515	144	-10.77	144	-10.77	29087	22	4730	300
chi-miR-1	ENSCHIT00000028784	147	-12.4	147	-12.4	29095	22	2054	937
chi-miR-1	ENSCHIT00000028582	140	-10.08	140	-10.08	29134	22	4032	2541
chi-miR-1	ENSCHIT00000027116	163	-12.93	163	-12.93	29204	22	3935	225
chi-miR-1	ENSCHIT00000027453	140	-11.26	140	-11.26	29212	22	3056	2456
chi-miR-1	ENSCHIT00000028357	140	-9.57	140	-9.57	29255	22	4519	4225
chi-miR-1	ENSCHIT00000025915	154	-10.3	154	-10.3	29281	22	1935	1147
chi-miR-1	ENSCHIT00000026966	147	-14.05	147	-14.05	29283	22	2133	254
chi-miR-1	ENSCHIT00000027939	144	-11.74	144	-11.74	29284	22	2180	1100
chi-miR-1	ENSCHIT00000027617	145	-10.83	145	-10.83	29287	22	4450	4396
chi-miR-1	ENSCHIT00000026195	140	-12.98	140	-12.98	29289	22	719	50
chi-miR-1	ENSCHIT00000026887	165	-17.34	165	-17.34	29317	22	3832	2713
chi-miR-1	ENSCHIT00000027744	142	-9.45	142	-9.45	29482	22	3519	3254
chi-miR-1	ENSCHIT00000027346	141	-10.62	141	-10.62	29630	22	2506	2359
chi-miR-1	ENSCHIT00000029424	145	-11.55	145	-11.55	29650	22	3660	3475
chi-miR-1	ENSCHIT00000027887	162	-13.14	162	-13.14	29667	22	4679	1443
chi-miR-1	ENSCHIT00000025690	144	-13.38	144	-13.38	29683	22	4590	272
chi-miR-1	ENSCHIT00000026509	140	-11.86	140	-11.86	29716	22	227	22
chi-miR-1	ENSCHIT00000032129	167	-16.83	167	-16.83	29889	22	3782	2101
chi-miR-1	ENSCHIT00000033578	152	-16.36	152	-16.36	29905	22	2847	1239
chi-miR-1	ENSCHIT00000030671	140	-11.83	140	-11.83	29919	22	2081	94
chi-miR-1	ENSCHIT00000030163	146	-13.87	146	-13.87	29946	22	1841	346
chi-miR-1	ENSCHIT00000031228	159	-18.19	159	-18.19	30003	22	4298	3684
chi-miR-1	ENSCHIT00000033036	140	-11.27	140	-11.27	30025	22	1495	823
chi-miR-1	ENSCHIT00000029865	297	-27.48	157	-19.1	30052	22	2721	790 994
chi-miR-1	ENSCHIT00000030571	152	-15.45	152	-15.45	30057	22	2813	77
chi-miR-1	ENSCHIT00000033064	140	-11.27	140	-11.27	30114	22	1495	823
chi-miR-1	ENSCHIT00000031750	153	-15.19	153	-15.19	30207	22	3557	526
chi-miR-1	ENSCHIT00000032753	147	-12.61	147	-12.61	30216	22	3294	351
chi-miR-1	ENSCHIT00000033007	156	-16.06	156	-16.06	30232	22	4763	1210
chi-miR-1	ENSCHIT00000032886	150	-15.45	150	-15.45	30247	22	4709	17
chi-miR-1	ENSCHIT00000030320	143	-13.18	143	-13.18	30286	22	2573	214
chi-miR-1	ENSCHIT00000032269	156	-16.71	156	-16.71	30308	22	2311	82
chi-miR-1	ENSCHIT00000032879	153	-13.37	153	-13.37	30320	22	4964	3166
chi-miR-1	ENSCHIT00000032058	143	-13.63	143	-13.63	30409	22	4736	3
chi-miR-1	ENSCHIT00000030618	140	-9.39	140	-9.39	30429	22	288	185
chi-miR-1	ENSCHIT00000031479	155	-15.19	155	-15.19	30481	22	4594	288
chi-miR-1	ENSCHIT00000030863	140	-9.56	140	-9.56	30483	22	2547	1555
chi-miR-1	ENSCHIT00000031118	164	-14.88	164	-14.88	30515	22	2545	861
chi-miR-1	ENSCHIT00000031281	140	-12.88	140	-12.88	30527	22	1279	547
chi-miR-1	ENSCHIT00000030121	140	-8.42	140	-8.42	30574	22	1228	54
chi-miR-1	ENSCHIT00000030330	156	-11.86	156	-11.86	30593	22	3376	2168
chi-miR-1	ENSCHIT00000031495	155	-15.19	155	-15.19	30659	22	4594	288
chi-miR-1	ENSCHIT00000031832	141	-11.41	141	-11.41	30698	22	2935	2344
chi-miR-1	ENSCHIT00000033714	151	-12.1	151	-12.1	30751	22	3838	899
chi-miR-1	ENSCHIT00000029839	309	-36.09	163	-18.09	30787	22	3892	1024 933
chi-miR-1	ENSCHIT00000033800	145	-15.2	145	-15.2	30790	22	429	150
chi-miR-1	ENSCHIT00000033607	142	-15.06	142	-15.06	30795	22	990	60
chi-miR-1	ENSCHIT00000031308	147	-15.29	147	-15.29	30810	22	3775	2503
chi-miR-1	ENSCHIT00000032766	140	-8.09	140	-8.09	30820	22	1838	1406
chi-miR-1	ENSCHIT00000030517	140	-11.86	140	-11.86	30848	22	3312	319
chi-miR-1	ENSCHIT00000033859	154	-10.24	154	-10.24	30851	22	4921	2049
chi-miR-1	ENSCHIT00000032996	140	-12.09	140	-12.09	30876	22	2035	978
chi-miR-1	ENSCHIT00000031254	147	-15.29	147	-15.29	30887	22	3775	2503
chi-miR-1	ENSCHIT00000032672	296	-22.61	150	-12.42	30915	22	4422	234 1769
chi-miR-1	ENSCHIT00000030139	153	-13.95	153	-13.95	30955	22	3086	1192
chi-miR-1	ENSCHIT00000030510	140	-11.86	140	-11.86	31029	22	3856	863
chi-miR-1	ENSCHIT00000033038	156	-12.3	156	-12.3	31049	22	4752	3127
chi-miR-1	ENSCHIT00000030860	158	-12.27	158	-12.27	31051	22	4035	135
chi-miR-1	ENSCHIT00000031566	142	-11	142	-11	31058	22	1859	826
chi-miR-1	ENSCHIT00000033659	140	-9.85	140	-9.85	31070	22	4116	3581
chi-miR-1	ENSCHIT00000033645	140	-8.48	140	-8.48	31109	22	1621	1525
chi-miR-1	ENSCHIT00000031472	155	-15.19	155	-15.19	31116	22	4594	288
chi-miR-1	ENSCHIT00000033600	152	-16.36	152	-16.36	31130	22	2847	1239
chi-miR-1	ENSCHIT00000031085	142	-12.37	142	-12.37	31159	22	3813	1025
chi-miR-1	ENSCHIT00000033747	311	-27.49	156	-14.47	31160	22	4806	3915 1252
chi-miR-1	ENSCHIT00000032890	140	-11.82	140	-11.82	31166	22	4388	3756
chi-miR-1	ENSCHIT00000031534	147	-10.64	147	-10.64	31167	22	4100	1773
chi-miR-1	ENSCHIT00000032102	167	-16.83	167	-16.83	31168	22	3782	2101
chi-miR-1	ENSCHIT00000030129	153	-13.95	153	-13.95	31179	22	3086	1192
chi-miR-1	ENSCHIT00000032153	154	-15.1	154	-15.1	31183	22	4080	1192
chi-miR-1	ENSCHIT00000031276	147	-15.29	147	-15.29	31237	22	3775	2503
chi-miR-1	ENSCHIT00000030402	280	-18.69	140	-10.18	31238	22	3485	1790 3362
chi-miR-1	ENSCHIT00000032163	154	-15.1	154	-15.1	31244	22	4080	1192
chi-miR-1	ENSCHIT00000030701	304	-23.54	160	-12.19	31269	22	2406	1611 572
chi-miR-1	ENSCHIT00000031269	159	-18.19	159	-18.19	31276	22	4298	3684
chi-miR-1	ENSCHIT00000032252	156	-15.3	156	-15.3	31277	22	2291	1059
chi-miR-1	ENSCHIT00000032872	150	-15.45	150	-15.45	31282	22	4709	17
chi-miR-1	ENSCHIT00000032225	156	-15.61	156	-15.61	31289	22	1635	934
chi-miR-1	ENSCHIT00000031929	140	-10.38	140	-10.38	31311	22	4701	3607
chi-miR-1	ENSCHIT00000029817	309	-36.09	163	-18.09	31312	22	3892	1024 933
chi-miR-1	ENSCHIT00000030524	140	-11.86	140	-11.86	31345	22	3856	863
chi-miR-1	ENSCHIT00000031916	140	-10.38	140	-10.38	31362	22	4701	3607
chi-miR-1	ENSCHIT00000030167	146	-13.87	146	-13.87	31372	22	1841	346
chi-miR-1	ENSCHIT00000029916	140	-8.48	140	-8.48	31387	22	4586	3829
chi-miR-1	ENSCHIT00000031325	160	-17.09	160	-17.09	31400	22	3523	2786
chi-miR-1	ENSCHIT00000030351	143	-13.18	143	-13.18	31412	22	2435	214
chi-miR-1	ENSCHIT00000031485	155	-15.19	155	-15.19	31423	22	4594	288
chi-miR-1	ENSCHIT00000032972	140	-12.09	140	-12.09	31438	22	2035	978
chi-miR-1	ENSCHIT00000031174	147	-13.68	147	-13.68	31443	22	3361	181
chi-miR-1	ENSCHIT00000029867	309	-36.09	163	-18.09	31452	22	3892	1024 933
chi-miR-1	ENSCHIT00000030772	177	-20.89	177	-20.89	31482	22	4766	1417
chi-miR-1	ENSCHIT00000032990	156	-16.06	156	-16.06	31513	22	4763	1210
chi-miR-1	ENSCHIT00000033506	144	-14.69	144	-14.69	31526	22	2004	1262
chi-miR-1	ENSCHIT00000033606	147	-10.32	147	-10.32	31573	22	697	403
chi-miR-1	ENSCHIT00000033082	142	-13.32	142	-13.32	31643	22	1360	110
chi-miR-1	ENSCHIT00000031270	140	-11.06	140	-11.06	31737	22	3650	684
chi-miR-1	ENSCHIT00000032238	156	-15.3	156	-15.3	31752	22	2291	1059
chi-miR-1	ENSCHIT00000031373	147	-9.5	147	-9.5	31763	22	1250	247
chi-miR-1	ENSCHIT00000031292	147	-15.29	147	-15.29	31765	22	3775	2503
chi-miR-1	ENSCHIT00000029860	297	-27.48	157	-19.1	31769	22	2721	790 994
chi-miR-1	ENSCHIT00000032878	298	-24.32	155	-14.02	31825	22	3463	3022 3164
chi-miR-1	ENSCHIT00000030408	144	-13.66	144	-13.66	31838	22	3160	1416
chi-miR-1	ENSCHIT00000030397	280	-18.69	140	-10.18	31862	22	3485	1790 3362
chi-miR-1	ENSCHIT00000030836	140	-9.56	140	-9.56	31974	22	2547	1555
chi-miR-1	ENSCHIT00000033453	140	-11.17	140	-11.17	31997	22	2538	1418
chi-miR-1	ENSCHIT00000032151	145	-11.3	145	-11.3	32057	22	4788	2661
chi-miR-1	ENSCHIT00000031301	159	-18.19	159	-18.19	32060	22	3767	3153
chi-miR-1	ENSCHIT00000030390	151	-10.25	151	-10.25	32092	22	856	545
chi-miR-1	ENSCHIT00000031148	159	-18.19	159	-18.19	32108	22	4298	3684
chi-miR-1	ENSCHIT00000031870	289	-25.3	145	-12.71	32186	22	3193	424 2339
chi-miR-1	ENSCHIT00000032899	160	-15.84	160	-15.84	32213	22	1796	180
chi-miR-1	ENSCHIT00000033763	311	-27.49	156	-14.47	32228	22	4806	3915 1252
chi-miR-1	ENSCHIT00000030636	140	-8.98	140	-8.98	32260	22	1852	457
chi-miR-1	ENSCHIT00000029943	140	-11.79	140	-11.79	32267	22	2613	1475
chi-miR-1	ENSCHIT00000031169	160	-13.04	160	-13.04	32277	22	3158	1864
chi-miR-1	ENSCHIT00000033001	153	-12.99	153	-12.99	32378	22	2593	83
chi-miR-1	ENSCHIT00000033018	156	-16.06	156	-16.06	32395	22	4763	1210
chi-miR-1	ENSCHIT00000030318	156	-11.86	156	-11.86	32400	22	3376	2168
chi-miR-1	ENSCHIT00000032612	155	-14.24	155	-14.24	32405	22	3596	2098
chi-miR-1	ENSCHIT00000033516	144	-14.69	144	-14.69	32417	22	1850	1108
chi-miR-1	ENSCHIT00000033382	150	-13	150	-13	32450	22	3753	3501
chi-miR-1	ENSCHIT00000031371	154	-12.16	154	-12.16	32481	22	2515	2145
chi-miR-1	ENSCHIT00000032146	154	-15.1	154	-15.1	32539	22	4080	1192
chi-miR-1	ENSCHIT00000031576	142	-9.38	142	-9.38	32716	22	3165	2089
chi-miR-1	ENSCHIT00000032091	167	-16.83	167	-16.83	32772	22	3782	2101
chi-miR-1	ENSCHIT00000030473	142	-11.44	142	-11.44	32811	22	1941	155
chi-miR-1	ENSCHIT00000033821	164	-14.27	164	-14.27	32842	22	4572	708
chi-miR-1	ENSCHIT00000029882	280	-20.16	140	-10.16	32849	22	2512	1100 1169
chi-miR-1	ENSCHIT00000033010	140	-7.59	140	-7.59	32861	22	2582	1
chi-miR-1	ENSCHIT00000032889	153	-13.37	153	-13.37	32923	22	4964	3166
chi-miR-1	ENSCHIT00000032137	167	-16.83	167	-16.83	32987	22	3782	2101
chi-miR-1	ENSCHIT00000031231	147	-15.29	147	-15.29	33024	22	3775	2503
chi-miR-1	ENSCHIT00000032659	296	-22.61	150	-12.42	33105	22	4422	234 1769
chi-miR-1	ENSCHIT00000031175	160	-13.04	160	-13.04	33110	22	3158	1864
chi-miR-1	ENSCHIT00000033590	152	-16.36	152	-16.36	33154	22	2847	1239
chi-miR-1	ENSCHIT00000031194	159	-18.19	159	-18.19	33167	22	4298	3684
chi-miR-1	ENSCHIT00000030108	140	-8.42	140	-8.42	33199	22	1228	54
chi-miR-1	ENSCHIT00000032762	147	-12.61	147	-12.61	33316	22	3294	351
chi-miR-1	ENSCHIT00000031437	289	-22.94	149	-11.98	33355	22	3790	2705 2654
chi-miR-1	ENSCHIT00000033278	160	-14.2	160	-14.2	33359	22	4665	212
chi-miR-1	ENSCHIT00000032984	140	-12.09	140	-12.09	33375	22	2035	978
chi-miR-1	ENSCHIT00000029940	140	-11.79	140	-11.79	33376	22	2857	1719
chi-miR-1	ENSCHIT00000032383	151	-15.89	151	-15.89	33391	22	2218	1161
chi-miR-1	ENSCHIT00000030562	140	-8.98	140	-8.98	33408	22	2638	2558
chi-miR-1	ENSCHIT00000032159	154	-15.1	154	-15.1	33476	22	4503	1615
chi-miR-1	ENSCHIT00000033588	147	-10.32	147	-10.32	33519	22	697	403
chi-miR-1	ENSCHIT00000030138	140	-8.42	140	-8.42	33522	22	1228	54
chi-miR-1	ENSCHIT00000032119	167	-16.83	167	-16.83	33529	22	3782	2101
chi-miR-1	ENSCHIT00000029911	140	-8.48	140	-8.48	33536	22	4586	3829
chi-miR-1	ENSCHIT00000031492	155	-15.19	155	-15.19	33547	22	4594	288
chi-miR-1	ENSCHIT00000031911	140	-11.74	140	-11.74	33557	22	4641	2441
chi-miR-1	ENSCHIT00000031255	140	-11.06	140	-11.06	33622	22	3650	684
chi-miR-1	ENSCHIT00000029962	140	-11.79	140	-11.79	33623	22	2857	1719
chi-miR-1	ENSCHIT00000030454	163	-16.4	163	-16.4	33679	22	4737	2003
chi-miR-1	ENSCHIT00000033441	140	-11.17	140	-11.17	33691	22	3566	2446
chi-miR-1	ENSCHIT00000029952	140	-11.79	140	-11.79	33756	22	2613	1475
chi-miR-1	ENSCHIT00000032136	145	-11.3	145	-11.3	33800	22	4788	2661
chi-miR-1	ENSCHIT00000030297	153	-10.81	153	-10.81	33845	22	3735	501
chi-miR-1	ENSCHIT00000032637	140	-10.32	140	-10.32	33859	22	1037	347
chi-miR-1	ENSCHIT00000035465	140	-8.74	140	-8.74	33890	22	2926	816
chi-miR-1	ENSCHIT00000034206	144	-14.05	144	-14.05	33897	22	1655	893
chi-miR-1	ENSCHIT00000034642	142	-10.05	142	-10.05	33900	22	4777	4416
chi-miR-1	ENSCHIT00000036697	303	-30.67	160	-17.41	33904	22	3792	1566 2899
chi-miR-1	ENSCHIT00000035333	140	-10.15	140	-10.15	33966	22	3446	1130
chi-miR-1	ENSCHIT00000035124	147	-8.59	147	-8.59	33988	22	4976	206
chi-miR-1	ENSCHIT00000036212	141	-10.13	141	-10.13	34059	22	2264	168
chi-miR-1	ENSCHIT00000037822	149	-16.73	149	-16.73	34164	22	4300	3558
chi-miR-1	ENSCHIT00000036996	142	-8.59	142	-8.59	34189	22	2693	1316
chi-miR-1	ENSCHIT00000037795	155	-13.9	155	-13.9	34230	22	4493	1818
chi-miR-1	ENSCHIT00000036354	155	-15.01	155	-15.01	34232	22	4031	2332
chi-miR-1	ENSCHIT00000036118	142	-8.98	142	-8.98	34257	22	3759	502
chi-miR-1	ENSCHIT00000035193	142	-10	142	-10	34286	22	3562	2773
chi-miR-1	ENSCHIT00000034230	140	-9.38	140	-9.38	34295	22	943	660
chi-miR-1	ENSCHIT00000035399	323	-30.96	164	-15.94	34350	22	3097	2848 2147
chi-miR-1	ENSCHIT00000035186	142	-10	142	-10	34361	22	3464	2675
chi-miR-1	ENSCHIT00000035292	142	-11.22	142	-11.22	34374	22	2393	1743
chi-miR-1	ENSCHIT00000036997	144	-15.8	144	-15.8	34405	22	1459	941
chi-miR-1	ENSCHIT00000035629	154	-11.08	154	-11.08	34420	22	4427	2799
chi-miR-1	ENSCHIT00000036074	140	-12.06	140	-12.06	34471	22	1855	880
chi-miR-1	ENSCHIT00000036665	150	-11.37	150	-11.37	34482	22	2280	1493
chi-miR-1	ENSCHIT00000034001	282	-26.27	142	-13.17	34529	22	4093	3011 3531
chi-miR-1	ENSCHIT00000035598	286	-26.16	144	-13.23	34534	22	4004	3096 2386
chi-miR-1	ENSCHIT00000037377	292	-20.17	148	-11.43	34557	22	4387	3706 720
chi-miR-1	ENSCHIT00000034579	303	-23.71	163	-14.26	34567	22	3350	636 898
chi-miR-1	ENSCHIT00000035960	140	-10.77	140	-10.77	34583	22	3023	191
chi-miR-1	ENSCHIT00000037171	140	-13.46	140	-13.46	34627	22	755	608
chi-miR-1	ENSCHIT00000034058	287	-25.3	147	-14.43	34661	22	4095	1442 1533
chi-miR-1	ENSCHIT00000038052	147	-9.74	147	-9.74	34689	22	2133	219
chi-miR-1	ENSCHIT00000035490	157	-13.65	157	-13.65	34700	22	4041	3737
chi-miR-1	ENSCHIT00000037320	167	-13.89	167	-13.89	34712	22	4046	1214
chi-miR-1	ENSCHIT00000035586	286	-26.16	144	-13.23	34753	22	4004	3096 2386
chi-miR-1	ENSCHIT00000034002	140	-7.59	140	-7.59	34764	22	2040	1
chi-miR-1	ENSCHIT00000035534	157	-13.65	157	-13.65	34825	22	4041	3737
chi-miR-1	ENSCHIT00000037883	298	-24.5	158	-13.46	34853	22	3373	2807 2853
chi-miR-1	ENSCHIT00000037997	154	-13.85	154	-13.85	34865	22	4817	3711
chi-miR-1	ENSCHIT00000035732	145	-10.58	145	-10.58	34920	22	1488	1111
chi-miR-1	ENSCHIT00000036744	163	-17.48	163	-17.48	35009	22	242	103
chi-miR-1	ENSCHIT00000035113	147	-8.59	147	-8.59	35081	22	4976	206
chi-miR-1	ENSCHIT00000035486	157	-16.21	157	-16.21	35086	22	3323	3130
chi-miR-1	ENSCHIT00000035456	157	-13.65	157	-13.65	35090	22	4041	3737
chi-miR-1	ENSCHIT00000034532	308	-28.35	164	-17.39	35106	22	2914	123 1001
chi-miR-1	ENSCHIT00000036842	140	-10.46	140	-10.46	35140	22	1059	430
chi-miR-1	ENSCHIT00000035915	301	-26.08	161	-17.99	35143	22	2915	2648 1165
chi-miR-1	ENSCHIT00000037924	140	-12.28	140	-12.28	35168	22	4144	663
chi-miR-1	ENSCHIT00000036174	145	-13.38	145	-13.38	35204	22	3303	2963
chi-miR-1	ENSCHIT00000034113	141	-10.17	141	-10.17	35249	22	1075	747
chi-miR-1	ENSCHIT00000034795	151	-14.26	151	-14.26	35253	22	3906	850
chi-miR-1	ENSCHIT00000036323	145	-12.74	145	-12.74	35308	22	2940	2628
chi-miR-1	ENSCHIT00000037333	167	-13.89	167	-13.89	35348	22	4046	1214
chi-miR-1	ENSCHIT00000034531	175	-22.34	175	-22.34	35405	22	4067	779
chi-miR-1	ENSCHIT00000036642	164	-19.77	164	-19.77	35432	22	4289	2081
chi-miR-1	ENSCHIT00000033878	149	-11.93	149	-11.93	35445	22	4382	1140
chi-miR-1	ENSCHIT00000035766	140	-9.92	140	-9.92	35447	22	4295	2859
chi-miR-1	ENSCHIT00000034004	140	-9.79	140	-9.79	35457	22	2855	161
chi-miR-1	ENSCHIT00000035913	143	-12.02	143	-12.02	35471	22	2659	467
chi-miR-1	ENSCHIT00000037049	159	-13.53	159	-13.53	35482	22	2618	686
chi-miR-1	ENSCHIT00000037856	143	-12.41	143	-12.41	35484	22	4304	545
chi-miR-1	ENSCHIT00000037879	298	-24.5	158	-13.46	35545	22	4221	3655 3701
chi-miR-1	ENSCHIT00000035717	145	-10.58	145	-10.58	35562	22	1488	1111
chi-miR-1	ENSCHIT00000034225	140	-9.38	140	-9.38	35601	22	1419	1136
chi-miR-1	ENSCHIT00000035392	323	-30.96	164	-15.94	35607	22	3127	2878 2177
chi-miR-1	ENSCHIT00000036157	156	-15.77	156	-15.77	35615	22	3533	2699
chi-miR-1	ENSCHIT00000038006	154	-13.85	154	-13.85	35620	22	4817	3711
chi-miR-1	ENSCHIT00000035932	162	-16.42	162	-16.42	35706	22	4369	3993
chi-miR-1	ENSCHIT00000037068	151	-9.98	151	-9.98	35734	22	3740	2635
chi-miR-1	ENSCHIT00000036219	141	-10.13	141	-10.13	35760	22	2264	168
chi-miR-1	ENSCHIT00000036829	160	-10.77	160	-10.77	35771	22	3638	2276
chi-miR-1	ENSCHIT00000035377	157	-13.65	157	-13.65	35833	22	4041	3737
chi-miR-1	ENSCHIT00000035327	282	-17.25	142	-8.64	35918	22	4141	3317 1467
chi-miR-1	ENSCHIT00000034685	285	-21.91	145	-11.78	35995	22	1551	1254 292
chi-miR-1	ENSCHIT00000036987	144	-15.8	144	-15.8	36005	22	1459	941
chi-miR-1	ENSCHIT00000037286	148	-11.4	148	-11.4	36052	22	464	322
chi-miR-1	ENSCHIT00000037569	140	-11.77	140	-11.77	36152	22	4269	290
chi-miR-1	ENSCHIT00000037120	163	-17.85	163	-17.85	36189	22	3516	139
chi-miR-1	ENSCHIT00000037033	140	-9.68	140	-9.68	36195	22	2183	567
chi-miR-1	ENSCHIT00000036689	303	-30.67	160	-17.41	36211	22	3792	1566 2899
chi-miR-1	ENSCHIT00000035470	140	-10.58	140	-10.58	36218	22	1561	518
chi-miR-1	ENSCHIT00000035573	286	-26.16	144	-13.23	36225	22	4004	3096 2386
chi-miR-1	ENSCHIT00000034525	308	-28.35	164	-17.39	36228	22	2914	123 1001
chi-miR-1	ENSCHIT00000036684	303	-30.67	160	-17.41	36463	22	3792	1566 2899
chi-miR-1	ENSCHIT00000034202	144	-14.05	144	-14.05	36480	22	2373	1611
chi-miR-1	ENSCHIT00000037040	140	-9.68	140	-9.68	36555	22	2183	567
chi-miR-1	ENSCHIT00000036475	142	-11.73	142	-11.73	36588	22	3253	816
chi-miR-1	ENSCHIT00000036591	167	-16.51	167	-16.51	36589	22	2411	938
chi-miR-1	ENSCHIT00000035290	147	-12.98	147	-12.98	36652	22	3642	1421
chi-miR-1	ENSCHIT00000034851	287	-24.43	147	-12.63	36689	22	4440	697 3260
chi-miR-1	ENSCHIT00000036592	152	-9.17	152	-9.17	36827	22	3062	2235
chi-miR-1	ENSCHIT00000037365	292	-20.17	148	-11.43	36849	22	4387	3706 720
chi-miR-1	ENSCHIT00000035092	155	-13.2	155	-13.2	36895	22	3327	2022
chi-miR-1	ENSCHIT00000035861	300	-25.81	153	-14.68	36906	22	3415	2147 1513
chi-miR-1	ENSCHIT00000035647	154	-11.08	154	-11.08	36909	22	4427	2799
chi-miR-1	ENSCHIT00000036313	140	-12.81	140	-12.81	36928	22	512	115
chi-miR-1	ENSCHIT00000037637	142	-10.95	142	-10.95	37069	22	4735	345
chi-miR-1	ENSCHIT00000035298	147	-12.98	147	-12.98	37137	22	3642	1421
chi-miR-1	ENSCHIT00000036981	144	-15.8	144	-15.8	37141	22	1459	941
chi-miR-1	ENSCHIT00000036084	159	-16.21	159	-16.21	37177	22	3836	3163
chi-miR-1	ENSCHIT00000036043	146	-13.88	146	-13.88	37198	22	1518	783
chi-miR-1	ENSCHIT00000034519	308	-28.35	164	-17.39	37201	22	2914	123 1001
chi-miR-1	ENSCHIT00000035371	140	-8.52	140	-8.52	37209	22	1251	117
chi-miR-1	ENSCHIT00000035411	143	-12.95	143	-12.95	37215	22	3937	723
chi-miR-1	ENSCHIT00000038116	145	-12.8	145	-12.8	37221	22	192	76
chi-miR-1	ENSCHIT00000034807	151	-14.26	151	-14.26	37348	22	3906	850
chi-miR-1	ENSCHIT00000033998	149	-10.8	149	-10.8	37404	22	1925	874
chi-miR-1	ENSCHIT00000035927	143	-12.02	143	-12.02	37429	22	2659	467
chi-miR-1	ENSCHIT00000037309	147	-12.82	147	-12.82	37510	22	4200	207
chi-miR-1	ENSCHIT00000034461	159	-16.96	159	-16.96	37513	22	3937	3687
chi-miR-1	ENSCHIT00000035412	157	-13.65	157	-13.65	37522	22	4041	3737
chi-miR-1	ENSCHIT00000037940	151	-14.99	151	-14.99	37548	22	2811	1247
chi-miR-1	ENSCHIT00000037084	151	-9.98	151	-9.98	37561	22	3740	2635
chi-miR-1	ENSCHIT00000034677	285	-21.91	145	-11.78	37607	22	2060	1763 801
chi-miR-1	ENSCHIT00000035368	140	-8.52	140	-8.52	37614	22	1251	117
chi-miR-1	ENSCHIT00000036366	155	-15.01	155	-15.01	37672	22	4031	2332
chi-miR-1	ENSCHIT00000036222	154	-10.11	154	-10.11	37751	22	2497	410
chi-miR-1	ENSCHIT00000034506	150	-17.97	150	-17.97	37769	22	1097	158
chi-miR-1	ENSCHIT00000036030	143	-11.44	143	-11.44	37806	22	3224	2903
chi-miR-1	ENSCHIT00000035891	140	-8.59	140	-8.59	37832	22	2120	445
chi-miR-1	ENSCHIT00000038058	147	-9.74	147	-9.74	37868	22	1918	4
chi-miR-1	ENSCHIT00000037329	143	-13.09	143	-13.09	37902	22	3921	799
chi-miR-1	ENSCHIT00000036726	140	-8.98	140	-8.98	37918	22	4212	783
chi-miR-1	ENSCHIT00000035627	595	-52.95	159	-16.09	37953	22	4007	2060 2868 2210 1614
chi-miR-1	ENSCHIT00000037400	148	-8.74	148	-8.74	37999	22	2419	1738
chi-miR-1	ENSCHIT00000036484	152	-13.75	152	-13.75	38017	22	1458	455
chi-miR-1	ENSCHIT00000034217	153	-16.38	153	-16.38	38028	22	4309	194
chi-miR-1	ENSCHIT00000036769	156	-14.2	156	-14.2	38112	22	2776	713
chi-miR-1	ENSCHIT00000036464	142	-11.73	142	-11.73	38129	22	3253	816
chi-miR-1	ENSCHIT00000038718	141	-10.93	141	-10.93	38150	22	3588	3096
chi-miR-1	ENSCHIT00000039177	158	-9.63	158	-9.63	38189	22	1444	978
chi-miR-1	ENSCHIT00000040214	140	-12.99	140	-12.99	38198	22	2590	528
chi-miR-1	ENSCHIT00000038749	141	-10.93	141	-10.93	38217	22	3588	3096
chi-miR-1	ENSCHIT00000040686	154	-11.83	154	-11.83	38244	22	3593	636
chi-miR-1	ENSCHIT00000039564	287	-20.42	147	-11.93	38326	22	2064	138 356
chi-miR-1	ENSCHIT00000041667	151	-15.2	151	-15.2	38366	22	3345	231
chi-miR-1	ENSCHIT00000041642	155	-14.79	155	-14.79	38414	22	2858	2720
chi-miR-1	ENSCHIT00000038227	155	-12.89	155	-12.89	38424	22	2397	1557
chi-miR-1	ENSCHIT00000039705	141	-12.45	141	-12.45	38531	22	3763	2067
chi-miR-1	ENSCHIT00000039322	140	-11.55	140	-11.55	38547	22	3097	2917
chi-miR-1	ENSCHIT00000038867	166	-16.51	166	-16.51	38552	22	1432	916
chi-miR-1	ENSCHIT00000039576	287	-20.42	147	-11.93	38584	22	2064	138 356
chi-miR-1	ENSCHIT00000038660	147	-11.18	147	-11.18	38586	22	1585	1218
chi-miR-1	ENSCHIT00000039478	150	-13.85	150	-13.85	38625	22	4999	2791
chi-miR-1	ENSCHIT00000038219	140	-9.68	140	-9.68	38641	22	3051	1415
chi-miR-1	ENSCHIT00000039184	158	-9.63	158	-9.63	38656	22	1391	925
chi-miR-1	ENSCHIT00000041539	296	-27.04	156	-15.26	38720	22	3435	1064 1799
chi-miR-1	ENSCHIT00000039242	168	-17.57	168	-17.57	38723	22	1428	300
chi-miR-1	ENSCHIT00000039827	140	-11.22	140	-11.22	38761	22	3698	1026
chi-miR-1	ENSCHIT00000038695	141	-10.93	141	-10.93	38804	22	3588	3096
chi-miR-1	ENSCHIT00000038497	150	-15.23	150	-15.23	38839	22	1348	410
chi-miR-1	ENSCHIT00000039537	140	-10.56	140	-10.56	38915	22	3148	1400
chi-miR-1	ENSCHIT00000039936	142	-9.79	142	-9.79	38970	22	2829	2063
chi-miR-1	ENSCHIT00000039470	140	-10.15	140	-10.15	39098	22	540	261
chi-miR-1	ENSCHIT00000040844	155	-15.64	155	-15.64	39124	22	4793	1831
chi-miR-1	ENSCHIT00000040685	154	-11.83	154	-11.83	39127	22	3593	636
chi-miR-1	ENSCHIT00000040655	158	-14.72	158	-14.72	39134	22	4564	3746
chi-miR-1	ENSCHIT00000038474	154	-18.85	154	-18.85	39154	22	2964	2205
chi-miR-1	ENSCHIT00000040098	145	-16.17	145	-16.17	39169	22	4319	2851
chi-miR-1	ENSCHIT00000038779	145	-14.44	145	-14.44	39173	22	378	226
chi-miR-1	ENSCHIT00000038913	154	-11.3	154	-11.3	39213	22	4082	365
chi-miR-1	ENSCHIT00000039528	145	-12.59	145	-12.59	39316	22	4606	4272
chi-miR-1	ENSCHIT00000039268	140	-8.82	140	-8.82	39320	22	2631	2013
chi-miR-1	ENSCHIT00000039288	140	-8.59	140	-8.59	39337	22	2996	433
chi-miR-1	ENSCHIT00000038822	309	-26.48	156	-13.36	39389	22	3163	1007 241
chi-miR-1	ENSCHIT00000039737	444	-35.63	153	-15.47	39396	22	3685	2699 1456 2811
chi-miR-1	ENSCHIT00000039000	145	-12.31	145	-12.31	39457	22	1915	1808
chi-miR-1	ENSCHIT00000041690	159	-19.26	159	-19.26	39476	22	4225	159
chi-miR-1	ENSCHIT00000039045	142	-10.42	142	-10.42	39478	22	2580	1923
chi-miR-1	ENSCHIT00000039578	287	-20.42	147	-11.93	39482	22	2064	138 356
chi-miR-1	ENSCHIT00000039265	168	-17.57	168	-17.57	39490	22	1428	300
chi-miR-1	ENSCHIT00000039069	145	-13.24	145	-13.24	39504	22	3883	1517
chi-miR-1	ENSCHIT00000038417	142	-11.51	142	-11.51	39511	22	2699	1455
chi-miR-1	ENSCHIT00000041544	296	-27.04	156	-15.26	39512	22	3435	1064 1799
chi-miR-1	ENSCHIT00000039476	140	-9.34	140	-9.34	39549	22	3675	2296
chi-miR-1	ENSCHIT00000038225	155	-12.89	155	-12.89	39655	22	2397	1557
chi-miR-1	ENSCHIT00000038442	142	-8.59	142	-8.59	39693	22	3257	2590
chi-miR-1	ENSCHIT00000040319	140	-8.98	140	-8.98	39740	22	2404	262
chi-miR-1	ENSCHIT00000040871	140	-10.08	140	-10.08	39785	22	860	358
chi-miR-1	ENSCHIT00000039700	155	-12.53	155	-12.53	39787	22	2890	1920
chi-miR-1	ENSCHIT00000040281	148	-10.3	148	-10.3	39791	22	1615	179
chi-miR-1	ENSCHIT00000040211	140	-12.99	140	-12.99	39914	22	2590	528
chi-miR-1	ENSCHIT00000039861	140	-12.14	140	-12.14	39940	22	3066	275
chi-miR-1	ENSCHIT00000040793	142	-11.85	142	-11.85	39959	22	154	76
chi-miR-1	ENSCHIT00000038201	140	-9.68	140	-9.68	39974	22	3051	1415
chi-miR-1	ENSCHIT00000040882	140	-10.08	140	-10.08	40014	22	860	358
chi-miR-1	ENSCHIT00000038218	145	-11.61	145	-11.61	40064	22	2925	2016
chi-miR-1	ENSCHIT00000038720	140	-9.83	140	-9.83	40069	22	3094	660
chi-miR-1	ENSCHIT00000040426	602	-50.21	158	-15.11	40070	22	4910	2242 1576 2360 1906
chi-miR-1	ENSCHIT00000039163	158	-9.63	158	-9.63	40083	22	1391	925
chi-miR-1	ENSCHIT00000039252	168	-17.57	168	-17.57	40119	22	1428	300
chi-miR-1	ENSCHIT00000038268	299	-22.91	157	-11.81	40190	22	3360	2646 1073
chi-miR-1	ENSCHIT00000038296	150	-15.34	150	-15.34	40261	22	3870	3643
chi-miR-1	ENSCHIT00000039532	145	-12.59	145	-12.59	40356	22	4606	4272
chi-miR-1	ENSCHIT00000041249	156	-15.09	156	-15.09	40361	22	4998	4269
chi-miR-1	ENSCHIT00000040407	145	-10.24	145	-10.24	40367	22	1673	369
chi-miR-1	ENSCHIT00000038682	141	-10.93	141	-10.93	40467	22	3588	3096
chi-miR-1	ENSCHIT00000040309	148	-10.3	148	-10.3	40484	22	1615	179
chi-miR-1	ENSCHIT00000038662	141	-10.93	141	-10.93	40497	22	3588	3096
chi-miR-1	ENSCHIT00000041400	140	-10.7	140	-10.7	40500	22	2166	1493
chi-miR-1	ENSCHIT00000038297	281	-20.55	141	-12.46	40541	22	3412	3165 3060
chi-miR-1	ENSCHIT00000041356	140	-8.48	140	-8.48	40576	22	1611	201
chi-miR-1	ENSCHIT00000039404	143	-15.38	143	-15.38	40681	22	235	105
chi-miR-1	ENSCHIT00000040255	602	-50.21	158	-15.11	40685	22	4910	2242 1576 2360 1906
chi-miR-1	ENSCHIT00000039467	150	-13.85	150	-13.85	40712	22	4999	2791
chi-miR-1	ENSCHIT00000038393	305	-33.39	160	-18.79	40718	22	1927	900 1437
chi-miR-1	ENSCHIT00000040140	146	-14.69	146	-14.69	40733	22	4160	2090
chi-miR-1	ENSCHIT00000038736	141	-10.93	141	-10.93	40770	22	3588	3096
chi-miR-1	ENSCHIT00000040317	602	-50.21	158	-15.11	40797	22	4910	2242 1576 2360 1906
chi-miR-1	ENSCHIT00000038764	141	-10.93	141	-10.93	40826	22	3588	3096
chi-miR-1	ENSCHIT00000039294	143	-12.94	143	-12.94	40868	22	4323	3506
chi-miR-1	ENSCHIT00000040827	150	-13.82	150	-13.82	40902	22	1899	23
chi-miR-1	ENSCHIT00000040368	602	-50.21	158	-15.11	40912	22	4910	2242 1576 2360 1906
chi-miR-1	ENSCHIT00000039458	150	-13.85	150	-13.85	40933	22	4999	2791
chi-miR-1	ENSCHIT00000039842	167	-18.98	167	-18.98	40950	22	4400	2964
chi-miR-1	ENSCHIT00000040577	320	-29.29	170	-17.28	40959	22	3884	1460 2556
chi-miR-1	ENSCHIT00000038654	147	-11.18	147	-11.18	41007	22	1585	1218
chi-miR-1	ENSCHIT00000039465	140	-10.15	140	-10.15	41012	22	540	261
chi-miR-1	ENSCHIT00000038684	438	-33.62	152	-12.64	41017	22	3238	2170 1102 1455
chi-miR-1	ENSCHIT00000039753	161	-14.54	161	-14.54	41035	22	2007	143
chi-miR-1	ENSCHIT00000038461	146	-16.72	146	-16.72	41172	22	2292	562
chi-miR-1	ENSCHIT00000038405	154	-10.22	154	-10.22	41195	22	3703	1213
chi-miR-1	ENSCHIT00000041403	140	-10.7	140	-10.7	41233	22	1194	521
chi-miR-1	ENSCHIT00000041781	146	-10.45	146	-10.45	41237	22	3209	2280
chi-miR-1	ENSCHIT00000038191	148	-11.08	148	-11.08	41245	22	4992	23
chi-miR-1	ENSCHIT00000038645	141	-10.93	141	-10.93	41277	22	3588	3096
chi-miR-1	ENSCHIT00000038600	141	-10.67	141	-10.67	41300	22	4868	3908
chi-miR-1	ENSCHIT00000038669	141	-10.93	141	-10.93	41316	22	3588	3096
chi-miR-1	ENSCHIT00000039939	142	-9.79	142	-9.79	41318	22	2829	2063
chi-miR-1	ENSCHIT00000041670	151	-15.2	151	-15.2	41342	22	3345	231
chi-miR-1	ENSCHIT00000040543	159	-15.79	159	-15.79	41344	22	2821	1304
chi-miR-1	ENSCHIT00000039284	140	-8.59	140	-8.59	41362	22	3031	468
chi-miR-1	ENSCHIT00000041204	147	-11.12	147	-11.12	41377	22	3808	44
chi-miR-1	ENSCHIT00000041365	140	-8.48	140	-8.48	41384	22	1611	201
chi-miR-1	ENSCHIT00000038499	150	-15.23	150	-15.23	41429	22	1348	410
chi-miR-1	ENSCHIT00000041388	155	-15.68	155	-15.68	41476	22	2168	512
chi-miR-1	ENSCHIT00000040676	150	-10.44	150	-10.44	41494	22	4200	3765
chi-miR-1	ENSCHIT00000039013	295	-25.48	152	-13.94	41510	22	2176	1525 2106
chi-miR-1	ENSCHIT00000040536	159	-15.79	159	-15.79	41527	22	2821	1304
chi-miR-1	ENSCHIT00000040659	158	-14.72	158	-14.72	41538	22	4564	3746
chi-miR-1	ENSCHIT00000038446	145	-9.47	145	-9.47	41586	22	2787	2178
chi-miR-1	ENSCHIT00000040078	155	-16.24	155	-16.24	41631	22	3232	1744
chi-miR-1	ENSCHIT00000040500	305	-32.74	155	-21.17	41635	22	4368	694 1201
chi-miR-1	ENSCHIT00000038637	141	-10.93	141	-10.93	41656	22	3588	3096
chi-miR-1	ENSCHIT00000041728	153	-13.18	153	-13.18	41713	22	1715	1368
chi-miR-1	ENSCHIT00000038318	147	-12.67	147	-12.67	41754	22	1547	819
chi-miR-10a-5p	ENSCHIT00000000073	140	-14.55	140	-14.55	41865	22	1249	254
chi-miR-10a-5p	ENSCHIT00000000111	162	-22.87	162	-22.87	41878	22	2229	1183
chi-miR-10a-5p	ENSCHIT00000000110	162	-22.87	162	-22.87	41881	22	2229	1183
chi-miR-10a-5p	ENSCHIT00000000114	140	-15.32	140	-15.32	41891	22	4716	1248
chi-miR-10a-5p	ENSCHIT00000000112	162	-22.87	162	-22.87	41901	22	2229	1183
chi-miR-10a-5p	ENSCHIT00000000246	140	-14.5	140	-14.5	41982	22	2509	2457
chi-miR-10a-5p	ENSCHIT00000000206	143	-16.3	143	-16.3	42007	22	1322	999
chi-miR-10a-5p	ENSCHIT00000000359	142	-16.11	142	-16.11	42011	22	4215	1061
chi-miR-10a-5p	ENSCHIT00000000194	145	-16.31	145	-16.31	42114	22	1423	273
chi-miR-10a-5p	ENSCHIT00000000195	145	-16.31	145	-16.31	42122	22	1423	273
chi-miR-10a-5p	ENSCHIT00000000311	150	-16.5	150	-16.5	42139	22	1257	544
chi-miR-10a-5p	ENSCHIT00000000546	145	-17.36	145	-17.36	42203	22	3171	882
chi-miR-10a-5p	ENSCHIT00000000474	140	-16.12	140	-16.12	42282	22	2003	5
chi-miR-10a-5p	ENSCHIT00000000521	147	-16.63	147	-16.63	42366	22	4976	3874
chi-miR-10a-5p	ENSCHIT00000000475	140	-16.12	140	-16.12	42424	22	2003	5
chi-miR-10a-5p	ENSCHIT00000001655	148	-18.3	148	-18.3	42704	22	2395	701
chi-miR-10a-5p	ENSCHIT00000000677	159	-19.84	159	-19.84	42881	22	350	298
chi-miR-10a-5p	ENSCHIT00000001671	148	-18.3	148	-18.3	43088	22	2395	701
chi-miR-10a-5p	ENSCHIT00000002150	147	-22.99	147	-22.99	43103	22	4897	4618
chi-miR-10a-5p	ENSCHIT00000001949	149	-15.09	149	-15.09	43206	22	2266	898
chi-miR-10a-5p	ENSCHIT00000001645	155	-18.42	155	-18.42	43279	22	3769	2409
chi-miR-10a-5p	ENSCHIT00000000678	150	-14.49	150	-14.49	43513	22	2883	1281
chi-miR-10a-5p	ENSCHIT00000000675	159	-19.84	159	-19.84	43685	22	350	298
chi-miR-10a-5p	ENSCHIT00000001283	147	-15.55	147	-15.55	43997	22	324	304
chi-miR-10a-5p	ENSCHIT00000002145	141	-21.97	141	-21.97	44013	22	4293	997
chi-miR-10a-5p	ENSCHIT00000000651	147	-21.77	147	-21.77	44137	22	1339	43
chi-miR-10a-5p	ENSCHIT00000005830	140	-17.74	140	-17.74	45179	22	2059	1806
chi-miR-10a-5p	ENSCHIT00000003816	142	-13.86	142	-13.86	45395	22	3547	967
chi-miR-10a-5p	ENSCHIT00000003636	148	-14.87	148	-14.87	46692	22	1894	607
chi-miR-10a-5p	ENSCHIT00000002516	144	-13.71	144	-13.71	46997	22	4005	3442
chi-miR-10a-5p	ENSCHIT00000004601	142	-13.78	142	-13.78	47006	22	4146	3482
chi-miR-10a-5p	ENSCHIT00000005153	142	-13.62	142	-13.62	47392	22	4285	1919
chi-miR-10a-5p	ENSCHIT00000004158	147	-15.55	147	-15.55	47405	22	330	304
chi-miR-10a-5p	ENSCHIT00000004631	147	-15.55	147	-15.55	47406	22	332	304
chi-miR-10a-5p	ENSCHIT00000010452	149	-21.66	149	-21.66	47673	22	1838	1322
chi-miR-10a-5p	ENSCHIT00000009980	148	-15.43	148	-15.43	47841	22	2692	2620
chi-miR-10a-5p	ENSCHIT00000008746	152	-15.64	152	-15.64	47941	22	2384	1208
chi-miR-10a-5p	ENSCHIT00000007644	286	-30.22	146	-16.27	47954	22	4470	2011 480
chi-miR-10a-5p	ENSCHIT00000008003	154	-17.41	154	-17.41	48026	22	3783	2631
chi-miR-10a-5p	ENSCHIT00000008349	140	-19.7	140	-19.7	48162	22	4631	3642
chi-miR-10a-5p	ENSCHIT00000007717	147	-14.86	147	-14.86	48231	22	2955	2921
chi-miR-10a-5p	ENSCHIT00000010313	140	-16.72	140	-16.72	48442	22	3804	3477
chi-miR-10a-5p	ENSCHIT00000009468	140	-17.96	140	-17.96	48524	22	3640	3595
chi-miR-10a-5p	ENSCHIT00000009458	140	-17.96	140	-17.96	48643	22	3924	3879
chi-miR-10a-5p	ENSCHIT00000008403	147	-15.55	147	-15.55	48656	22	328	304
chi-miR-10a-5p	ENSCHIT00000007118	155	-17.55	155	-17.55	48660	22	4642	853
chi-miR-10a-5p	ENSCHIT00000009220	145	-12.1	145	-12.1	48671	22	1671	847
chi-miR-10a-5p	ENSCHIT00000009186	302	-33.14	154	-20.34	48831	22	3706	2975 1677
chi-miR-10a-5p	ENSCHIT00000009097	142	-13.71	142	-13.71	48986	22	4364	47
chi-miR-10a-5p	ENSCHIT00000006832	145	-15.13	145	-15.13	48994	22	3504	3142
chi-miR-10a-5p	ENSCHIT00000008682	140	-14.13	140	-14.13	49324	22	487	430
chi-miR-10a-5p	ENSCHIT00000009972	152	-19.99	152	-19.99	49350	22	4454	1069
chi-miR-10a-5p	ENSCHIT00000006904	150	-19	150	-19	49594	22	3215	3058
chi-miR-10a-5p	ENSCHIT00000008546	142	-12.95	142	-12.95	49667	22	4536	1337
chi-miR-10a-5p	ENSCHIT00000007496	140	-16.01	140	-16.01	49864	22	3010	1769
chi-miR-10a-5p	ENSCHIT00000006974	295	-32.59	151	-20.54	50245	22	4188	623 3001
chi-miR-10a-5p	ENSCHIT00000008815	140	-14.13	140	-14.13	50470	22	487	430
chi-miR-10a-5p	ENSCHIT00000010690	297	-38.71	156	-25.91	50509	22	3035	2148 509
chi-miR-10a-5p	ENSCHIT00000008818	148	-13.58	148	-13.58	50518	22	3965	2782
chi-miR-10a-5p	ENSCHIT00000008704	140	-14.13	140	-14.13	50725	22	487	430
chi-miR-10a-5p	ENSCHIT00000010965	147	-17.07	147	-17.07	50824	22	436	97
chi-miR-10a-5p	ENSCHIT00000008306	140	-19.7	140	-19.7	50867	22	4631	3642
chi-miR-10a-5p	ENSCHIT00000008756	152	-15.64	152	-15.64	51013	22	2384	1208
chi-miR-10a-5p	ENSCHIT00000007654	147	-16.85	147	-16.85	51071	22	3217	2550
chi-miR-10a-5p	ENSCHIT00000011205	140	-15.14	140	-15.14	51273	22	575	35
chi-miR-10a-5p	ENSCHIT00000008212	154	-16.79	154	-16.79	51447	22	1629	1530
chi-miR-10a-5p	ENSCHIT00000010863	144	-13.79	144	-13.79	51465	22	3260	1889
chi-miR-10a-5p	ENSCHIT00000007752	147	-14.86	147	-14.86	51546	22	2955	2921
chi-miR-10a-5p	ENSCHIT00000010553	140	-17.15	140	-17.15	51569	22	4930	2944
chi-miR-10a-5p	ENSCHIT00000009257	150	-16.68	150	-16.68	51882	22	1631	1594
chi-miR-10a-5p	ENSCHIT00000008917	146	-14.77	146	-14.77	52000	22	3302	871
chi-miR-10a-5p	ENSCHIT00000007812	147	-16.85	147	-16.85	52042	22	3217	2550
chi-miR-10a-5p	ENSCHIT00000007764	147	-16.85	147	-16.85	52157	22	3217	2550
chi-miR-10a-5p	ENSCHIT00000010771	142	-17.83	142	-17.83	52381	22	4136	369
chi-miR-10a-5p	ENSCHIT00000009038	152	-17.5	152	-17.5	52567	22	681	201
chi-miR-10a-5p	ENSCHIT00000010289	148	-17.54	148	-17.54	52605	22	4951	2091
chi-miR-10a-5p	ENSCHIT00000008810	140	-14.13	140	-14.13	52632	22	487	430
chi-miR-10a-5p	ENSCHIT00000009636	164	-21.94	164	-21.94	52772	22	4761	3507
chi-miR-10a-5p	ENSCHIT00000011139	145	-19.08	145	-19.08	52859	22	1635	956
chi-miR-10a-5p	ENSCHIT00000010722	141	-19.25	141	-19.25	52953	22	757	40
chi-miR-10a-5p	ENSCHIT00000010960	150	-21.71	150	-21.71	52978	22	4993	3949
chi-miR-10a-5p	ENSCHIT00000015218	156	-17.46	156	-17.46	53027	22	1895	3
chi-miR-10a-5p	ENSCHIT00000013281	159	-18.32	159	-18.32	53042	22	222	148
chi-miR-10a-5p	ENSCHIT00000013996	142	-13.66	142	-13.66	53113	22	4944	1698
chi-miR-10a-5p	ENSCHIT00000013734	147	-15.81	147	-15.81	53115	22	4634	2617
chi-miR-10a-5p	ENSCHIT00000013963	150	-17.01	150	-17.01	53164	22	3035	1205
chi-miR-10a-5p	ENSCHIT00000012927	140	-18.53	140	-18.53	53182	22	387	11
chi-miR-10a-5p	ENSCHIT00000013756	162	-21.79	162	-21.79	53202	22	2814	1339
chi-miR-10a-5p	ENSCHIT00000011512	145	-13.38	145	-13.38	53211	22	3445	1729
chi-miR-10a-5p	ENSCHIT00000015317	148	-18.21	148	-18.21	53248	22	1155	747
chi-miR-10a-5p	ENSCHIT00000014981	145	-14.58	145	-14.58	53272	22	1073	333
chi-miR-10a-5p	ENSCHIT00000014628	143	-13.55	143	-13.55	53304	22	227	105
chi-miR-10a-5p	ENSCHIT00000014341	140	-17.22	140	-17.22	53316	22	2087	2023
chi-miR-10a-5p	ENSCHIT00000012607	141	-15.74	141	-15.74	53324	22	3209	1695
chi-miR-10a-5p	ENSCHIT00000014675	147	-15.97	147	-15.97	53328	22	1165	813
chi-miR-10a-5p	ENSCHIT00000013697	142	-13.61	142	-13.61	53507	22	1695	539
chi-miR-10a-5p	ENSCHIT00000012843	144	-20.06	144	-20.06	53532	22	1153	31
chi-miR-10a-5p	ENSCHIT00000012884	144	-20.06	144	-20.06	53548	22	1153	31
chi-miR-10a-5p	ENSCHIT00000014638	147	-15.97	147	-15.97	53597	22	1269	917
chi-miR-10a-5p	ENSCHIT00000013590	312	-27.08	156	-14.88	53603	22	3623	2955 3524
chi-miR-10a-5p	ENSCHIT00000013774	140	-13.11	140	-13.11	53614	22	2164	1313
chi-miR-10a-5p	ENSCHIT00000013696	298	-26.74	155	-15.71	53773	22	3473	1582 3314
chi-miR-10a-5p	ENSCHIT00000014222	151	-20.59	151	-20.59	53806	22	816	234
chi-miR-10a-5p	ENSCHIT00000013663	155	-17.17	155	-17.17	53810	22	2602	74
chi-miR-10a-5p	ENSCHIT00000015551	140	-15.31	140	-15.31	53832	22	4830	3142
chi-miR-10a-5p	ENSCHIT00000016176	147	-18.58	147	-18.58	53879	22	4131	3943
chi-miR-10a-5p	ENSCHIT00000011873	142	-13.94	142	-13.94	53890	22	1571	111
chi-miR-10a-5p	ENSCHIT00000015232	154	-22.77	154	-22.77	53899	22	3386	868
chi-miR-10a-5p	ENSCHIT00000014386	159	-16.46	159	-16.46	53918	22	1469	351
chi-miR-10a-5p	ENSCHIT00000014356	140	-19.83	140	-19.83	53942	22	4756	2163
chi-miR-10a-5p	ENSCHIT00000013815	148	-18.22	148	-18.22	53954	22	2476	418
chi-miR-10a-5p	ENSCHIT00000013858	154	-21.01	154	-21.01	53987	22	4118	3687
chi-miR-10a-5p	ENSCHIT00000012919	140	-18.53	140	-18.53	54035	22	387	11
chi-miR-10a-5p	ENSCHIT00000014037	146	-18.22	146	-18.22	54109	22	4086	655
chi-miR-10a-5p	ENSCHIT00000013971	150	-17.01	150	-17.01	54124	22	3035	1205
chi-miR-10a-5p	ENSCHIT00000014540	147	-15.97	147	-15.97	54126	22	1269	917
chi-miR-10a-5p	ENSCHIT00000015199	159	-19.72	159	-19.72	54138	22	2268	140
chi-miR-10a-5p	ENSCHIT00000014999	145	-19.1	145	-19.1	54210	22	1212	964
chi-miR-10a-5p	ENSCHIT00000015222	159	-19.72	159	-19.72	54285	22	2268	140
chi-miR-10a-5p	ENSCHIT00000011255	142	-14.09	142	-14.09	54327	22	1089	57
chi-miR-10a-5p	ENSCHIT00000014645	149	-14.22	149	-14.22	54363	22	3360	645
chi-miR-10a-5p	ENSCHIT00000016387	148	-17.65	148	-17.65	54428	22	2682	1679
chi-miR-10a-5p	ENSCHIT00000011267	145	-22.7	145	-22.7	54453	22	2731	1228
chi-miR-10a-5p	ENSCHIT00000013604	312	-27.08	156	-14.88	54539	22	3623	2955 3524
chi-miR-10a-5p	ENSCHIT00000015548	141	-17.38	141	-17.38	54554	22	751	553
chi-miR-10a-5p	ENSCHIT00000014762	156	-22.46	156	-22.46	54566	22	3406	3205
chi-miR-10a-5p	ENSCHIT00000014298	284	-27.72	144	-14.69	54585	22	3547	3104 3141
chi-miR-10a-5p	ENSCHIT00000013758	140	-13.11	140	-13.11	54587	22	2164	1313
chi-miR-10a-5p	ENSCHIT00000014584	147	-15.97	147	-15.97	54596	22	1165	813
chi-miR-10a-5p	ENSCHIT00000013768	162	-21.79	162	-21.79	54609	22	2814	1339
chi-miR-10a-5p	ENSCHIT00000011620	166	-25.95	166	-25.95	54667	22	2498	1164
chi-miR-10a-5p	ENSCHIT00000015643	160	-19.56	160	-19.56	54672	22	2937	1688
chi-miR-10a-5p	ENSCHIT00000014266	142	-17.16	142	-17.16	54725	22	2483	2127
chi-miR-10a-5p	ENSCHIT00000011954	145	-23.11	145	-23.11	54751	22	2699	2263
chi-miR-10a-5p	ENSCHIT00000016054	152	-16.4	152	-16.4	54793	22	4536	2830
chi-miR-10a-5p	ENSCHIT00000012628	141	-18.56	141	-18.56	54827	22	3648	461
chi-miR-10a-5p	ENSCHIT00000013966	150	-17.01	150	-17.01	54939	22	3035	1205
chi-miR-10a-5p	ENSCHIT00000013277	159	-21.05	159	-21.05	54984	22	205	87
chi-miR-10a-5p	ENSCHIT00000014751	156	-22.46	156	-22.46	54986	22	3406	3205
chi-miR-10a-5p	ENSCHIT00000012908	153	-15.24	153	-15.24	54997	22	3670	1293
chi-miR-10a-5p	ENSCHIT00000014447	151	-22.35	151	-22.35	54998	22	2027	803
chi-miR-10a-5p	ENSCHIT00000013248	145	-17.59	145	-17.59	55010	22	1671	189
chi-miR-10a-5p	ENSCHIT00000012851	144	-20.06	144	-20.06	55020	22	1153	31
chi-miR-10a-5p	ENSCHIT00000016395	146	-18.89	146	-18.89	55024	22	2476	615
chi-miR-10a-5p	ENSCHIT00000015794	144	-14.38	144	-14.38	55062	22	2112	1503
chi-miR-10a-5p	ENSCHIT00000015728	145	-14.96	145	-14.96	55106	22	2025	1846
chi-miR-10a-5p	ENSCHIT00000016484	141	-18.44	141	-18.44	55225	22	2178	142
chi-miR-10a-5p	ENSCHIT00000014637	149	-14.22	149	-14.22	55231	22	3360	645
chi-miR-10a-5p	ENSCHIT00000015260	156	-17.46	156	-17.46	55292	22	1895	3
chi-miR-10a-5p	ENSCHIT00000012923	148	-19.96	148	-19.96	55319	22	2475	754
chi-miR-10a-5p	ENSCHIT00000013967	150	-17.01	150	-17.01	55321	22	3035	1205
chi-miR-10a-5p	ENSCHIT00000016426	140	-16.49	140	-16.49	55356	22	1775	1244
chi-miR-10a-5p	ENSCHIT00000014241	151	-20.59	151	-20.59	55416	22	816	234
chi-miR-10a-5p	ENSCHIT00000016379	149	-12.57	149	-12.57	55418	22	3965	1826
chi-miR-10a-5p	ENSCHIT00000015388	140	-16	140	-16	55437	22	4128	374
chi-miR-10a-5p	ENSCHIT00000012476	145	-14.88	145	-14.88	55505	22	1319	647
chi-miR-10a-5p	ENSCHIT00000014126	145	-13.38	145	-13.38	55506	22	2143	1635
chi-miR-10a-5p	ENSCHIT00000015735	140	-15.4	140	-15.4	55633	22	4976	1456
chi-miR-10a-5p	ENSCHIT00000016364	146	-18.89	146	-18.89	55689	22	2476	615
chi-miR-10a-5p	ENSCHIT00000012871	144	-20.06	144	-20.06	55723	22	1153	31
chi-miR-10a-5p	ENSCHIT00000014986	435	-45.77	148	-16.57	55755	22	4530	1215 114 2833
chi-miR-10a-5p	ENSCHIT00000011254	155	-13.98	155	-13.98	55835	22	911	613
chi-miR-10a-5p	ENSCHIT00000013170	148	-13.6	148	-13.6	55859	22	4044	974
chi-miR-10a-5p	ENSCHIT00000014373	159	-16.46	159	-16.46	56101	22	1469	351
chi-miR-10a-5p	ENSCHIT00000013703	298	-26.74	155	-15.71	56148	22	3556	1665 3397
chi-miR-10a-5p	ENSCHIT00000013626	141	-19.32	141	-19.32	56151	22	3125	3089
chi-miR-10a-5p	ENSCHIT00000013481	157	-22.36	157	-22.36	56158	22	4113	1176
chi-miR-10a-5p	ENSCHIT00000011879	142	-13.94	142	-13.94	56173	22	1571	111
chi-miR-10a-5p	ENSCHIT00000012572	141	-15.74	141	-15.74	56202	22	3209	1695
chi-miR-10a-5p	ENSCHIT00000012348	151	-14.01	151	-14.01	56205	22	2042	1867
chi-miR-10a-5p	ENSCHIT00000012958	147	-14.98	147	-14.98	56258	22	1365	1152
chi-miR-10a-5p	ENSCHIT00000014496	147	-15.97	147	-15.97	56299	22	1165	813
chi-miR-10a-5p	ENSCHIT00000013906	147	-16.54	147	-16.54	56323	22	1507	1171
chi-miR-10a-5p	ENSCHIT00000015195	142	-19.06	142	-19.06	56331	22	2084	1927
chi-miR-10a-5p	ENSCHIT00000015490	145	-15.94	145	-15.94	56379	22	3293	2697
chi-miR-10a-5p	ENSCHIT00000012294	160	-20.99	160	-20.99	56430	22	2787	2291
chi-miR-10a-5p	ENSCHIT00000014305	284	-27.72	144	-14.69	56453	22	3547	3104 3141
chi-miR-10a-5p	ENSCHIT00000014187	145	-15.03	145	-15.03	56478	22	3787	3733
chi-miR-10a-5p	ENSCHIT00000012709	140	-14.69	140	-14.69	56523	22	3937	1552
chi-miR-10a-5p	ENSCHIT00000011974	145	-23.11	145	-23.11	56672	22	2699	2263
chi-miR-10a-5p	ENSCHIT00000013637	141	-19.32	141	-19.32	56732	22	3018	2982
chi-miR-10a-5p	ENSCHIT00000015616	140	-12.29	140	-12.29	56803	22	4989	2057
chi-miR-10a-5p	ENSCHIT00000016460	141	-18.44	141	-18.44	56909	22	2178	142
chi-miR-10a-5p	ENSCHIT00000014472	147	-15.97	147	-15.97	56955	22	2888	2536
chi-miR-10a-5p	ENSCHIT00000015044	435	-45.77	148	-16.57	56960	22	4530	1215 114 2833
chi-miR-10a-5p	ENSCHIT00000012134	150	-21.16	150	-21.16	57063	22	1284	718
chi-miR-10a-5p	ENSCHIT00000016335	150	-21.78	150	-21.78	57086	22	117	66
chi-miR-10a-5p	ENSCHIT00000011813	143	-16.87	143	-16.87	57133	22	1706	1195
chi-miR-10a-5p	ENSCHIT00000015205	156	-17.46	156	-17.46	57134	22	1895	3
chi-miR-10a-5p	ENSCHIT00000015439	150	-15.7	150	-15.7	57146	22	1919	822
chi-miR-10a-5p	ENSCHIT00000015165	143	-20.38	143	-20.38	57158	22	997	667
chi-miR-10a-5p	ENSCHIT00000014359	159	-16.46	159	-16.46	57226	22	1469	351
chi-miR-10a-5p	ENSCHIT00000015010	435	-45.77	148	-16.57	57251	22	4530	1215 114 2833
chi-miR-10a-5p	ENSCHIT00000014522	147	-16.47	147	-16.47	57253	22	3276	2165
chi-miR-10a-5p	ENSCHIT00000014955	149	-17.24	149	-17.24	57275	22	4075	684
chi-miR-10a-5p	ENSCHIT00000012860	144	-20.06	144	-20.06	57285	22	1153	31
chi-miR-10a-5p	ENSCHIT00000016333	290	-33.69	145	-19.1	57337	22	4329	3469 3732
chi-miR-10a-5p	ENSCHIT00000015479	140	-15.87	140	-15.87	57656	22	4449	66
chi-miR-10a-5p	ENSCHIT00000014223	140	-11.42	140	-11.42	57671	22	1030	828
chi-miR-10a-5p	ENSCHIT00000015653	160	-19.56	160	-19.56	57701	22	2937	1688
chi-miR-10a-5p	ENSCHIT00000015197	147	-15.55	147	-15.55	57708	22	323	297
chi-miR-10a-5p	ENSCHIT00000014615	147	-15.97	147	-15.97	57728	22	1269	917
chi-miR-10a-5p	ENSCHIT00000011590	141	-12.66	141	-12.66	57739	22	2879	2054
chi-miR-10a-5p	ENSCHIT00000013603	145	-13.38	145	-13.38	57744	22	1947	1662
chi-miR-10a-5p	ENSCHIT00000013748	140	-13.11	140	-13.11	57779	22	2164	1313
chi-miR-10a-5p	ENSCHIT00000014544	289	-29.5	149	-16.36	57781	22	4034	3784 2049
chi-miR-10a-5p	ENSCHIT00000013339	140	-13.71	140	-13.71	57822	22	4473	2553
chi-miR-10a-5p	ENSCHIT00000013769	140	-13.11	140	-13.11	57841	22	2164	1313
chi-miR-10a-5p	ENSCHIT00000012303	285	-38.3	144	-19.76	57845	22	3846	522 3228
chi-miR-10a-5p	ENSCHIT00000012276	143	-16.99	143	-16.99	57986	22	1216	319
chi-miR-10a-5p	ENSCHIT00000014442	149	-16.84	149	-16.84	58027	22	2736	199
chi-miR-10a-5p	ENSCHIT00000015513	148	-16.57	148	-16.57	58032	22	2299	802
chi-miR-10a-5p	ENSCHIT00000015238	156	-17.46	156	-17.46	58093	22	1895	3
chi-miR-10a-5p	ENSCHIT00000014501	164	-21.19	164	-21.19	58101	22	1648	730
chi-miR-10a-5p	ENSCHIT00000013975	150	-17.01	150	-17.01	58122	22	3035	1205
chi-miR-10a-5p	ENSCHIT00000011756	294	-37.66	149	-21.31	58123	22	4884	1099 3095
chi-miR-10a-5p	ENSCHIT00000015039	147	-19.02	147	-19.02	58172	22	3667	1039
chi-miR-10a-5p	ENSCHIT00000016340	140	-13.71	140	-13.71	58232	22	4646	1363
chi-miR-10a-5p	ENSCHIT00000012340	151	-14.01	151	-14.01	58240	22	2042	1867
chi-miR-10a-5p	ENSCHIT00000011343	140	-16.13	140	-16.13	58247	22	2505	1531
chi-miR-10a-5p	ENSCHIT00000018864	143	-12.08	143	-12.08	58324	22	3338	2161
chi-miR-10a-5p	ENSCHIT00000019323	146	-19.82	146	-19.82	58368	22	4372	4295
chi-miR-10a-5p	ENSCHIT00000020461	158	-21.01	158	-21.01	58418	22	3950	3421
chi-miR-10a-5p	ENSCHIT00000020920	145	-17.68	145	-17.68	58425	22	4046	1509
chi-miR-10a-5p	ENSCHIT00000020970	145	-17.02	145	-17.02	58453	22	2083	893
chi-miR-10a-5p	ENSCHIT00000017247	140	-22.57	140	-22.57	58485	22	4390	3825
chi-miR-10a-5p	ENSCHIT00000018461	145	-14.78	145	-14.78	58525	22	492	80
chi-miR-10a-5p	ENSCHIT00000018519	165	-20.01	165	-20.01	58609	22	2544	2333
chi-miR-10a-5p	ENSCHIT00000018286	141	-16.44	141	-16.44	58634	22	4570	1206
chi-miR-10a-5p	ENSCHIT00000020708	144	-18.48	144	-18.48	58727	22	2349	944
chi-miR-10a-5p	ENSCHIT00000016958	142	-13.71	142	-13.71	58754	22	3637	3165
chi-miR-10a-5p	ENSCHIT00000019174	142	-11.31	142	-11.31	58759	22	4387	3436
chi-miR-10a-5p	ENSCHIT00000018826	292	-36.29	148	-18.29	58831	22	1232	1008 1137
chi-miR-10a-5p	ENSCHIT00000017409	146	-11.5	146	-11.5	58903	22	2849	1469
chi-miR-10a-5p	ENSCHIT00000018433	140	-16.03	140	-16.03	58945	22	3009	2396
chi-miR-10a-5p	ENSCHIT00000017320	148	-18.46	148	-18.46	58947	22	4321	2402
chi-miR-10a-5p	ENSCHIT00000020637	171	-16.46	171	-16.46	58953	22	2087	666
chi-miR-10a-5p	ENSCHIT00000017553	148	-21.64	148	-21.64	58964	22	1980	1436
chi-miR-10a-5p	ENSCHIT00000019797	283	-36.81	143	-20.73	58970	22	3196	1822 2248
chi-miR-10a-5p	ENSCHIT00000018969	142	-18.28	142	-18.28	59000	22	4007	3323
chi-miR-10a-5p	ENSCHIT00000020062	155	-20.94	155	-20.94	59056	22	3664	2895
chi-miR-10a-5p	ENSCHIT00000018620	596	-64.23	155	-18.58	59115	22	4308	1563 2696 2882 1218
chi-miR-10a-5p	ENSCHIT00000020499	140	-14.85	140	-14.85	59279	22	2335	724
chi-miR-10a-5p	ENSCHIT00000017246	140	-22.57	140	-22.57	59320	22	4390	3825
chi-miR-10a-5p	ENSCHIT00000016615	140	-21.32	140	-21.32	59337	22	1188	84
chi-miR-10a-5p	ENSCHIT00000019983	142	-17.84	142	-17.84	59439	22	713	147
chi-miR-10a-5p	ENSCHIT00000017956	140	-14.16	140	-14.16	59467	22	1746	557
chi-miR-10a-5p	ENSCHIT00000016810	140	-22.47	140	-22.47	59527	22	4728	1482
chi-miR-10a-5p	ENSCHIT00000019205	159	-19.3	159	-19.3	59539	22	4834	3352
chi-miR-10a-5p	ENSCHIT00000017449	155	-14.16	155	-14.16	59597	22	4553	1455
chi-miR-10a-5p	ENSCHIT00000018628	455	-50.82	155	-18.58	59598	22	3074	329 1462 1648
chi-miR-10a-5p	ENSCHIT00000018646	159	-18.07	159	-18.07	59622	22	2244	1294
chi-miR-10a-5p	ENSCHIT00000018288	159	-23.67	159	-23.67	59717	22	3777	3370
chi-miR-10a-5p	ENSCHIT00000019067	285	-28.59	145	-14.9	59763	22	4933	4079 758
chi-miR-10a-5p	ENSCHIT00000019376	147	-18.11	147	-18.11	59857	22	1918	433
chi-miR-10a-5p	ENSCHIT00000020258	143	-21.6	143	-21.6	59904	22	2450	682
chi-miR-10a-5p	ENSCHIT00000018982	141	-15.54	141	-15.54	59920	22	1639	305
chi-miR-10a-5p	ENSCHIT00000020268	154	-19.93	154	-19.93	59956	22	1976	237
chi-miR-10a-5p	ENSCHIT00000016979	142	-13.71	142	-13.71	59977	22	3637	3165
chi-miR-10a-5p	ENSCHIT00000020912	140	-12.32	140	-12.32	59986	22	3726	3388
chi-miR-10a-5p	ENSCHIT00000020138	140	-14.48	140	-14.48	60044	22	3320	214
chi-miR-10a-5p	ENSCHIT00000019275	152	-18.17	152	-18.17	60051	22	4312	1868
chi-miR-10a-5p	ENSCHIT00000020640	171	-16.46	171	-16.46	60110	22	1805	384
chi-miR-10a-5p	ENSCHIT00000016698	280	-30.93	140	-16.69	60140	22	4925	3613 4516
chi-miR-10a-5p	ENSCHIT00000017790	144	-15.34	144	-15.34	60208	22	3316	1230
chi-miR-10a-5p	ENSCHIT00000019815	283	-36.81	143	-20.73	60217	22	2487	1113 1539
chi-miR-10a-5p	ENSCHIT00000020978	148	-15.56	148	-15.56	60237	22	2172	928
chi-miR-10a-5p	ENSCHIT00000018561	151	-19.26	151	-19.26	60282	22	4789	512
chi-miR-10a-5p	ENSCHIT00000018020	283	-37.22	143	-20.37	60299	22	4160	2467 931
chi-miR-10a-5p	ENSCHIT00000020881	145	-15.97	145	-15.97	60360	22	4600	3925
chi-miR-10a-5p	ENSCHIT00000016909	143	-14.3	143	-14.3	60439	22	3733	329
chi-miR-10a-5p	ENSCHIT00000018881	145	-16.81	145	-16.81	60542	22	4496	4186
chi-miR-10a-5p	ENSCHIT00000019367	147	-18.11	147	-18.11	60588	22	1918	433
chi-miR-10a-5p	ENSCHIT00000019151	140	-11.43	140	-11.43	60603	22	3271	969
chi-miR-10a-5p	ENSCHIT00000018795	164	-18.28	164	-18.28	60641	22	1596	1247
chi-miR-10a-5p	ENSCHIT00000019140	144	-13.35	144	-13.35	60687	22	4000	381
chi-miR-10a-5p	ENSCHIT00000019952	142	-17.84	142	-17.84	60697	22	713	147
chi-miR-10a-5p	ENSCHIT00000019268	145	-15.16	145	-15.16	60762	22	3465	3193
chi-miR-10a-5p	ENSCHIT00000019288	145	-15.16	145	-15.16	60792	22	3465	3193
chi-miR-10a-5p	ENSCHIT00000016703	280	-30.93	140	-16.69	60985	22	4842	3530 4433
chi-miR-10a-5p	ENSCHIT00000017331	148	-18.46	148	-18.46	61056	22	4321	2402
chi-miR-10a-5p	ENSCHIT00000017576	144	-12.45	144	-12.45	61090	22	1093	342
chi-miR-10a-5p	ENSCHIT00000017355	291	-35.89	149	-22.12	61138	22	4674	2395 2986
chi-miR-10a-5p	ENSCHIT00000017425	164	-24.92	164	-24.92	61146	22	4188	1145
chi-miR-10a-5p	ENSCHIT00000019414	140	-17	140	-17	61162	22	4600	3427
chi-miR-10a-5p	ENSCHIT00000017606	155	-18.47	155	-18.47	61206	22	439	375
chi-miR-10a-5p	ENSCHIT00000019464	145	-13.38	145	-13.38	61285	22	3665	1560
chi-miR-10a-5p	ENSCHIT00000016954	280	-28.76	140	-14.96	61326	22	4649	1939 2213
chi-miR-10a-5p	ENSCHIT00000019811	283	-36.81	143	-20.73	61345	22	2487	1113 1539
chi-miR-10a-5p	ENSCHIT00000018410	151	-15.07	151	-15.07	61355	22	4972	1214
chi-miR-10a-5p	ENSCHIT00000018896	142	-15.02	142	-15.02	61371	22	3194	764
chi-miR-10a-5p	ENSCHIT00000019393	147	-18.11	147	-18.11	61398	22	1918	433
chi-miR-10a-5p	ENSCHIT00000017964	140	-14.16	140	-14.16	61403	22	1746	557
chi-miR-10a-5p	ENSCHIT00000019803	283	-36.81	143	-20.73	61448	22	3196	1822 2248
chi-miR-10a-5p	ENSCHIT00000017435	164	-24.92	164	-24.92	61527	22	4188	1145
chi-miR-10a-5p	ENSCHIT00000017570	144	-12.45	144	-12.45	61612	22	1093	342
chi-miR-10a-5p	ENSCHIT00000020124	140	-14.48	140	-14.48	61697	22	3320	214
chi-miR-10a-5p	ENSCHIT00000016947	280	-28.76	140	-14.96	61745	22	4649	1939 2213
chi-miR-10a-5p	ENSCHIT00000019576	158	-16.71	158	-16.71	61796	22	3446	1777
chi-miR-10a-5p	ENSCHIT00000019256	150	-16.9	150	-16.9	61946	22	926	172
chi-miR-10a-5p	ENSCHIT00000020129	140	-14.48	140	-14.48	61984	22	3320	214
chi-miR-10a-5p	ENSCHIT00000019332	146	-19.82	146	-19.82	62001	22	4372	4295
chi-miR-10a-5p	ENSCHIT00000019298	145	-15.16	145	-15.16	62015	22	3465	3193
chi-miR-10a-5p	ENSCHIT00000019752	165	-20.83	165	-20.83	62042	22	3564	2903
chi-miR-10a-5p	ENSCHIT00000017875	144	-13.17	144	-13.17	62133	22	3221	490
chi-miR-10a-5p	ENSCHIT00000019712	143	-18.92	143	-18.92	62151	22	2641	2440
chi-miR-10a-5p	ENSCHIT00000018785	164	-18.28	164	-18.28	62160	22	1596	1247
chi-miR-10a-5p	ENSCHIT00000020995	150	-17.95	150	-17.95	62185	22	2402	415
chi-miR-10a-5p	ENSCHIT00000017525	290	-32.4	150	-16.7	62193	22	3484	866 3060
chi-miR-10a-5p	ENSCHIT00000020687	150	-13.22	150	-13.22	62203	22	1451	340
chi-miR-10a-5p	ENSCHIT00000017249	140	-22.57	140	-22.57	62224	22	4390	3825
chi-miR-10a-5p	ENSCHIT00000019313	153	-20.69	153	-20.69	62251	22	2608	2474
chi-miR-10a-5p	ENSCHIT00000018063	287	-29.26	145	-15.23	62365	22	4001	765 37
chi-miR-10a-5p	ENSCHIT00000017803	144	-15.34	144	-15.34	62374	22	3316	1230
chi-miR-10a-5p	ENSCHIT00000020656	150	-13.22	150	-13.22	62453	22	2082	971
chi-miR-10a-5p	ENSCHIT00000017091	140	-13.19	140	-13.19	62464	22	4126	615
chi-miR-10a-5p	ENSCHIT00000016935	153	-18.69	153	-18.69	62481	22	857	221
chi-miR-10a-5p	ENSCHIT00000019344	142	-16.32	142	-16.32	62485	22	2074	656
chi-miR-10a-5p	ENSCHIT00000018893	143	-12.08	143	-12.08	62589	22	3204	2027
chi-miR-10a-5p	ENSCHIT00000016651	144	-13.69	144	-13.69	62602	22	4322	4033
chi-miR-10a-5p	ENSCHIT00000017811	152	-19.91	152	-19.91	62621	22	2850	1238
chi-miR-10a-5p	ENSCHIT00000019926	152	-18.31	152	-18.31	62624	22	4581	936
chi-miR-10a-5p	ENSCHIT00000020674	150	-13.22	150	-13.22	62675	22	2082	971
chi-miR-10a-5p	ENSCHIT00000020276	164	-16.43	164	-16.43	62714	22	3445	392
chi-miR-10a-5p	ENSCHIT00000018639	455	-50.82	155	-18.58	62728	22	3074	329 1462 1648
chi-miR-10a-5p	ENSCHIT00000020695	147	-15.27	147	-15.27	62743	22	4098	3761
chi-miR-10a-5p	ENSCHIT00000019959	154	-21.27	154	-21.27	62746	22	1718	1446
chi-miR-10a-5p	ENSCHIT00000018566	151	-19.26	151	-19.26	62791	22	4789	512
chi-miR-10a-5p	ENSCHIT00000021248	147	-17.19	147	-17.19	62828	22	4947	3727
chi-miR-10a-5p	ENSCHIT00000023669	140	-13.79	140	-13.79	62882	22	4607	2055
chi-miR-10a-5p	ENSCHIT00000021917	150	-23.54	150	-23.54	62892	22	2467	246
chi-miR-10a-5p	ENSCHIT00000025328	151	-20.62	151	-20.62	62910	22	4562	416
chi-miR-10a-5p	ENSCHIT00000023648	143	-17.23	143	-17.23	62967	22	4533	3836
chi-miR-10a-5p	ENSCHIT00000023937	140	-14.85	140	-14.85	63002	22	1453	1161
chi-miR-10a-5p	ENSCHIT00000024995	144	-13.5	144	-13.5	63008	22	1413	497
chi-miR-10a-5p	ENSCHIT00000022203	145	-15.15	145	-15.15	63017	22	4417	2525
chi-miR-10a-5p	ENSCHIT00000021362	141	-15.48	141	-15.48	63061	22	4048	2139
chi-miR-10a-5p	ENSCHIT00000022724	298	-39.93	158	-20.7	63065	22	4753	259 1114
chi-miR-10a-5p	ENSCHIT00000022474	152	-18.91	152	-18.91	63085	22	4212	3521
chi-miR-10a-5p	ENSCHIT00000023654	145	-17.2	145	-17.2	63108	22	1655	1158
chi-miR-10a-5p	ENSCHIT00000024763	140	-20.98	140	-20.98	63125	22	3625	3042
chi-miR-10a-5p	ENSCHIT00000023372	147	-13.96	147	-13.96	63156	22	661	56
chi-miR-10a-5p	ENSCHIT00000021351	144	-18.36	144	-18.36	63234	22	4488	4050
chi-miR-10a-5p	ENSCHIT00000024713	145	-17.33	145	-17.33	63248	22	1389	276
chi-miR-10a-5p	ENSCHIT00000022281	140	-11.42	140	-11.42	63271	22	3950	1267
chi-miR-10a-5p	ENSCHIT00000024986	141	-17.58	141	-17.58	63296	22	1952	1703
chi-miR-10a-5p	ENSCHIT00000024698	145	-17.33	145	-17.33	63354	22	1389	276
chi-miR-10a-5p	ENSCHIT00000023301	140	-18.7	140	-18.7	63366	22	3438	2989
chi-miR-10a-5p	ENSCHIT00000021463	148	-15.39	148	-15.39	63433	22	4749	2165
chi-miR-10a-5p	ENSCHIT00000022223	145	-15.15	145	-15.15	63436	22	4417	2525
chi-miR-10a-5p	ENSCHIT00000021509	151	-20.18	151	-20.18	63466	22	2396	1338
chi-miR-10a-5p	ENSCHIT00000024200	140	-18.7	140	-18.7	63530	22	2715	1866
chi-miR-10a-5p	ENSCHIT00000021292	148	-17.54	148	-17.54	63569	22	2303	1907
chi-miR-10a-5p	ENSCHIT00000024879	141	-17.86	141	-17.86	63594	22	2114	904
chi-miR-10a-5p	ENSCHIT00000024085	152	-19.88	152	-19.88	63613	22	1612	1293
chi-miR-10a-5p	ENSCHIT00000021817	147	-19.02	147	-19.02	63642	22	4701	1391
chi-miR-10a-5p	ENSCHIT00000024772	140	-20.98	140	-20.98	63647	22	3625	3042
chi-miR-10a-5p	ENSCHIT00000022858	142	-14.01	142	-14.01	63650	22	2365	1837
chi-miR-10a-5p	ENSCHIT00000024595	140	-17.8	140	-17.8	63654	22	2353	1228
chi-miR-10a-5p	ENSCHIT00000022121	150	-17.81	150	-17.81	63655	22	2449	714
chi-miR-10a-5p	ENSCHIT00000024236	147	-17.37	147	-17.37	63664	22	3173	2510
chi-miR-10a-5p	ENSCHIT00000023280	140	-13.79	140	-13.79	63735	22	4625	2988
chi-miR-10a-5p	ENSCHIT00000022741	148	-17.2	148	-17.2	63756	22	4194	2246
chi-miR-10a-5p	ENSCHIT00000021174	157	-14.94	157	-14.94	63779	22	4465	3321
chi-miR-10a-5p	ENSCHIT00000023119	144	-14.76	144	-14.76	63815	22	4271	1042
chi-miR-10a-5p	ENSCHIT00000021488	152	-15.64	152	-15.64	63825	22	1119	97
chi-miR-10a-5p	ENSCHIT00000024261	150	-20.54	150	-20.54	63899	22	4151	95
chi-miR-10a-5p	ENSCHIT00000024521	141	-17.92	141	-17.92	63903	22	3535	385
chi-miR-10a-5p	ENSCHIT00000023112	293	-28.89	152	-15.88	63911	22	4644	1807 2705
chi-miR-10a-5p	ENSCHIT00000024205	142	-15.53	142	-15.53	63931	22	1018	140
chi-miR-10a-5p	ENSCHIT00000021990	140	-15.15	140	-15.15	63940	22	2412	1288
chi-miR-10a-5p	ENSCHIT00000024498	297	-30.61	152	-17.36	63942	22	2746	373 1202
chi-miR-10a-5p	ENSCHIT00000024185	146	-12.28	146	-12.28	63968	22	2888	1250
chi-miR-10a-5p	ENSCHIT00000024729	145	-17.33	145	-17.33	63970	22	1389	276
chi-miR-10a-5p	ENSCHIT00000024307	145	-18.46	145	-18.46	63978	22	4406	1081
chi-miR-10a-5p	ENSCHIT00000022072	292	-26.04	147	-13.55	63979	22	4565	3776 668
chi-miR-10a-5p	ENSCHIT00000023360	152	-16.18	152	-16.18	64086	22	909	508
chi-miR-10a-5p	ENSCHIT00000022557	141	-11.69	141	-11.69	64100	22	3378	1195
chi-miR-10a-5p	ENSCHIT00000024597	144	-12.53	144	-12.53	64161	22	489	273
chi-miR-10a-5p	ENSCHIT00000021549	154	-22.6	154	-22.6	64164	22	4382	1468
chi-miR-10a-5p	ENSCHIT00000021513	151	-20.18	151	-20.18	64193	22	2396	1338
chi-miR-10a-5p	ENSCHIT00000024057	301	-36.95	151	-19.75	64215	22	4054	89 3786
chi-miR-10a-5p	ENSCHIT00000023546	142	-14.59	142	-14.59	64276	22	4792	1246
chi-miR-10a-5p	ENSCHIT00000024203	140	-21.3	140	-21.3	64281	22	329	306
chi-miR-10a-5p	ENSCHIT00000025364	154	-20.67	154	-20.67	64323	22	3611	1883
chi-miR-10a-5p	ENSCHIT00000024822	140	-17.44	140	-17.44	64369	22	3348	2794
chi-miR-10a-5p	ENSCHIT00000022335	143	-12.39	143	-12.39	64408	22	2685	1895
chi-miR-10a-5p	ENSCHIT00000021480	154	-20.05	154	-20.05	64432	22	4700	3823
chi-miR-10a-5p	ENSCHIT00000022874	140	-18.83	140	-18.83	64563	22	2979	540
chi-miR-10a-5p	ENSCHIT00000024197	142	-15.53	142	-15.53	64581	22	2186	140
chi-miR-10a-5p	ENSCHIT00000023552	147	-13.91	147	-13.91	64588	22	2367	2098
chi-miR-10a-5p	ENSCHIT00000024780	140	-20.98	140	-20.98	64607	22	3625	3042
chi-miR-10a-5p	ENSCHIT00000022236	145	-15.15	145	-15.15	64625	22	4417	2525
chi-miR-10a-5p	ENSCHIT00000023681	143	-17.23	143	-17.23	64653	22	4533	3836
chi-miR-10a-5p	ENSCHIT00000021793	152	-19.14	152	-19.14	64680	22	1040	682
chi-miR-10a-5p	ENSCHIT00000024327	143	-17.83	143	-17.83	64690	22	4024	1177
chi-miR-10a-5p	ENSCHIT00000023640	150	-13.2	150	-13.2	64709	22	1357	617
chi-miR-10a-5p	ENSCHIT00000021389	141	-15.2	141	-15.2	64781	22	626	533
chi-miR-10a-5p	ENSCHIT00000025278	155	-23.19	155	-23.19	64784	22	4736	2203
chi-miR-10a-5p	ENSCHIT00000025016	151	-18.91	151	-18.91	64801	22	3863	2423
chi-miR-10a-5p	ENSCHIT00000022942	295	-33.54	155	-18.94	64836	22	4252	3240 101
chi-miR-10a-5p	ENSCHIT00000022586	141	-18.27	141	-18.27	64885	22	2863	1856
chi-miR-10a-5p	ENSCHIT00000023682	145	-17.2	145	-17.2	64890	22	1655	1158
chi-miR-10a-5p	ENSCHIT00000022088	151	-16.08	151	-16.08	64897	22	4023	584
chi-miR-10a-5p	ENSCHIT00000024122	148	-15.79	148	-15.79	64928	22	3942	3790
chi-miR-10a-5p	ENSCHIT00000021414	283	-25.88	143	-13.68	65008	22	4857	2516 3930
chi-miR-10a-5p	ENSCHIT00000024525	140	-14.67	140	-14.67	65016	22	1165	643
chi-miR-10a-5p	ENSCHIT00000021508	155	-18.13	155	-18.13	65063	22	4942	2680
chi-miR-10a-5p	ENSCHIT00000022274	140	-11.42	140	-11.42	65111	22	3950	1267
chi-miR-10a-5p	ENSCHIT00000024846	146	-14.37	146	-14.37	65122	22	3677	3009
chi-miR-10a-5p	ENSCHIT00000023918	151	-18.17	151	-18.17	65144	22	4245	532
chi-miR-10a-5p	ENSCHIT00000024770	140	-20.98	140	-20.98	65156	22	3625	3042
chi-miR-10a-5p	ENSCHIT00000023429	146	-16.55	146	-16.55	65227	22	4150	1194
chi-miR-10a-5p	ENSCHIT00000024628	144	-12.53	144	-12.53	65332	22	489	273
chi-miR-10a-5p	ENSCHIT00000024380	152	-16.98	152	-16.98	65346	22	233	138
chi-miR-10a-5p	ENSCHIT00000024535	140	-14.67	140	-14.67	65394	22	1165	643
chi-miR-10a-5p	ENSCHIT00000022889	143	-19.76	143	-19.76	65405	22	3611	376
chi-miR-10a-5p	ENSCHIT00000023672	145	-17.2	145	-17.2	65468	22	1655	1158
chi-miR-10a-5p	ENSCHIT00000021123	140	-15.62	140	-15.62	65472	22	4517	1509
chi-miR-10a-5p	ENSCHIT00000024573	144	-12.53	144	-12.53	65475	22	581	365
chi-miR-10a-5p	ENSCHIT00000022078	148	-17.62	148	-17.62	65482	22	4544	443
chi-miR-10a-5p	ENSCHIT00000021978	140	-15.24	140	-15.24	65487	22	2744	752
chi-miR-10a-5p	ENSCHIT00000023343	145	-17.02	145	-17.02	65506	22	3785	2417
chi-miR-10a-5p	ENSCHIT00000021459	148	-16.25	148	-16.25	65526	22	4658	1237
chi-miR-10a-5p	ENSCHIT00000023983	142	-16.03	142	-16.03	65539	22	2797	1402
chi-miR-10a-5p	ENSCHIT00000025151	156	-20.82	156	-20.82	65552	22	4834	3264
chi-miR-10a-5p	ENSCHIT00000024511	152	-19.52	152	-19.52	65614	22	1367	717
chi-miR-10a-5p	ENSCHIT00000023921	151	-18.17	151	-18.17	65668	22	4245	532
chi-miR-10a-5p	ENSCHIT00000023392	147	-15.12	147	-15.12	65731	22	3791	210
chi-miR-10a-5p	ENSCHIT00000025199	156	-21.13	156	-21.13	65738	22	3063	108
chi-miR-10a-5p	ENSCHIT00000023655	140	-15.15	140	-15.15	65753	22	3306	1167
chi-miR-10a-5p	ENSCHIT00000022136	150	-17.81	150	-17.81	65765	22	2449	714
chi-miR-10a-5p	ENSCHIT00000022830	147	-18.53	147	-18.53	65786	22	4022	976
chi-miR-10a-5p	ENSCHIT00000025393	153	-12.63	153	-12.63	65800	22	2474	1325
chi-miR-10a-5p	ENSCHIT00000023306	140	-11.51	140	-11.51	65802	22	4877	1838
chi-miR-10a-5p	ENSCHIT00000025366	140	-15.29	140	-15.29	65822	22	1981	434
chi-miR-10a-5p	ENSCHIT00000021007	140	-13.25	140	-13.25	65849	22	1321	921
chi-miR-10a-5p	ENSCHIT00000021103	140	-13.17	140	-13.17	65891	22	1399	1352
chi-miR-10a-5p	ENSCHIT00000021162	148	-18.84	148	-18.84	65971	22	2090	969
chi-miR-10a-5p	ENSCHIT00000023663	145	-17.2	145	-17.2	65995	22	1655	1158
chi-miR-10a-5p	ENSCHIT00000025374	140	-15.29	140	-15.29	66039	22	1981	434
chi-miR-10a-5p	ENSCHIT00000024400	143	-13.05	143	-13.05	66047	22	4314	4173
chi-miR-10a-5p	ENSCHIT00000024503	150	-15.83	150	-15.83	66065	22	3481	2594
chi-miR-10a-5p	ENSCHIT00000023197	145	-13.08	145	-13.08	66069	22	3607	823
chi-miR-10a-5p	ENSCHIT00000024545	140	-14.67	140	-14.67	66102	22	1165	643
chi-miR-10a-5p	ENSCHIT00000021126	142	-15.53	142	-15.53	66113	22	2798	195
chi-miR-10a-5p	ENSCHIT00000023195	145	-13.08	145	-13.08	66144	22	3607	823
chi-miR-10a-5p	ENSCHIT00000024761	144	-18.65	144	-18.65	66186	22	3604	1370
chi-miR-10a-5p	ENSCHIT00000025274	145	-13.34	145	-13.34	66195	22	4051	459
chi-miR-10a-5p	ENSCHIT00000024331	140	-16.27	140	-16.27	66203	22	2073	869
chi-miR-10a-5p	ENSCHIT00000023378	152	-17.56	152	-17.56	66274	22	3747	3175
chi-miR-10a-5p	ENSCHIT00000022437	308	-35.88	158	-18.32	66303	22	3617	2131 1066
chi-miR-10a-5p	ENSCHIT00000022420	308	-35.88	158	-18.32	66336	22	3617	2131 1066
chi-miR-10a-5p	ENSCHIT00000024028	142	-11.75	142	-11.75	66338	22	3707	321
chi-miR-10a-5p	ENSCHIT00000023667	143	-17.23	143	-17.23	66368	22	4533	3836
chi-miR-10a-5p	ENSCHIT00000024321	143	-17.83	143	-17.83	66375	22	4024	1177
chi-miR-10a-5p	ENSCHIT00000024619	144	-12.53	144	-12.53	66444	22	489	273
chi-miR-10a-5p	ENSCHIT00000021446	154	-20.05	154	-20.05	66445	22	4700	3823
chi-miR-10a-5p	ENSCHIT00000022546	143	-18.6	143	-18.6	66449	22	3994	2815
chi-miR-10a-5p	ENSCHIT00000024408	149	-17.49	149	-17.49	66492	22	4927	948
chi-miR-10a-5p	ENSCHIT00000023656	146	-18.83	146	-18.83	66699	22	3889	221
chi-miR-10a-5p	ENSCHIT00000022469	152	-18.91	152	-18.91	66716	22	4212	3521
chi-miR-10a-5p	ENSCHIT00000023539	142	-14.59	142	-14.59	66765	22	4792	1246
chi-miR-10a-5p	ENSCHIT00000024313	145	-18.46	145	-18.46	66767	22	4406	1081
chi-miR-10a-5p	ENSCHIT00000024506	152	-19.52	152	-19.52	66774	22	1367	717
chi-miR-10a-5p	ENSCHIT00000024061	155	-19.43	155	-19.43	66798	22	3635	3127
chi-miR-10a-5p	ENSCHIT00000024040	142	-11.75	142	-11.75	66829	22	2843	321
chi-miR-10a-5p	ENSCHIT00000022862	142	-14.01	142	-14.01	66848	22	2365	1837
chi-miR-10a-5p	ENSCHIT00000022946	295	-33.54	155	-18.94	66852	22	4252	3240 101
chi-miR-10a-5p	ENSCHIT00000024691	145	-17.33	145	-17.33	66856	22	1389	276
chi-miR-10a-5p	ENSCHIT00000024870	146	-14.37	146	-14.37	66881	22	3677	3009
chi-miR-10a-5p	ENSCHIT00000021845	147	-19.02	147	-19.02	66887	22	4701	1391
chi-miR-10a-5p	ENSCHIT00000024733	145	-17.33	145	-17.33	66893	22	1389	276
chi-miR-10a-5p	ENSCHIT00000024363	152	-16.42	152	-16.42	66909	22	3001	1970
chi-miR-10a-5p	ENSCHIT00000025344	142	-16.68	142	-16.68	66966	22	721	102
chi-miR-10a-5p	ENSCHIT00000021814	141	-12.29	141	-12.29	67001	22	308	127
chi-miR-10a-5p	ENSCHIT00000024637	144	-12.53	144	-12.53	67009	22	489	273
chi-miR-10a-5p	ENSCHIT00000023698	141	-19.05	141	-19.05	67061	22	4959	3209
chi-miR-10a-5p	ENSCHIT00000022840	147	-18.53	147	-18.53	67095	22	4022	976
chi-miR-10a-5p	ENSCHIT00000025011	151	-18.91	151	-18.91	67117	22	3863	2423
chi-miR-10a-5p	ENSCHIT00000024527	141	-17.92	141	-17.92	67121	22	3227	77
chi-miR-10a-5p	ENSCHIT00000024184	142	-15.53	142	-15.53	67123	22	2186	140
chi-miR-10a-5p	ENSCHIT00000024900	146	-14.37	146	-14.37	67176	22	3677	3009
chi-miR-10a-5p	ENSCHIT00000027914	142	-15.7	142	-15.7	67216	22	1197	836
chi-miR-10a-5p	ENSCHIT00000029611	150	-19.67	150	-19.67	67224	22	4116	1161
chi-miR-10a-5p	ENSCHIT00000027936	142	-14.77	142	-14.77	67233	22	329	44
chi-miR-10a-5p	ENSCHIT00000029400	142	-14.86	142	-14.86	67258	22	4857	1332
chi-miR-10a-5p	ENSCHIT00000028093	155	-17.85	155	-17.85	67312	22	3365	1825
chi-miR-10a-5p	ENSCHIT00000026368	142	-13.71	142	-13.71	67335	22	2964	1187
chi-miR-10a-5p	ENSCHIT00000025862	143	-11.42	143	-11.42	67339	22	3796	999
chi-miR-10a-5p	ENSCHIT00000025681	141	-15.09	141	-15.09	67378	22	4313	3970
chi-miR-10a-5p	ENSCHIT00000027051	150	-14.88	150	-14.88	67387	22	4565	3069
chi-miR-10a-5p	ENSCHIT00000027870	143	-13.89	143	-13.89	67389	22	2258	798
chi-miR-10a-5p	ENSCHIT00000029199	148	-13.86	148	-13.86	67424	22	3590	2578
chi-miR-10a-5p	ENSCHIT00000027241	150	-17.74	150	-17.74	67460	22	3825	833
chi-miR-10a-5p	ENSCHIT00000026733	150	-23.04	150	-23.04	67469	22	3324	1900
chi-miR-10a-5p	ENSCHIT00000025923	154	-20.04	154	-20.04	67528	22	4358	2008
chi-miR-10a-5p	ENSCHIT00000026435	140	-13.61	140	-13.61	67551	22	2746	11
chi-miR-10a-5p	ENSCHIT00000029146	151	-17.1	151	-17.1	67631	22	4931	3945
chi-miR-10a-5p	ENSCHIT00000028409	146	-13.28	146	-13.28	67722	22	1424	778
chi-miR-10a-5p	ENSCHIT00000028240	311	-38.34	164	-24.55	67760	22	2361	2326 703
chi-miR-10a-5p	ENSCHIT00000029036	290	-38.18	148	-19.45	67816	22	2662	1177 437
chi-miR-10a-5p	ENSCHIT00000027927	142	-14.77	142	-14.77	67859	22	1588	249
chi-miR-10a-5p	ENSCHIT00000028690	150	-12.53	150	-12.53	67864	22	713	167
chi-miR-10a-5p	ENSCHIT00000027075	146	-18.32	146	-18.32	67867	22	2356	2250
chi-miR-10a-5p	ENSCHIT00000025899	295	-31.63	148	-17.76	67926	22	4177	154 2130
chi-miR-10a-5p	ENSCHIT00000026619	142	-19.19	142	-19.19	67935	22	1064	134
chi-miR-10a-5p	ENSCHIT00000029283	150	-20.49	150	-20.49	67955	22	1606	103
chi-miR-10a-5p	ENSCHIT00000029628	150	-19.67	150	-19.67	67961	22	4457	1628
chi-miR-10a-5p	ENSCHIT00000029244	141	-19.03	141	-19.03	67966	22	1009	130
chi-miR-10a-5p	ENSCHIT00000028369	144	-19.12	144	-19.12	68038	22	4519	4333
chi-miR-10a-5p	ENSCHIT00000028890	140	-14.75	140	-14.75	68041	22	4417	1865
chi-miR-10a-5p	ENSCHIT00000026826	141	-19.56	141	-19.56	68146	22	2537	372
chi-miR-10a-5p	ENSCHIT00000026482	140	-13.61	140	-13.61	68216	22	2746	11
chi-miR-10a-5p	ENSCHIT00000028113	284	-36.37	143	-19.27	68236	22	4909	3916 438
chi-miR-10a-5p	ENSCHIT00000028348	144	-19.12	144	-19.12	68246	22	4519	4333
chi-miR-10a-5p	ENSCHIT00000027070	146	-18.32	146	-18.32	68292	22	2356	2250
chi-miR-10a-5p	ENSCHIT00000027603	140	-12.21	140	-12.21	68391	22	1489	698
chi-miR-10a-5p	ENSCHIT00000026743	143	-16.08	143	-16.08	68396	22	3506	1355
chi-miR-10a-5p	ENSCHIT00000026707	151	-16.13	151	-16.13	68406	22	3996	1859
chi-miR-10a-5p	ENSCHIT00000027745	161	-20.08	161	-20.08	68418	22	3053	2417
chi-miR-10a-5p	ENSCHIT00000028049	142	-13.41	142	-13.41	68421	22	4273	360
chi-miR-10a-5p	ENSCHIT00000028245	164	-24.55	164	-24.55	68431	22	1205	1170
chi-miR-10a-5p	ENSCHIT00000026386	142	-13.71	142	-13.71	68479	22	2964	1187
chi-miR-10a-5p	ENSCHIT00000027324	150	-17.6	150	-17.6	68499	22	3987	2111
chi-miR-10a-5p	ENSCHIT00000027173	150	-17.65	150	-17.65	68663	22	3490	2140
chi-miR-10a-5p	ENSCHIT00000029344	144	-18.03	144	-18.03	68666	22	4866	676
chi-miR-10a-5p	ENSCHIT00000027400	154	-18.47	154	-18.47	68691	22	2571	2517
chi-miR-10a-5p	ENSCHIT00000028666	147	-19.48	147	-19.48	68707	22	3980	2972
chi-miR-10a-5p	ENSCHIT00000027925	147	-12.91	147	-12.91	68714	22	323	304
chi-miR-10a-5p	ENSCHIT00000029119	147	-16.29	147	-16.29	68767	22	1323	125
chi-miR-10a-5p	ENSCHIT00000027720	148	-16.57	148	-16.57	68828	22	4426	3634
chi-miR-10a-5p	ENSCHIT00000026908	148	-19.86	148	-19.86	68883	22	3217	1182
chi-miR-10a-5p	ENSCHIT00000028453	146	-18.58	146	-18.58	68928	22	1027	11
chi-miR-10a-5p	ENSCHIT00000025626	150	-20.9	150	-20.9	68943	22	3603	13
chi-miR-10a-5p	ENSCHIT00000026535	153	-17.7	153	-17.7	68973	22	3723	517
chi-miR-10a-5p	ENSCHIT00000026244	292	-39.26	150	-21.29	69042	22	2443	457 683
chi-miR-10a-5p	ENSCHIT00000027103	294	-33.06	154	-18.47	69111	22	4015	2702 2131
chi-miR-10a-5p	ENSCHIT00000029654	143	-13.69	143	-13.69	69166	22	4022	62
chi-miR-10a-5p	ENSCHIT00000027309	159	-26.32	159	-26.32	69176	22	4718	2265
chi-miR-10a-5p	ENSCHIT00000027899	140	-18.31	140	-18.31	69190	22	4679	4553
chi-miR-10a-5p	ENSCHIT00000027283	150	-17.74	150	-17.74	69218	22	3825	833
chi-miR-10a-5p	ENSCHIT00000028090	284	-36.37	143	-19.27	69263	22	4909	3916 438
chi-miR-10a-5p	ENSCHIT00000026151	143	-16.1	143	-16.1	69270	22	3023	2214
chi-miR-10a-5p	ENSCHIT00000028609	141	-19.11	141	-19.11	69297	22	3382	1464
chi-miR-10a-5p	ENSCHIT00000025432	144	-21.27	144	-21.27	69364	22	3093	98
chi-miR-10a-5p	ENSCHIT00000026460	140	-13.61	140	-13.61	69371	22	2746	11
chi-miR-10a-5p	ENSCHIT00000027275	153	-21.34	153	-21.34	69374	22	887	333
chi-miR-10a-5p	ENSCHIT00000027972	142	-13.41	142	-13.41	69491	22	4273	360
chi-miR-10a-5p	ENSCHIT00000028353	144	-19.12	144	-19.12	69541	22	4519	4333
chi-miR-10a-5p	ENSCHIT00000026442	140	-13.61	140	-13.61	69637	22	2746	11
chi-miR-10a-5p	ENSCHIT00000029055	290	-38.18	148	-19.45	69650	22	2662	1177 437
chi-miR-10a-5p	ENSCHIT00000026093	142	-18.98	142	-18.98	69800	22	444	295
chi-miR-10a-5p	ENSCHIT00000028692	150	-12.53	150	-12.53	69828	22	713	167
chi-miR-10a-5p	ENSCHIT00000029015	290	-38.18	148	-19.45	69867	22	2662	1177 437
chi-miR-10a-5p	ENSCHIT00000025579	142	-17.38	142	-17.38	69890	22	4307	3450
chi-miR-10a-5p	ENSCHIT00000029375	435	-52.12	145	-18.44	69898	22	3374	501 2650 2653
chi-miR-10a-5p	ENSCHIT00000025680	147	-15.2	147	-15.2	69952	22	4009	2725
chi-miR-10a-5p	ENSCHIT00000028781	144	-16.87	144	-16.87	69967	22	1566	435
chi-miR-10a-5p	ENSCHIT00000025660	148	-17	148	-17	69987	22	4590	1820
chi-miR-10a-5p	ENSCHIT00000025609	158	-17.37	158	-17.37	70003	22	230	90
chi-miR-10a-5p	ENSCHIT00000028234	142	-18.06	142	-18.06	70006	22	3320	1977
chi-miR-10a-5p	ENSCHIT00000025867	147	-20.48	147	-20.48	70016	22	2471	1519
chi-miR-10a-5p	ENSCHIT00000026531	140	-12.44	140	-12.44	70046	22	1186	123
chi-miR-10a-5p	ENSCHIT00000027314	150	-17.74	150	-17.74	70135	22	3825	833
chi-miR-10a-5p	ENSCHIT00000029071	147	-16.29	147	-16.29	70207	22	1323	125
chi-miR-10a-5p	ENSCHIT00000028130	284	-36.37	143	-19.27	70236	22	4909	3916 438
chi-miR-10a-5p	ENSCHIT00000028405	150	-23.79	150	-23.79	70301	22	4109	1674
chi-miR-10a-5p	ENSCHIT00000026821	448	-48.38	153	-18.22	70306	22	4588	1682 2550 3028
chi-miR-10a-5p	ENSCHIT00000025509	141	-16.71	141	-16.71	70325	22	1091	413
chi-miR-10a-5p	ENSCHIT00000027988	142	-13.41	142	-13.41	70364	22	4273	360
chi-miR-10a-5p	ENSCHIT00000026009	140	-15.03	140	-15.03	70394	22	4006	2570
chi-miR-10a-5p	ENSCHIT00000026421	284	-33.08	143	-18.87	70482	22	3766	2153 1563
chi-miR-10a-5p	ENSCHIT00000027917	140	-18.31	140	-18.31	70516	22	4679	4553
chi-miR-10a-5p	ENSCHIT00000029450	147	-16.02	147	-16.02	70573	22	4332	3065
chi-miR-10a-5p	ENSCHIT00000028020	142	-13.41	142	-13.41	70616	22	4273	360
chi-miR-10a-5p	ENSCHIT00000027085	141	-22.04	141	-22.04	70621	22	4511	951
chi-miR-10a-5p	ENSCHIT00000027732	148	-16.57	148	-16.57	70667	22	4426	3634
chi-miR-10a-5p	ENSCHIT00000027276	148	-12.53	148	-12.53	70708	22	3254	1491
chi-miR-10a-5p	ENSCHIT00000029404	142	-14.86	142	-14.86	70768	22	4857	1332
chi-miR-10a-5p	ENSCHIT00000028379	147	-14.01	147	-14.01	70792	22	3341	1323
chi-miR-10a-5p	ENSCHIT00000026529	153	-17.7	153	-17.7	70836	22	3723	517
chi-miR-10a-5p	ENSCHIT00000027941	140	-18.31	140	-18.31	70880	22	4679	4553
chi-miR-10a-5p	ENSCHIT00000029602	151	-14.43	151	-14.43	70908	22	4172	1457
chi-miR-10a-5p	ENSCHIT00000025885	143	-17.16	143	-17.16	70920	22	3201	1485
chi-miR-10a-5p	ENSCHIT00000026829	448	-48.38	153	-18.22	70955	22	4588	1682 2550 3028
chi-miR-10a-5p	ENSCHIT00000026472	144	-14.32	144	-14.32	70971	22	4130	3529
chi-miR-10a-5p	ENSCHIT00000027550	148	-16.32	148	-16.32	70995	22	4417	2360
chi-miR-10a-5p	ENSCHIT00000026346	142	-13.71	142	-13.71	71016	22	2964	1187
chi-miR-10a-5p	ENSCHIT00000028357	144	-19.12	144	-19.12	71049	22	4519	4333
chi-miR-10a-5p	ENSCHIT00000025632	150	-20.9	150	-20.9	71059	22	3603	13
chi-miR-10a-5p	ENSCHIT00000027998	142	-13.41	142	-13.41	71076	22	4273	360
chi-miR-10a-5p	ENSCHIT00000028089	150	-11.53	150	-11.53	71084	22	2274	1749
chi-miR-10a-5p	ENSCHIT00000026468	140	-13.61	140	-13.61	71089	22	2746	11
chi-miR-10a-5p	ENSCHIT00000028026	141	-16.86	141	-16.86	71260	22	1770	1472
chi-miR-10a-5p	ENSCHIT00000026550	150	-18.08	150	-18.08	71441	22	4976	222
chi-miR-10a-5p	ENSCHIT00000027887	140	-18.31	140	-18.31	71461	22	4679	4553
chi-miR-10a-5p	ENSCHIT00000026718	140	-16.53	140	-16.53	71466	22	4993	4027
chi-miR-10a-5p	ENSCHIT00000025690	148	-17	148	-17	71477	22	4590	1820
chi-miR-10a-5p	ENSCHIT00000027291	142	-18.83	142	-18.83	71479	22	4670	3476
chi-miR-10a-5p	ENSCHIT00000029844	140	-16.4	140	-16.4	71600	22	4279	2019
chi-miR-10a-5p	ENSCHIT00000032810	145	-14.14	145	-14.14	71663	22	2340	59
chi-miR-10a-5p	ENSCHIT00000030965	141	-21.66	141	-21.66	71756	22	2126	322
chi-miR-10a-5p	ENSCHIT00000032453	158	-18.56	158	-18.56	71763	22	1938	1418
chi-miR-10a-5p	ENSCHIT00000032468	143	-15.68	143	-15.68	71789	22	2792	1272
chi-miR-10a-5p	ENSCHIT00000031228	161	-17.31	161	-17.31	71797	22	4298	4249
chi-miR-10a-5p	ENSCHIT00000032557	145	-14.91	145	-14.91	71927	22	4005	1876
chi-miR-10a-5p	ENSCHIT00000031233	458	-52.06	159	-19.32	72003	22	4124	1239 2935 1393
chi-miR-10a-5p	ENSCHIT00000033007	157	-21.99	157	-21.99	72026	22	4763	4588
chi-miR-10a-5p	ENSCHIT00000032065	145	-18.92	145	-18.92	72073	22	4169	3345
chi-miR-10a-5p	ENSCHIT00000032674	290	-37.47	150	-19.01	72085	22	4795	4217 2954
chi-miR-10a-5p	ENSCHIT00000031252	143	-23.35	143	-23.35	72103	22	1371	748
chi-miR-10a-5p	ENSCHIT00000031369	140	-14.84	140	-14.84	72137	22	2085	1707
chi-miR-10a-5p	ENSCHIT00000029831	140	-16.4	140	-16.4	72194	22	4279	2019
chi-miR-10a-5p	ENSCHIT00000030306	142	-13.73	142	-13.73	72270	22	2733	1484
chi-miR-10a-5p	ENSCHIT00000032579	140	-16.21	140	-16.21	72274	22	2128	523
chi-miR-10a-5p	ENSCHIT00000030741	156	-15.2	156	-15.2	72422	22	4393	2417
chi-miR-10a-5p	ENSCHIT00000032634	153	-16.57	153	-16.57	72482	22	4947	2253
chi-miR-10a-5p	ENSCHIT00000029766	146	-18.46	146	-18.46	72542	22	2637	393
chi-miR-10a-5p	ENSCHIT00000029839	295	-34.67	148	-18.75	72581	22	3892	549 2213
chi-miR-10a-5p	ENSCHIT00000032336	144	-13.93	144	-13.93	72595	22	3220	1414
chi-miR-10a-5p	ENSCHIT00000033859	140	-16.8	140	-16.8	72645	22	4921	3274
chi-miR-10a-5p	ENSCHIT00000030557	147	-15.94	147	-15.94	72711	22	3013	405
chi-miR-10a-5p	ENSCHIT00000032261	140	-14.1	140	-14.1	72713	22	3625	2012
chi-miR-10a-5p	ENSCHIT00000033482	146	-19.14	146	-19.14	72729	22	2474	1578
chi-miR-10a-5p	ENSCHIT00000030139	164	-26.05	164	-26.05	72749	22	3086	1037
chi-miR-10a-5p	ENSCHIT00000031693	144	-13.61	144	-13.61	72807	22	3570	382
chi-miR-10a-5p	ENSCHIT00000032968	154	-15.02	154	-15.02	72858	22	3699	1452
chi-miR-10a-5p	ENSCHIT00000030657	157	-16.45	157	-16.45	72881	22	3469	2373
chi-miR-10a-5p	ENSCHIT00000030718	153	-19.97	153	-19.97	72930	22	4844	4676
chi-miR-10a-5p	ENSCHIT00000032890	147	-19.29	147	-19.29	72960	22	4388	877
chi-miR-10a-5p	ENSCHIT00000030129	164	-26.05	164	-26.05	72973	22	3086	1037
chi-miR-10a-5p	ENSCHIT00000033752	176	-30.08	176	-30.08	72979	22	3771	972
chi-miR-10a-5p	ENSCHIT00000032949	154	-15.02	154	-15.02	73011	22	3699	1452
chi-miR-10a-5p	ENSCHIT00000030444	144	-13.55	144	-13.55	73052	22	4839	4410
chi-miR-10a-5p	ENSCHIT00000032359	428	-46.43	144	-17.57	73057	22	1612	1531 1561 1589
chi-miR-10a-5p	ENSCHIT00000031269	161	-17.31	161	-17.31	73070	22	4298	4249
chi-miR-10a-5p	ENSCHIT00000031929	140	-16.12	140	-16.12	73105	22	4701	1785
chi-miR-10a-5p	ENSCHIT00000029817	295	-34.67	148	-18.75	73106	22	3892	549 2213
chi-miR-10a-5p	ENSCHIT00000031916	140	-16.12	140	-16.12	73156	22	4701	1785
chi-miR-10a-5p	ENSCHIT00000031325	161	-16.72	161	-16.72	73194	22	3523	627
chi-miR-10a-5p	ENSCHIT00000029867	295	-34.67	148	-18.75	73246	22	3892	549 2213
chi-miR-10a-5p	ENSCHIT00000032066	140	-12.7	140	-12.7	73286	22	3022	1406
chi-miR-10a-5p	ENSCHIT00000032990	157	-21.99	157	-21.99	73307	22	4763	4588
chi-miR-10a-5p	ENSCHIT00000030698	140	-12.2	140	-12.2	73529	22	3017	375
chi-miR-10a-5p	ENSCHIT00000030312	142	-13.73	142	-13.73	73530	22	2826	1577
chi-miR-10a-5p	ENSCHIT00000033399	153	-15.18	153	-15.18	73636	22	1434	237
chi-miR-10a-5p	ENSCHIT00000029976	140	-18.33	140	-18.33	73722	22	4787	3697
chi-miR-10a-5p	ENSCHIT00000030920	140	-16.21	140	-16.21	73809	22	1074	390
chi-miR-10a-5p	ENSCHIT00000032151	150	-15.15	150	-15.15	73851	22	4788	1142
chi-miR-10a-5p	ENSCHIT00000031301	161	-17.31	161	-17.31	73854	22	3767	3718
chi-miR-10a-5p	ENSCHIT00000031148	161	-17.31	161	-17.31	73902	22	4298	4249
chi-miR-10a-5p	ENSCHIT00000031870	141	-13.15	141	-13.15	73980	22	3193	1846
chi-miR-10a-5p	ENSCHIT00000033587	150	-14.3	150	-14.3	74001	22	2024	691
chi-miR-10a-5p	ENSCHIT00000033449	146	-13.5	146	-13.5	74065	22	79	55
chi-miR-10a-5p	ENSCHIT00000030301	142	-13.73	142	-13.73	74175	22	2826	1577
chi-miR-10a-5p	ENSCHIT00000031554	296	-40.88	149	-21.99	74183	22	4732	2121 2201
chi-miR-10a-5p	ENSCHIT00000033018	157	-21.99	157	-21.99	74189	22	4763	4588
chi-miR-10a-5p	ENSCHIT00000033556	155	-18.46	155	-18.46	74299	22	1427	525
chi-miR-10a-5p	ENSCHIT00000032334	148	-18.67	148	-18.67	74454	22	3801	2095
chi-miR-10a-5p	ENSCHIT00000029977	298	-37.12	154	-22.29	74563	22	4756	4080 1013
chi-miR-10a-5p	ENSCHIT00000031664	151	-20.24	151	-20.24	74572	22	1322	1015
chi-miR-10a-5p	ENSCHIT00000030036	145	-14.63	145	-14.63	74659	22	1083	620
chi-miR-10a-5p	ENSCHIT00000032526	150	-20.18	150	-20.18	74708	22	4599	893
chi-miR-10a-5p	ENSCHIT00000033495	151	-22.35	151	-22.35	74745	22	279	85
chi-miR-10a-5p	ENSCHIT00000032075	145	-18.92	145	-18.92	74746	22	4169	3345
chi-miR-10a-5p	ENSCHIT00000033060	143	-15.74	143	-15.74	74783	22	4875	1719
chi-miR-10a-5p	ENSCHIT00000030675	143	-11.74	143	-11.74	74798	22	3358	2725
chi-miR-10a-5p	ENSCHIT00000029973	298	-37.12	154	-22.29	74929	22	4756	4080 1013
chi-miR-10a-5p	ENSCHIT00000032906	154	-15.02	154	-15.02	74932	22	3699	1452
chi-miR-10a-5p	ENSCHIT00000033212	149	-17.65	149	-17.65	74943	22	1197	524
chi-miR-10a-5p	ENSCHIT00000031194	161	-17.31	161	-17.31	74961	22	4298	4249
chi-miR-10a-5p	ENSCHIT00000032884	154	-15.02	154	-15.02	74988	22	3699	1452
chi-miR-10a-5p	ENSCHIT00000030045	149	-15.48	149	-15.48	75006	22	2500	1382
chi-miR-10a-5p	ENSCHIT00000030952	153	-16.14	153	-16.14	75049	22	3982	1277
chi-miR-10a-5p	ENSCHIT00000030367	284	-37.3	144	-18.81	75084	22	1939	1100 1375
chi-miR-10a-5p	ENSCHIT00000029811	155	-14.21	155	-14.21	75101	22	3024	951
chi-miR-10a-5p	ENSCHIT00000029935	147	-15.55	147	-15.55	75121	22	332	304
chi-miR-10a-5p	ENSCHIT00000029759	144	-14.29	144	-14.29	75138	22	2144	1059
chi-miR-10a-5p	ENSCHIT00000031505	158	-19.72	158	-19.72	75141	22	2740	804
chi-miR-10a-5p	ENSCHIT00000032537	150	-20.18	150	-20.18	75148	22	4599	893
chi-miR-10a-5p	ENSCHIT00000030489	148	-14.08	148	-14.08	75215	22	3559	3201
chi-miR-10a-5p	ENSCHIT00000033442	146	-13.5	146	-13.5	75279	22	79	55
chi-miR-10a-5p	ENSCHIT00000032936	154	-15.02	154	-15.02	75373	22	3699	1452
chi-miR-10a-5p	ENSCHIT00000033093	146	-15.72	146	-15.72	75386	22	2298	889
chi-miR-10a-5p	ENSCHIT00000033197	147	-18.19	147	-18.19	75406	22	1696	1030
chi-miR-10a-5p	ENSCHIT00000033441	152	-14.98	152	-14.98	75485	22	3566	962
chi-miR-10a-5p	ENSCHIT00000033596	150	-14.3	150	-14.3	75515	22	2024	691
chi-miR-10a-5p	ENSCHIT00000031546	148	-21.37	148	-21.37	75564	22	2036	1257
chi-miR-10a-5p	ENSCHIT00000032136	150	-15.15	150	-15.15	75594	22	4788	1142
chi-miR-10a-5p	ENSCHIT00000036389	145	-18.91	145	-18.91	75770	22	3898	2824
chi-miR-10a-5p	ENSCHIT00000036247	149	-18.12	149	-18.12	75795	22	3435	3023
chi-miR-10a-5p	ENSCHIT00000036968	148	-15.72	148	-15.72	75810	22	1651	971
chi-miR-10a-5p	ENSCHIT00000034323	158	-20.4	158	-20.4	75821	22	4666	4158
chi-miR-10a-5p	ENSCHIT00000036113	142	-13.76	142	-13.76	75905	22	1369	949
chi-miR-10a-5p	ENSCHIT00000038137	140	-16.66	140	-16.66	75907	22	2752	243
chi-miR-10a-5p	ENSCHIT00000034328	158	-20.4	158	-20.4	75937	22	4666	4158
chi-miR-10a-5p	ENSCHIT00000036963	148	-15.72	148	-15.72	75952	22	1651	971
chi-miR-10a-5p	ENSCHIT00000037795	140	-14.93	140	-14.93	76024	22	4493	3071
chi-miR-10a-5p	ENSCHIT00000034744	150	-14.44	150	-14.44	76071	22	3608	2100
chi-miR-10a-5p	ENSCHIT00000035193	282	-25.55	142	-13.8	76080	22	3562	188 1345
chi-miR-10a-5p	ENSCHIT00000035206	145	-14.35	145	-14.35	76125	22	1099	507
chi-miR-10a-5p	ENSCHIT00000034465	141	-16.11	141	-16.11	76131	22	4876	4758
chi-miR-10a-5p	ENSCHIT00000035186	282	-25.55	142	-13.8	76155	22	3464	90 1247
chi-miR-10a-5p	ENSCHIT00000036756	140	-13.79	140	-13.79	76185	22	1628	227
chi-miR-10a-5p	ENSCHIT00000036997	141	-14.47	141	-14.47	76199	22	1459	302
chi-miR-10a-5p	ENSCHIT00000034957	143	-19.3	143	-19.3	76246	22	2219	1422
chi-miR-10a-5p	ENSCHIT00000038081	150	-17.27	150	-17.27	76255	22	1090	683
chi-miR-10a-5p	ENSCHIT00000038100	144	-14.16	144	-14.16	76280	22	4102	3901
chi-miR-10a-5p	ENSCHIT00000034001	150	-19.71	150	-19.71	76323	22	4093	574
chi-miR-10a-5p	ENSCHIT00000035598	140	-13.82	140	-13.82	76328	22	4004	317
chi-miR-10a-5p	ENSCHIT00000037377	300	-42.24	159	-22.13	76351	22	4387	2755 3000
chi-miR-10a-5p	ENSCHIT00000036544	147	-18.4	147	-18.4	76353	22	4752	2158
chi-miR-10a-5p	ENSCHIT00000037417	143	-20.16	143	-20.16	76355	22	2101	162
chi-miR-10a-5p	ENSCHIT00000035421	154	-17.17	154	-17.17	76369	22	3097	2955
chi-miR-10a-5p	ENSCHIT00000035693	143	-12.53	143	-12.53	76427	22	3907	3081
chi-miR-10a-5p	ENSCHIT00000033959	142	-12.82	142	-12.82	76435	22	2932	1265
chi-miR-10a-5p	ENSCHIT00000038052	146	-14.09	146	-14.09	76483	22	2133	231
chi-miR-10a-5p	ENSCHIT00000035566	143	-16.02	143	-16.02	76518	22	1631	1468
chi-miR-10a-5p	ENSCHIT00000034254	147	-16.98	147	-16.98	76529	22	4001	3821
chi-miR-10a-5p	ENSCHIT00000035586	140	-13.82	140	-13.82	76547	22	4004	317
chi-miR-10a-5p	ENSCHIT00000034002	146	-14.23	146	-14.23	76558	22	2040	187
chi-miR-10a-5p	ENSCHIT00000035957	151	-15.94	151	-15.94	76626	22	1413	589
chi-miR-10a-5p	ENSCHIT00000034574	145	-15.38	145	-15.38	76642	22	2761	2320
chi-miR-10a-5p	ENSCHIT00000037883	146	-14.48	146	-14.48	76647	22	3373	2637
chi-miR-10a-5p	ENSCHIT00000036442	145	-18.91	145	-18.91	76705	22	3898	2824
chi-miR-10a-5p	ENSCHIT00000036518	141	-15.61	141	-15.61	76711	22	1018	598
chi-miR-10a-5p	ENSCHIT00000033943	142	-12.82	142	-12.82	76722	22	2932	1265
chi-miR-10a-5p	ENSCHIT00000037186	149	-13.15	149	-13.15	76734	22	2651	2002
chi-miR-10a-5p	ENSCHIT00000036418	145	-18.91	145	-18.91	76765	22	3898	2824
chi-miR-10a-5p	ENSCHIT00000035359	140	-12.95	140	-12.95	76785	22	4810	3036
chi-miR-10a-5p	ENSCHIT00000037880	151	-20.96	151	-20.96	76852	22	1605	40
chi-miR-10a-5p	ENSCHIT00000037758	140	-15.72	140	-15.72	76857	22	3566	3351
chi-miR-10a-5p	ENSCHIT00000036291	300	-39.63	152	-22.07	76905	22	4941	190 4298
chi-miR-10a-5p	ENSCHIT00000036650	144	-15.25	144	-15.25	76931	22	2632	2325
chi-miR-10a-5p	ENSCHIT00000035915	148	-14.46	148	-14.46	76937	22	2915	449
chi-miR-10a-5p	ENSCHIT00000037924	149	-16.36	149	-16.36	76962	22	4144	2323
chi-miR-10a-5p	ENSCHIT00000038076	150	-17.27	150	-17.27	76976	22	1090	683
chi-miR-10a-5p	ENSCHIT00000036174	140	-14.76	140	-14.76	76998	22	3303	1112
chi-miR-10a-5p	ENSCHIT00000035532	150	-17.7	150	-17.7	77072	22	1048	847
chi-miR-10a-5p	ENSCHIT00000037415	143	-20.16	143	-20.16	77085	22	2101	162
chi-miR-10a-5p	ENSCHIT00000037660	149	-14.83	149	-14.83	77124	22	4383	2954
chi-miR-10a-5p	ENSCHIT00000036642	145	-14.07	145	-14.07	77226	22	4289	943
chi-miR-10a-5p	ENSCHIT00000036308	149	-18.12	149	-18.12	77333	22	3435	3023
chi-miR-10a-5p	ENSCHIT00000037879	146	-14.48	146	-14.48	77339	22	4221	3485
chi-miR-10a-5p	ENSCHIT00000035460	142	-21.92	142	-21.92	77437	22	823	609
chi-miR-10a-5p	ENSCHIT00000034972	143	-19.3	143	-19.3	77537	22	2219	1422
chi-miR-10a-5p	ENSCHIT00000037157	304	-38.07	160	-20.48	77603	22	2803	1359 2340
chi-miR-10a-5p	ENSCHIT00000036058	141	-19.16	141	-19.16	77609	22	4819	4295
chi-miR-10a-5p	ENSCHIT00000037013	148	-15.72	148	-15.72	77781	22	1651	971
chi-miR-10a-5p	ENSCHIT00000036987	141	-14.47	141	-14.47	77799	22	1459	302
chi-miR-10a-5p	ENSCHIT00000037286	140	-15.95	140	-15.95	77846	22	464	267
chi-miR-10a-5p	ENSCHIT00000036752	146	-14.31	146	-14.31	77849	22	69	1
chi-miR-10a-5p	ENSCHIT00000035646	147	-16.6	147	-16.6	77903	22	4882	1219
chi-miR-10a-5p	ENSCHIT00000034288	143	-14.21	143	-14.21	77912	22	3612	3123
chi-miR-10a-5p	ENSCHIT00000037927	150	-17.32	150	-17.32	77948	22	4895	2247
chi-miR-10a-5p	ENSCHIT00000037078	151	-17.7	151	-17.7	77984	22	4333	2782
chi-miR-10a-5p	ENSCHIT00000036191	150	-17.64	150	-17.64	77993	22	4370	165
chi-miR-10a-5p	ENSCHIT00000035036	140	-13.61	140	-13.61	78013	22	4314	748
chi-miR-10a-5p	ENSCHIT00000035573	140	-13.82	140	-13.82	78019	22	4004	317
chi-miR-10a-5p	ENSCHIT00000034982	143	-19.3	143	-19.3	78037	22	2219	1422
chi-miR-10a-5p	ENSCHIT00000034911	154	-22.92	154	-22.92	78093	22	4121	2576
chi-miR-10a-5p	ENSCHIT00000034777	144	-11.7	144	-11.7	78113	22	4715	2394
chi-miR-10a-5p	ENSCHIT00000035947	143	-23.58	143	-23.58	78149	22	2308	2099
chi-miR-10a-5p	ENSCHIT00000035161	152	-12.75	152	-12.75	78161	22	4697	1335
chi-miR-10a-5p	ENSCHIT00000037411	143	-20.16	143	-20.16	78166	22	2101	162
chi-miR-10a-5p	ENSCHIT00000037321	148	-14.89	148	-14.89	78264	22	3423	2431
chi-miR-10a-5p	ENSCHIT00000036293	149	-18.12	149	-18.12	78269	22	3435	3023
chi-miR-10a-5p	ENSCHIT00000037130	145	-13.19	145	-13.19	78279	22	2256	1536
chi-miR-10a-5p	ENSCHIT00000034981	156	-14.6	156	-14.6	78332	22	2535	2274
chi-miR-10a-5p	ENSCHIT00000036136	280	-33.19	140	-19.7	78368	22	2865	13 1420
chi-miR-10a-5p	ENSCHIT00000033971	142	-12.82	142	-12.82	78433	22	2932	1265
chi-miR-10a-5p	ENSCHIT00000034851	143	-19.31	143	-19.31	78483	22	4440	950
chi-miR-10a-5p	ENSCHIT00000034652	151	-24.03	151	-24.03	78552	22	3980	1906
chi-miR-10a-5p	ENSCHIT00000036082	140	-12.2	140	-12.2	78557	22	4317	1443
chi-miR-10a-5p	ENSCHIT00000036267	149	-18.12	149	-18.12	78573	22	3435	3023
chi-miR-10a-5p	ENSCHIT00000037365	300	-42.24	159	-22.13	78643	22	4387	2755 3000
chi-miR-10a-5p	ENSCHIT00000037945	150	-17.32	150	-17.32	78677	22	4895	2247
chi-miR-10a-5p	ENSCHIT00000035092	140	-15.23	140	-15.23	78689	22	3327	2987
chi-miR-10a-5p	ENSCHIT00000034784	166	-20.13	166	-20.13	78694	22	4372	1918
chi-miR-10a-5p	ENSCHIT00000036733	154	-15.84	154	-15.84	78851	22	1225	44
chi-miR-10a-5p	ENSCHIT00000035759	143	-17.92	143	-17.92	78856	22	2342	689
chi-miR-10a-5p	ENSCHIT00000036981	141	-14.47	141	-14.47	78935	22	1459	302
chi-miR-10a-5p	ENSCHIT00000035411	154	-17.17	154	-17.17	79009	22	3937	3795
chi-miR-10a-5p	ENSCHIT00000035536	142	-11.03	142	-11.03	79103	22	216	48
chi-miR-10a-5p	ENSCHIT00000036105	288	-40.27	145	-22.75	79153	22	3818	1218 3005
chi-miR-10a-5p	ENSCHIT00000035751	143	-17.92	143	-17.92	79239	22	2342	689
chi-miR-10a-5p	ENSCHIT00000034659	142	-11.97	142	-11.97	79248	22	4118	1323
chi-miR-10a-5p	ENSCHIT00000036258	141	-14.53	141	-14.53	79306	22	1703	1406
chi-miR-10a-5p	ENSCHIT00000034130	140	-16.95	140	-16.95	79326	22	435	206
chi-miR-10a-5p	ENSCHIT00000037940	152	-14.24	152	-14.24	79342	22	2811	2259
chi-miR-10a-5p	ENSCHIT00000034778	166	-20.13	166	-20.13	79439	22	4372	1918
chi-miR-10a-5p	ENSCHIT00000033874	297	-36.14	153	-21.7	79583	22	4313	976 1219
chi-miR-10a-5p	ENSCHIT00000035267	160	-22.35	160	-22.35	79584	22	4855	2551
chi-miR-10a-5p	ENSCHIT00000038058	146	-14.09	146	-14.09	79662	22	1918	16
chi-miR-10a-5p	ENSCHIT00000035008	144	-14.26	144	-14.26	79683	22	2936	1493
chi-miR-10a-5p	ENSCHIT00000037222	140	-13.42	140	-13.42	79720	22	4204	742
chi-miR-10a-5p	ENSCHIT00000035746	143	-17.92	143	-17.92	79727	22	2342	689
chi-miR-10a-5p	ENSCHIT00000037400	300	-42.24	159	-22.13	79793	22	2419	787 1032
chi-miR-10a-5p	ENSCHIT00000035280	286	-31.14	146	-16.32	79827	22	1969	509 723
chi-miR-10a-5p	ENSCHIT00000036745	146	-14.31	146	-14.31	79883	22	69	1
chi-miR-10a-5p	ENSCHIT00000039600	147	-13.53	147	-13.53	79947	22	1509	735
chi-miR-10a-5p	ENSCHIT00000039676	149	-18.66	149	-18.66	79949	22	4376	238
chi-miR-10a-5p	ENSCHIT00000041325	145	-16.88	145	-16.88	80030	22	4014	144
chi-miR-10a-5p	ENSCHIT00000040679	147	-11.64	147	-11.64	80108	22	3605	1233
chi-miR-10a-5p	ENSCHIT00000040666	146	-17.68	146	-17.68	80145	22	903	360
chi-miR-10a-5p	ENSCHIT00000038418	140	-15.43	140	-15.43	80163	22	4327	2128
chi-miR-10a-5p	ENSCHIT00000041186	168	-18.13	168	-18.13	80195	22	3206	1252
chi-miR-10a-5p	ENSCHIT00000039654	140	-13.62	140	-13.62	80231	22	2777	1
chi-miR-10a-5p	ENSCHIT00000039216	140	-17.62	140	-17.62	80275	22	3864	2119
chi-miR-10a-5p	ENSCHIT00000039559	147	-13.53	147	-13.53	80299	22	3662	735
chi-miR-10a-5p	ENSCHIT00000041560	142	-15.54	142	-15.54	80311	22	4066	386
chi-miR-10a-5p	ENSCHIT00000040893	144	-14.66	144	-14.66	80321	22	2496	221
chi-miR-10a-5p	ENSCHIT00000040886	147	-17.52	147	-17.52	80376	22	1840	188
chi-miR-10a-5p	ENSCHIT00000040465	149	-16.45	149	-16.45	80434	22	4708	2720
chi-miR-10a-5p	ENSCHIT00000038219	282	-39.46	142	-22.79	80435	22	3051	891 227
chi-miR-10a-5p	ENSCHIT00000039287	142	-19.19	142	-19.19	80464	22	3289	641
chi-miR-10a-5p	ENSCHIT00000040488	146	-15.95	146	-15.95	80524	22	2832	2427
chi-miR-10a-5p	ENSCHIT00000038276	144	-14.03	144	-14.03	80532	22	450	255
chi-miR-10a-5p	ENSCHIT00000040415	148	-20.49	148	-20.49	80558	22	1185	972
chi-miR-10a-5p	ENSCHIT00000039012	141	-21.27	141	-21.27	80573	22	4209	3314
chi-miR-10a-5p	ENSCHIT00000039475	149	-18.41	149	-18.41	80577	22	2606	203
chi-miR-10a-5p	ENSCHIT00000038516	154	-18.88	154	-18.88	80612	22	3162	3078
chi-miR-10a-5p	ENSCHIT00000041362	159	-16.01	159	-16.01	80630	22	2541	1894
chi-miR-10a-5p	ENSCHIT00000041269	148	-12.88	148	-12.88	80654	22	2807	2451
chi-miR-10a-5p	ENSCHIT00000041001	293	-29.44	147	-17.15	80658	22	3862	1072 70
chi-miR-10a-5p	ENSCHIT00000039209	140	-17.62	140	-17.62	80698	22	4384	2639
chi-miR-10a-5p	ENSCHIT00000041018	147	-12.13	147	-12.13	80704	22	2412	1272
chi-miR-10a-5p	ENSCHIT00000039537	146	-16.93	146	-16.93	80709	22	3148	1464
chi-miR-10a-5p	ENSCHIT00000041015	141	-11.42	141	-11.42	80753	22	1462	1089
chi-miR-10a-5p	ENSCHIT00000039570	147	-13.53	147	-13.53	80754	22	3662	735
chi-miR-10a-5p	ENSCHIT00000040896	152	-15.73	152	-15.73	80857	22	2096	1915
chi-miR-10a-5p	ENSCHIT00000040665	146	-17.68	146	-17.68	80866	22	903	360
chi-miR-10a-5p	ENSCHIT00000041212	144	-16.1	144	-16.1	80876	22	3440	2003
chi-miR-10a-5p	ENSCHIT00000039310	140	-11.65	140	-11.65	80899	22	3077	1344
chi-miR-10a-5p	ENSCHIT00000038729	145	-15.47	145	-15.47	80935	22	2385	2290
chi-miR-10a-5p	ENSCHIT00000038793	153	-20.32	153	-20.32	80957	22	2390	1842
chi-miR-10a-5p	ENSCHIT00000038766	141	-14.99	141	-14.99	80997	22	2265	720
chi-miR-10a-5p	ENSCHIT00000039694	147	-19.24	147	-19.24	80998	22	1242	540
chi-miR-10a-5p	ENSCHIT00000038336	158	-21.32	158	-21.32	81006	22	4264	3198
chi-miR-10a-5p	ENSCHIT00000041724	142	-19.87	142	-19.87	81015	22	1546	1266
chi-miR-10a-5p	ENSCHIT00000040583	151	-17.72	151	-17.72	81045	22	1730	1522
chi-miR-10a-5p	ENSCHIT00000040885	144	-14.66	144	-14.66	81067	22	3279	1004
chi-miR-10a-5p	ENSCHIT00000039491	149	-18.41	149	-18.41	81072	22	2606	203
chi-miR-10a-5p	ENSCHIT00000039528	288	-33.31	144	-18.42	81110	22	4606	967 3842
chi-miR-10a-5p	ENSCHIT00000040710	291	-36.23	148	-18.25	81122	22	3672	924 3172
chi-miR-10a-5p	ENSCHIT00000038429	151	-15.89	151	-15.89	81153	22	2142	1637
chi-miR-10a-5p	ENSCHIT00000038822	150	-17.92	150	-17.92	81183	22	3163	370
chi-miR-10a-5p	ENSCHIT00000041101	289	-30.55	146	-16.62	81210	22	4514	1905 1951
chi-miR-10a-5p	ENSCHIT00000039201	142	-19.19	142	-19.19	81262	22	4202	1554
chi-miR-10a-5p	ENSCHIT00000041251	140	-20.71	140	-20.71	81289	22	3213	2633
chi-miR-10a-5p	ENSCHIT00000038801	147	-15.32	147	-15.32	81337	22	2989	1953
chi-miR-10a-5p	ENSCHIT00000039476	142	-18.37	142	-18.37	81343	22	3675	2829
chi-miR-10a-5p	ENSCHIT00000039547	142	-18.53	142	-18.53	81348	22	4907	1310
chi-miR-10a-5p	ENSCHIT00000041190	168	-18.13	168	-18.13	81472	22	2741	1252
chi-miR-10a-5p	ENSCHIT00000038931	159	-20.29	159	-20.29	81481	22	4219	2118
chi-miR-10a-5p	ENSCHIT00000038487	140	-13.84	140	-13.84	81524	22	3408	1732
chi-miR-10a-5p	ENSCHIT00000039464	149	-18.41	149	-18.41	81556	22	2606	203
chi-miR-10a-5p	ENSCHIT00000041565	155	-21.04	155	-21.04	81568	22	1286	708
chi-miR-10a-5p	ENSCHIT00000040118	148	-14.14	148	-14.14	81569	22	1323	599
chi-miR-10a-5p	ENSCHIT00000038172	158	-18.14	158	-18.14	81627	22	3262	2278
chi-miR-10a-5p	ENSCHIT00000039505	149	-18.41	149	-18.41	81634	22	2606	203
chi-miR-10a-5p	ENSCHIT00000038553	147	-23.33	147	-23.33	81686	22	4942	3700
chi-miR-10a-5p	ENSCHIT00000038480	145	-17.97	145	-17.97	81687	22	2872	869
chi-miR-10a-5p	ENSCHIT00000039861	158	-16.2	158	-16.2	81734	22	3066	2121
chi-miR-10a-5p	ENSCHIT00000041683	147	-19.61	147	-19.61	81740	22	638	555
chi-miR-10a-5p	ENSCHIT00000038201	282	-39.46	142	-22.79	81768	22	3051	891 227
chi-miR-10a-5p	ENSCHIT00000038265	286	-34.5	146	-18.33	81791	22	1024	511 557
chi-miR-10a-5p	ENSCHIT00000038720	151	-15.29	151	-15.29	81863	22	3094	1432
chi-miR-10a-5p	ENSCHIT00000041341	145	-16.88	145	-16.88	81868	22	4014	144
chi-miR-10a-5p	ENSCHIT00000040562	142	-14.16	142	-14.16	81957	22	508	311
chi-miR-10a-5p	ENSCHIT00000039495	149	-18.41	149	-18.41	82005	22	2606	203
chi-miR-10a-5p	ENSCHIT00000038873	146	-15.18	146	-15.18	82009	22	2642	1052
chi-miR-10a-5p	ENSCHIT00000039532	288	-33.31	144	-18.42	82150	22	4606	967 3842
chi-miR-10a-5p	ENSCHIT00000039131	142	-22.97	142	-22.97	82216	22	3309	1292
chi-miR-10a-5p	ENSCHIT00000039480	149	-18.41	149	-18.41	82307	22	2606	203
chi-miR-10a-5p	ENSCHIT00000039668	140	-13.62	140	-13.62	82329	22	2777	1
chi-miR-10a-5p	ENSCHIT00000039320	142	-19.19	142	-19.19	82332	22	3289	641
chi-miR-10a-5p	ENSCHIT00000038297	304	-34.69	154	-18.8	82335	22	3412	3179 413
chi-miR-10a-5p	ENSCHIT00000041356	140	-15.87	140	-15.87	82370	22	1611	917
chi-miR-10a-5p	ENSCHIT00000040720	144	-17.05	144	-17.05	82447	22	1280	528
chi-miR-10a-5p	ENSCHIT00000041682	147	-19.61	147	-19.61	82585	22	638	555
chi-miR-10a-5p	ENSCHIT00000038812	287	-30.84	147	-15.92	82612	22	3589	3118 1152
chi-miR-10a-5p	ENSCHIT00000039696	140	-13.62	140	-13.62	82619	22	2777	1
chi-miR-10a-5p	ENSCHIT00000038582	142	-13.08	142	-13.08	82639	22	3805	474
chi-miR-10a-5p	ENSCHIT00000040770	156	-16.67	156	-16.67	82661	22	3036	866
chi-miR-10a-5p	ENSCHIT00000039294	434	-43.67	147	-16.45	82662	22	4323	126 4056 2321
chi-miR-10a-5p	ENSCHIT00000039680	140	-13.62	140	-13.62	82743	22	2777	1
chi-miR-10a-5p	ENSCHIT00000040527	151	-17.97	151	-17.97	82787	22	829	464
chi-miR-10a-5p	ENSCHIT00000038643	141	-18.15	141	-18.15	82788	22	3311	1376
chi-miR-10a-5p	ENSCHIT00000041451	142	-13.57	142	-13.57	82797	22	2009	48
chi-miR-10a-5p	ENSCHIT00000041332	145	-16.88	145	-16.88	82862	22	4014	144
chi-miR-10a-5p	ENSCHIT00000038461	143	-16.95	143	-16.95	82966	22	2292	444
chi-miR-10a-5p	ENSCHIT00000038405	155	-22.88	155	-22.88	82989	22	3703	2996
chi-miR-10a-5p	ENSCHIT00000039580	147	-13.53	147	-13.53	83053	22	1509	735
chi-miR-10a-5p	ENSCHIT00000038600	153	-15.97	153	-15.97	83094	22	4868	2980
chi-miR-10a-5p	ENSCHIT00000041559	155	-21.04	155	-21.04	83096	22	1286	708
chi-miR-10a-5p	ENSCHIT00000038807	287	-30.84	147	-15.92	83104	22	3589	3118 1152
chi-miR-10a-5p	ENSCHIT00000041365	140	-15.87	140	-15.87	83178	22	1611	917
chi-miR-10a-5p	ENSCHIT00000039053	152	-16.32	152	-16.32	83208	22	4403	2641
chi-miR-10a-5p	ENSCHIT00000038506	142	-20.02	142	-20.02	83212	22	721	322
[truncated: 51,906 more rows]
