# Supplementary material for: A Preliminary Study on the Characteristics of microRNAs in Ovarian Stroma and Follicles of Chuanzhong Black Goat during Estrus
Source: Genes (Basel). 2020 Aug 21;11(9):970. doi: 10.3390/genes11090970 (PMC7564575; doi:10.3390/genes11090970)
Supplement: Supplementary file 1 [file genes-11-00970-s001.zip › Table S5.xlsx]

## Sheet: OS vs LF
Category	GO.ID	Term	list	Total	Pvalue	FDR	Gene
BP	GO:0009653	anatomical structure morphogenesis	572	1721	3.7e-09	5.0135e-05	ENSCHIG00000000074,ENSCHIG00000000101,ENSCHIG00000000107,ENSCHIG00000000164,ENSCHIG00000000282,ENSCHIG00000000389,ENSCHIG00000000437,ENSCHIG00000000438,ENSCHIG00000000514,ENSCHIG00000000579,ENSCHIG00000000737,ENSCHIG00000001085,ENSCHIG00000001118,ENSCHIG00000001482,ENSCHIG00000001918,ENSCHIG00000001922,ENSCHIG00000002020,ENSCHIG00000002038,ENSCHIG00000002757,ENSCHIG00000002963,ENSCHIG00000003071,…
BP	GO:0009888	tissue development	420	1240	7.1e-08	0.000481025	ENSCHIG00000000164,ENSCHIG00000000292,ENSCHIG00000000389,ENSCHIG00000000446,ENSCHIG00000000514,ENSCHIG00000000737,ENSCHIG00000001482,ENSCHIG00000001722,ENSCHIG00000001918,ENSCHIG00000001922,ENSCHIG00000002757,ENSCHIG00000003071,ENSCHIG00000003162,ENSCHIG00000003232,ENSCHIG00000003280,ENSCHIG00000003341,ENSCHIG00000004374,ENSCHIG00000004688,ENSCHIG00000004933,ENSCHIG00000005326,ENSCHIG00000005604,…
BP	GO:0060429	epithelium development	275	770	1.2e-07	0.000542	ENSCHIG00000000164,ENSCHIG00000000292,ENSCHIG00000000389,ENSCHIG00000000737,ENSCHIG00000001482,ENSCHIG00000001918,ENSCHIG00000003071,ENSCHIG00000003162,ENSCHIG00000003232,ENSCHIG00000003280,ENSCHIG00000004688,ENSCHIG00000004933,ENSCHIG00000005604,ENSCHIG00000007198,ENSCHIG00000007364,ENSCHIG00000007665,ENSCHIG00000007687,ENSCHIG00000007762,ENSCHIG00000008067,ENSCHIG00000008467,ENSCHIG00000008795,…
BP	GO:0071310	cellular response to organic substance	432	1304	8.2e-07	0.0023035	ENSCHIG00000000146,ENSCHIG00000000219,ENSCHIG00000000433,ENSCHIG00000000483,ENSCHIG00000000525,ENSCHIG00000000721,ENSCHIG00000001118,ENSCHIG00000001154,ENSCHIG00000001922,ENSCHIG00000002963,ENSCHIG00000003071,ENSCHIG00000003115,ENSCHIG00000004184,ENSCHIG00000004382,ENSCHIG00000004900,ENSCHIG00000005361,ENSCHIG00000005604,ENSCHIG00000005699,ENSCHIG00000006171,ENSCHIG00000006250,ENSCHIG00000006477,…
BP	GO:0035295	tube development	174	463	8.5e-07	0.0023035	ENSCHIG00000000389,ENSCHIG00000001482,ENSCHIG00000002772,ENSCHIG00000003071,ENSCHIG00000003232,ENSCHIG00000003384,ENSCHIG00000004374,ENSCHIG00000004522,ENSCHIG00000004688,ENSCHIG00000007327,ENSCHIG00000007665,ENSCHIG00000008067,ENSCHIG00000008795,ENSCHIG00000008882,ENSCHIG00000008989,ENSCHIG00000009616,ENSCHIG00000009982,ENSCHIG00000010169,ENSCHIG00000010366,ENSCHIG00000010517,ENSCHIG00000010771,…
BP	GO:0048729	tissue morphogenesis	168	446	1.1e-06	0.00248417	ENSCHIG00000000389,ENSCHIG00000000514,ENSCHIG00000000737,ENSCHIG00000001482,ENSCHIG00000003071,ENSCHIG00000003232,ENSCHIG00000003341,ENSCHIG00000004688,ENSCHIG00000007364,ENSCHIG00000008067,ENSCHIG00000008467,ENSCHIG00000008882,ENSCHIG00000008989,ENSCHIG00000009529,ENSCHIG00000009982,ENSCHIG00000010169,ENSCHIG00000010239,ENSCHIG00000010366,ENSCHIG00000010414,ENSCHIG00000010517,ENSCHIG00000010708,…
BP	GO:0007166	cell surface receptor signaling pathway	459	1403	1.7e-06	0.00329071	ENSCHIG00000000219,ENSCHIG00000000282,ENSCHIG00000000292,ENSCHIG00000000382,ENSCHIG00000000389,ENSCHIG00000000474,ENSCHIG00000000483,ENSCHIG00000000520,ENSCHIG00000000579,ENSCHIG00000000721,ENSCHIG00000001118,ENSCHIG00000001918,ENSCHIG00000001922,ENSCHIG00000002963,ENSCHIG00000003071,ENSCHIG00000003232,ENSCHIG00000003279,ENSCHIG00000004374,ENSCHIG00000005289,ENSCHIG00000005692,ENSCHIG00000006171,…
BP	GO:0032502	developmental process	1076	3568	3.8e-06	0.00643625	ENSCHIG00000000074,ENSCHIG00000000101,ENSCHIG00000000107,ENSCHIG00000000138,ENSCHIG00000000164,ENSCHIG00000000198,ENSCHIG00000000212,ENSCHIG00000000239,ENSCHIG00000000282,ENSCHIG00000000292,ENSCHIG00000000319,ENSCHIG00000000389,ENSCHIG00000000437,ENSCHIG00000000438,ENSCHIG00000000446,ENSCHIG00000000478,ENSCHIG00000000483,ENSCHIG00000000514,ENSCHIG00000000520,ENSCHIG00000000579,ENSCHIG00000000725,…
BP	GO:0048856	anatomical structure development	1024	3386	4.8e-06	0.007046	ENSCHIG00000000074,ENSCHIG00000000101,ENSCHIG00000000107,ENSCHIG00000000138,ENSCHIG00000000164,ENSCHIG00000000198,ENSCHIG00000000212,ENSCHIG00000000239,ENSCHIG00000000282,ENSCHIG00000000292,ENSCHIG00000000319,ENSCHIG00000000389,ENSCHIG00000000437,ENSCHIG00000000438,ENSCHIG00000000446,ENSCHIG00000000483,ENSCHIG00000000514,ENSCHIG00000000520,ENSCHIG00000000579,ENSCHIG00000000725,ENSCHIG00000000737,…
BP	GO:0048583	regulation of response to stimulus	706	2266	5.2e-06	0.007046	ENSCHIG00000000198,ENSCHIG00000000212,ENSCHIG00000000219,ENSCHIG00000000239,ENSCHIG00000000241,ENSCHIG00000000282,ENSCHIG00000000292,ENSCHIG00000000350,ENSCHIG00000000382,ENSCHIG00000000389,ENSCHIG00000000478,ENSCHIG00000000480,ENSCHIG00000000483,ENSCHIG00000000508,ENSCHIG00000000525,ENSCHIG00000000579,ENSCHIG00000000721,ENSCHIG00000000725,ENSCHIG00000001118,ENSCHIG00000001154,ENSCHIG00000001684,…
BP	GO:0010033	response to organic substance	504	1572	6.8e-06	0.00837636	ENSCHIG00000000146,ENSCHIG00000000219,ENSCHIG00000000397,ENSCHIG00000000433,ENSCHIG00000000483,ENSCHIG00000000525,ENSCHIG00000000721,ENSCHIG00000001118,ENSCHIG00000001154,ENSCHIG00000001922,ENSCHIG00000002159,ENSCHIG00000002963,ENSCHIG00000003071,ENSCHIG00000003115,ENSCHIG00000003384,ENSCHIG00000003443,ENSCHIG00000003729,ENSCHIG00000004184,ENSCHIG00000004216,ENSCHIG00000004382,ENSCHIG00000004900,…
BP	GO:0048518	positive regulation of biological process	1128	3766	7.8e-06	0.0088075	ENSCHIG00000000065,ENSCHIG00000000074,ENSCHIG00000000135,ENSCHIG00000000170,ENSCHIG00000000189,ENSCHIG00000000198,ENSCHIG00000000212,ENSCHIG00000000219,ENSCHIG00000000239,ENSCHIG00000000241,ENSCHIG00000000282,ENSCHIG00000000350,ENSCHIG00000000360,ENSCHIG00000000382,ENSCHIG00000000389,ENSCHIG00000000439,ENSCHIG00000000446,ENSCHIG00000000480,ENSCHIG00000000483,ENSCHIG00000000508,ENSCHIG00000000520,…
BP	GO:0048522	positive regulation of cellular process	1016	3367	8.6e-06	0.00896385	ENSCHIG00000000065,ENSCHIG00000000074,ENSCHIG00000000170,ENSCHIG00000000189,ENSCHIG00000000198,ENSCHIG00000000212,ENSCHIG00000000219,ENSCHIG00000000239,ENSCHIG00000000241,ENSCHIG00000000282,ENSCHIG00000000350,ENSCHIG00000000360,ENSCHIG00000000382,ENSCHIG00000000389,ENSCHIG00000000439,ENSCHIG00000000446,ENSCHIG00000000480,ENSCHIG00000000483,ENSCHIG00000000520,ENSCHIG00000000525,ENSCHIG00000000579,…
BP	GO:0008283	cell proliferation	396	1209	9.3e-06	0.00900107	ENSCHIG00000000164,ENSCHIG00000000219,ENSCHIG00000000282,ENSCHIG00000000389,ENSCHIG00000000446,ENSCHIG00000000480,ENSCHIG00000000483,ENSCHIG00000000508,ENSCHIG00000000520,ENSCHIG00000001922,ENSCHIG00000003071,ENSCHIG00000003232,ENSCHIG00000003279,ENSCHIG00000003444,ENSCHIG00000003524,ENSCHIG00000003544,ENSCHIG00000003853,ENSCHIG00000004216,ENSCHIG00000004276,ENSCHIG00000004374,ENSCHIG00000005570,…
BP	GO:0043583	ear development	71	165	1.1e-05	0.00993667	ENSCHIG00000001722,ENSCHIG00000003123,ENSCHIG00000003799,ENSCHIG00000005604,ENSCHIG00000008797,ENSCHIG00000009075,ENSCHIG00000009616,ENSCHIG00000010024,ENSCHIG00000010692,ENSCHIG00000010956,ENSCHIG00000011125,ENSCHIG00000011883,ENSCHIG00000012424,ENSCHIG00000012683,ENSCHIG00000012937,ENSCHIG00000012951,ENSCHIG00000014008,ENSCHIG00000014094,ENSCHIG00000014716,ENSCHIG00000014779,ENSCHIG00000015143,…
BP	GO:0002009	morphogenesis of an epithelium	137	364	1.2e-05	0.0101625	ENSCHIG00000000389,ENSCHIG00000000737,ENSCHIG00000001482,ENSCHIG00000003071,ENSCHIG00000003232,ENSCHIG00000004688,ENSCHIG00000007364,ENSCHIG00000008067,ENSCHIG00000008467,ENSCHIG00000008882,ENSCHIG00000008989,ENSCHIG00000009529,ENSCHIG00000009982,ENSCHIG00000010169,ENSCHIG00000010366,ENSCHIG00000010517,ENSCHIG00000010771,ENSCHIG00000010778,ENSCHIG00000011251,ENSCHIG00000011581,ENSCHIG00000011883,…
BP	GO:0007275	multicellular organism development	927	3057	1.3e-05	0.0103618	ENSCHIG00000000101,ENSCHIG00000000107,ENSCHIG00000000138,ENSCHIG00000000164,ENSCHIG00000000198,ENSCHIG00000000212,ENSCHIG00000000239,ENSCHIG00000000282,ENSCHIG00000000292,ENSCHIG00000000319,ENSCHIG00000000389,ENSCHIG00000000437,ENSCHIG00000000514,ENSCHIG00000000520,ENSCHIG00000000579,ENSCHIG00000000725,ENSCHIG00000000920,ENSCHIG00000001118,ENSCHIG00000001482,ENSCHIG00000001722,ENSCHIG00000001838,…
BP	GO:0001763	morphogenesis of a branching structure	70	163	1.4e-05	0.0105389	ENSCHIG00000000389,ENSCHIG00000003071,ENSCHIG00000003232,ENSCHIG00000004216,ENSCHIG00000004688,ENSCHIG00000008067,ENSCHIG00000008882,ENSCHIG00000008989,ENSCHIG00000009982,ENSCHIG00000010169,ENSCHIG00000010517,ENSCHIG00000010778,ENSCHIG00000011883,ENSCHIG00000012065,ENSCHIG00000012413,ENSCHIG00000012683,ENSCHIG00000012951,ENSCHIG00000013682,ENSCHIG00000013837,ENSCHIG00000015138,ENSCHIG00000015297,…
BP	GO:0008285	negative regulation of cell proliferation	153	416	1.6e-05	0.01084	ENSCHIG00000000164,ENSCHIG00000000389,ENSCHIG00000000446,ENSCHIG00000000483,ENSCHIG00000000508,ENSCHIG00000001922,ENSCHIG00000003071,ENSCHIG00000003232,ENSCHIG00000004216,ENSCHIG00000004276,ENSCHIG00000004374,ENSCHIG00000005570,ENSCHIG00000005813,ENSCHIG00000006484,ENSCHIG00000007281,ENSCHIG00000007307,ENSCHIG00000007665,ENSCHIG00000007966,ENSCHIG00000008887,ENSCHIG00000008989,ENSCHIG00000009037,…
BP	GO:0045595	regulation of cell differentiation	369	1124	1.6e-05	0.01084	ENSCHIG00000000198,ENSCHIG00000000282,ENSCHIG00000000389,ENSCHIG00000000483,ENSCHIG00000000514,ENSCHIG00000000520,ENSCHIG00000000579,ENSCHIG00000001085,ENSCHIG00000001922,ENSCHIG00000002609,ENSCHIG00000003232,ENSCHIG00000003444,ENSCHIG00000003524,ENSCHIG00000003853,ENSCHIG00000004157,ENSCHIG00000004216,ENSCHIG00000004374,ENSCHIG00000004900,ENSCHIG00000005813,ENSCHIG00000006804,ENSCHIG00000006883,…
BP	GO:0048731	system development	870	2860	1.7e-05	0.010969	ENSCHIG00000000101,ENSCHIG00000000107,ENSCHIG00000000138,ENSCHIG00000000164,ENSCHIG00000000198,ENSCHIG00000000212,ENSCHIG00000000239,ENSCHIG00000000282,ENSCHIG00000000292,ENSCHIG00000000389,ENSCHIG00000000437,ENSCHIG00000000514,ENSCHIG00000000520,ENSCHIG00000000579,ENSCHIG00000000725,ENSCHIG00000000920,ENSCHIG00000001118,ENSCHIG00000001482,ENSCHIG00000001722,ENSCHIG00000001838,ENSCHIG00000001918,…
BP	GO:0048762	mesenchymal cell differentiation	62	141	1.8e-05	0.0110864	ENSCHIG00000000389,ENSCHIG00000000514,ENSCHIG00000001922,ENSCHIG00000004688,ENSCHIG00000008067,ENSCHIG00000009529,ENSCHIG00000009681,ENSCHIG00000009982,ENSCHIG00000011800,ENSCHIG00000011883,ENSCHIG00000012683,ENSCHIG00000012951,ENSCHIG00000013879,ENSCHIG00000013996,ENSCHIG00000014094,ENSCHIG00000014308,ENSCHIG00000014682,ENSCHIG00000015150,ENSCHIG00000015521,ENSCHIG00000015635,ENSCHIG00000016092,…
BP	GO:0050793	regulation of developmental process	527	1664	1.9e-05	0.0111935	ENSCHIG00000000164,ENSCHIG00000000198,ENSCHIG00000000239,ENSCHIG00000000282,ENSCHIG00000000389,ENSCHIG00000000438,ENSCHIG00000000478,ENSCHIG00000000483,ENSCHIG00000000514,ENSCHIG00000000520,ENSCHIG00000000579,ENSCHIG00000001085,ENSCHIG00000001918,ENSCHIG00000001922,ENSCHIG00000002609,ENSCHIG00000002963,ENSCHIG00000003232,ENSCHIG00000003384,ENSCHIG00000003444,ENSCHIG00000003524,ENSCHIG00000003853,…
BP	GO:0014033	neural crest cell differentiation	30	55	2e-05	0.0112917	ENSCHIG00000008067,ENSCHIG00000009982,ENSCHIG00000011883,ENSCHIG00000013996,ENSCHIG00000014682,ENSCHIG00000016092,ENSCHIG00000016099,ENSCHIG00000016206,ENSCHIG00000016596,ENSCHIG00000016901,ENSCHIG00000017047,ENSCHIG00000017078,ENSCHIG00000017217,ENSCHIG00000017591,ENSCHIG00000017929,ENSCHIG00000019181,ENSCHIG00000019495,ENSCHIG00000019737,ENSCHIG00000021149,ENSCHIG00000021563,ENSCHIG00000021670,…
BP	GO:0042127	regulation of cell proliferation	329	994	2.3e-05	0.012466	ENSCHIG00000000164,ENSCHIG00000000219,ENSCHIG00000000282,ENSCHIG00000000389,ENSCHIG00000000446,ENSCHIG00000000480,ENSCHIG00000000483,ENSCHIG00000000508,ENSCHIG00000001922,ENSCHIG00000003071,ENSCHIG00000003232,ENSCHIG00000003279,ENSCHIG00000003853,ENSCHIG00000004216,ENSCHIG00000004276,ENSCHIG00000004374,ENSCHIG00000005570,ENSCHIG00000005813,ENSCHIG00000006477,ENSCHIG00000006484,ENSCHIG00000006622,…
BP	GO:0035239	tube morphogenesis	108	279	2.5e-05	0.0130288	ENSCHIG00000000389,ENSCHIG00000001482,ENSCHIG00000003071,ENSCHIG00000003232,ENSCHIG00000004688,ENSCHIG00000008067,ENSCHIG00000008882,ENSCHIG00000008989,ENSCHIG00000009982,ENSCHIG00000010169,ENSCHIG00000010366,ENSCHIG00000010517,ENSCHIG00000010771,ENSCHIG00000010778,ENSCHIG00000010851,ENSCHIG00000011251,ENSCHIG00000011327,ENSCHIG00000011883,ENSCHIG00000011890,ENSCHIG00000012065,ENSCHIG00000012330,…
BP	GO:0070887	cellular response to chemical stimulus	512	1617	2.7e-05	0.01355	ENSCHIG00000000146,ENSCHIG00000000219,ENSCHIG00000000241,ENSCHIG00000000433,ENSCHIG00000000437,ENSCHIG00000000483,ENSCHIG00000000525,ENSCHIG00000000721,ENSCHIG00000000725,ENSCHIG00000001118,ENSCHIG00000001154,ENSCHIG00000001684,ENSCHIG00000001922,ENSCHIG00000002963,ENSCHIG00000003071,ENSCHIG00000003115,ENSCHIG00000003296,ENSCHIG00000004184,ENSCHIG00000004374,ENSCHIG00000004382,ENSCHIG00000004441,…
BP	GO:0048646	anatomical structure formation involved in morphogenesis	257	757	2.9e-05	0.0140339	ENSCHIG00000000164,ENSCHIG00000000514,ENSCHIG00000001482,ENSCHIG00000001918,ENSCHIG00000003232,ENSCHIG00000003279,ENSCHIG00000003341,ENSCHIG00000003384,ENSCHIG00000004685,ENSCHIG00000004688,ENSCHIG00000005156,ENSCHIG00000006477,ENSCHIG00000006622,ENSCHIG00000007307,ENSCHIG00000007326,ENSCHIG00000007364,ENSCHIG00000007665,ENSCHIG00000008067,ENSCHIG00000008795,ENSCHIG00000008887,ENSCHIG00000008989,…
BP	GO:0030155	regulation of cell adhesion	167	466	3.4e-05	0.0158862	ENSCHIG00000000282,ENSCHIG00000000389,ENSCHIG00000000480,ENSCHIG00000000579,ENSCHIG00000000725,ENSCHIG00000001085,ENSCHIG00000003954,ENSCHIG00000004382,ENSCHIG00000005156,ENSCHIG00000005265,ENSCHIG00000005794,ENSCHIG00000005813,ENSCHIG00000005882,ENSCHIG00000006477,ENSCHIG00000008067,ENSCHIG00000008069,ENSCHIG00000008374,ENSCHIG00000008467,ENSCHIG00000008887,ENSCHIG00000008989,ENSCHIG00000009508,…
BP	GO:0051240	positive regulation of multicellular organismal process	355	1086	3.6e-05	0.01626	ENSCHIG00000000212,ENSCHIG00000000219,ENSCHIG00000000239,ENSCHIG00000000282,ENSCHIG00000000350,ENSCHIG00000000389,ENSCHIG00000000483,ENSCHIG00000000579,ENSCHIG00000001085,ENSCHIG00000001922,ENSCHIG00000003384,ENSCHIG00000003524,ENSCHIG00000004157,ENSCHIG00000004216,ENSCHIG00000004374,ENSCHIG00000004382,ENSCHIG00000004602,ENSCHIG00000005794,ENSCHIG00000005813,ENSCHIG00000006250,ENSCHIG00000006477,…
BP	GO:2000026	regulation of multicellular organismal development	421	1311	4e-05	0.0174839	ENSCHIG00000000164,ENSCHIG00000000198,ENSCHIG00000000239,ENSCHIG00000000282,ENSCHIG00000000389,ENSCHIG00000000514,ENSCHIG00000000579,ENSCHIG00000001918,ENSCHIG00000001922,ENSCHIG00000003232,ENSCHIG00000003384,ENSCHIG00000003444,ENSCHIG00000003524,ENSCHIG00000004157,ENSCHIG00000004216,ENSCHIG00000004374,ENSCHIG00000004602,ENSCHIG00000005813,ENSCHIG00000006250,ENSCHIG00000006477,ENSCHIG00000006763,…
BP	GO:0051239	regulation of multicellular organismal process	605	1946	4.5e-05	0.0190547	ENSCHIG00000000164,ENSCHIG00000000198,ENSCHIG00000000212,ENSCHIG00000000219,ENSCHIG00000000239,ENSCHIG00000000282,ENSCHIG00000000350,ENSCHIG00000000389,ENSCHIG00000000478,ENSCHIG00000000480,ENSCHIG00000000483,ENSCHIG00000000514,ENSCHIG00000000579,ENSCHIG00000001085,ENSCHIG00000001349,ENSCHIG00000001918,ENSCHIG00000001922,ENSCHIG00000003232,ENSCHIG00000003384,ENSCHIG00000003444,ENSCHIG00000003524,…
BP	GO:0007154	cell communication	886	2934	4.8e-05	0.0197091	ENSCHIG00000000198,ENSCHIG00000000212,ENSCHIG00000000219,ENSCHIG00000000241,ENSCHIG00000000282,ENSCHIG00000000292,ENSCHIG00000000350,ENSCHIG00000000382,ENSCHIG00000000389,ENSCHIG00000000433,ENSCHIG00000000437,ENSCHIG00000000439,ENSCHIG00000000474,ENSCHIG00000000478,ENSCHIG00000000480,ENSCHIG00000000483,ENSCHIG00000000520,ENSCHIG00000000525,ENSCHIG00000000579,ENSCHIG00000000721,ENSCHIG00000001118,…
BP	GO:0051716	cellular response to stimulus	1059	3553	5.5e-05	0.0219191	ENSCHIG00000000146,ENSCHIG00000000198,ENSCHIG00000000212,ENSCHIG00000000219,ENSCHIG00000000239,ENSCHIG00000000241,ENSCHIG00000000282,ENSCHIG00000000292,ENSCHIG00000000350,ENSCHIG00000000382,ENSCHIG00000000389,ENSCHIG00000000433,ENSCHIG00000000437,ENSCHIG00000000474,ENSCHIG00000000478,ENSCHIG00000000480,ENSCHIG00000000483,ENSCHIG00000000520,ENSCHIG00000000525,ENSCHIG00000000579,ENSCHIG00000000721,…
BP	GO:0060562	epithelial tube morphogenesis	97	250	5.7e-05	0.0220671	ENSCHIG00000000389,ENSCHIG00000001482,ENSCHIG00000003071,ENSCHIG00000003232,ENSCHIG00000004688,ENSCHIG00000008067,ENSCHIG00000008882,ENSCHIG00000008989,ENSCHIG00000009982,ENSCHIG00000010169,ENSCHIG00000010366,ENSCHIG00000010517,ENSCHIG00000010771,ENSCHIG00000010778,ENSCHIG00000011251,ENSCHIG00000011883,ENSCHIG00000012065,ENSCHIG00000012330,ENSCHIG00000012683,ENSCHIG00000012951,ENSCHIG00000013549,…
BP	GO:0045597	positive regulation of cell differentiation	208	603	6e-05	0.0221079	ENSCHIG00000000282,ENSCHIG00000000389,ENSCHIG00000000520,ENSCHIG00000000579,ENSCHIG00000001085,ENSCHIG00000001922,ENSCHIG00000003232,ENSCHIG00000003524,ENSCHIG00000003853,ENSCHIG00000004157,ENSCHIG00000004216,ENSCHIG00000004374,ENSCHIG00000005813,ENSCHIG00000006804,ENSCHIG00000006883,ENSCHIG00000007762,ENSCHIG00000008067,ENSCHIG00000008069,ENSCHIG00000008373,ENSCHIG00000008467,ENSCHIG00000008990,…
BP	GO:0010648	negative regulation of cell communication	275	824	6.1e-05	0.0221079	ENSCHIG00000000241,ENSCHIG00000000292,ENSCHIG00000000389,ENSCHIG00000000439,ENSCHIG00000000478,ENSCHIG00000001154,ENSCHIG00000002881,ENSCHIG00000003232,ENSCHIG00000003321,ENSCHIG00000004216,ENSCHIG00000004374,ENSCHIG00000004540,ENSCHIG00000005289,ENSCHIG00000006913,ENSCHIG00000007169,ENSCHIG00000008067,ENSCHIG00000008393,ENSCHIG00000008697,ENSCHIG00000008748,ENSCHIG00000008777,ENSCHIG00000008787,…
BP	GO:0009966	regulation of signal transduction	546	1746	6.2e-05	0.0221079	ENSCHIG00000000212,ENSCHIG00000000219,ENSCHIG00000000241,ENSCHIG00000000282,ENSCHIG00000000292,ENSCHIG00000000350,ENSCHIG00000000382,ENSCHIG00000000389,ENSCHIG00000000478,ENSCHIG00000000480,ENSCHIG00000000525,ENSCHIG00000000579,ENSCHIG00000000721,ENSCHIG00000001118,ENSCHIG00000001154,ENSCHIG00000001684,ENSCHIG00000002881,ENSCHIG00000003071,ENSCHIG00000003232,ENSCHIG00000003279,ENSCHIG00000003321,…
BP	GO:0023057	negative regulation of signaling	276	828	6.5e-05	0.0225833	ENSCHIG00000000241,ENSCHIG00000000292,ENSCHIG00000000389,ENSCHIG00000000439,ENSCHIG00000000478,ENSCHIG00000001154,ENSCHIG00000002881,ENSCHIG00000003232,ENSCHIG00000003321,ENSCHIG00000004216,ENSCHIG00000004374,ENSCHIG00000004540,ENSCHIG00000005289,ENSCHIG00000006913,ENSCHIG00000007169,ENSCHIG00000008067,ENSCHIG00000008393,ENSCHIG00000008697,ENSCHIG00000008748,ENSCHIG00000008777,ENSCHIG00000008787,…
BP	GO:0014031	mesenchymal cell development	28	53	8.2e-05	0.0274226	ENSCHIG00000008067,ENSCHIG00000009982,ENSCHIG00000011883,ENSCHIG00000013996,ENSCHIG00000014682,ENSCHIG00000016092,ENSCHIG00000016099,ENSCHIG00000016322,ENSCHIG00000016596,ENSCHIG00000016901,ENSCHIG00000017047,ENSCHIG00000017078,ENSCHIG00000017217,ENSCHIG00000017591,ENSCHIG00000017929,ENSCHIG00000019495,ENSCHIG00000019737,ENSCHIG00000021149,ENSCHIG00000021670,ENSCHIG00000021949,ENSCHIG00000022389,…
BP	GO:0061138	morphogenesis of a branching epithelium	64	153	8.4e-05	0.0274226	ENSCHIG00000000389,ENSCHIG00000003071,ENSCHIG00000003232,ENSCHIG00000004688,ENSCHIG00000008067,ENSCHIG00000008882,ENSCHIG00000008989,ENSCHIG00000009982,ENSCHIG00000010169,ENSCHIG00000010517,ENSCHIG00000010778,ENSCHIG00000011883,ENSCHIG00000012065,ENSCHIG00000012413,ENSCHIG00000012683,ENSCHIG00000012951,ENSCHIG00000013682,ENSCHIG00000013837,ENSCHIG00000015138,ENSCHIG00000015297,ENSCHIG00000015635,…
BP	GO:0042221	response to chemical	641	2081	8.5e-05	0.0274226	ENSCHIG00000000101,ENSCHIG00000000134,ENSCHIG00000000146,ENSCHIG00000000219,ENSCHIG00000000241,ENSCHIG00000000397,ENSCHIG00000000433,ENSCHIG00000000437,ENSCHIG00000000483,ENSCHIG00000000525,ENSCHIG00000000721,ENSCHIG00000000725,ENSCHIG00000001118,ENSCHIG00000001154,ENSCHIG00000001684,ENSCHIG00000001922,ENSCHIG00000002159,ENSCHIG00000002963,ENSCHIG00000003071,ENSCHIG00000003115,ENSCHIG00000003296,…
BP	GO:0009719	response to endogenous stimulus	254	760	0.00011	0.0331222	ENSCHIG00000000146,ENSCHIG00000001118,ENSCHIG00000001922,ENSCHIG00000002963,ENSCHIG00000003071,ENSCHIG00000003115,ENSCHIG00000004184,ENSCHIG00000004900,ENSCHIG00000005699,ENSCHIG00000006250,ENSCHIG00000006484,ENSCHIG00000007262,ENSCHIG00000007307,ENSCHIG00000007459,ENSCHIG00000007665,ENSCHIG00000007762,ENSCHIG00000008887,ENSCHIG00000008989,ENSCHIG00000008990,ENSCHIG00000009075,ENSCHIG00000009297,…
BP	GO:0010646	regulation of cell communication	595	1925	0.00011	0.0331222	ENSCHIG00000000198,ENSCHIG00000000212,ENSCHIG00000000219,ENSCHIG00000000241,ENSCHIG00000000282,ENSCHIG00000000292,ENSCHIG00000000350,ENSCHIG00000000382,ENSCHIG00000000389,ENSCHIG00000000433,ENSCHIG00000000439,ENSCHIG00000000478,ENSCHIG00000000480,ENSCHIG00000000525,ENSCHIG00000000579,ENSCHIG00000000721,ENSCHIG00000001118,ENSCHIG00000001154,ENSCHIG00000001684,ENSCHIG00000002881,ENSCHIG00000003071,…
BP	GO:0048589	developmental growth	152	427	0.00011	0.0331222	ENSCHIG00000000282,ENSCHIG00000000478,ENSCHIG00000000579,ENSCHIG00000001118,ENSCHIG00000003232,ENSCHIG00000003444,ENSCHIG00000004157,ENSCHIG00000004216,ENSCHIG00000005289,ENSCHIG00000005361,ENSCHIG00000005570,ENSCHIG00000005604,ENSCHIG00000006763,ENSCHIG00000006804,ENSCHIG00000007566,ENSCHIG00000007687,ENSCHIG00000008067,ENSCHIG00000008250,ENSCHIG00000008795,ENSCHIG00000009097,ENSCHIG00000009126,…
MF	GO:0000976	transcription regulatory region sequence-specific DNA binding	197	568	0.00012	0.0353478	ENSCHIG00000000170,ENSCHIG00000000446,ENSCHIG00000001150,ENSCHIG00000001297,ENSCHIG00000001918,ENSCHIG00000002022,ENSCHIG00000003296,ENSCHIG00000003405,ENSCHIG00000004374,ENSCHIG00000005326,ENSCHIG00000006086,ENSCHIG00000006808,ENSCHIG00000006921,ENSCHIG00000007262,ENSCHIG00000007281,ENSCHIG00000007326,ENSCHIG00000007665,ENSCHIG00000007687,ENSCHIG00000007966,ENSCHIG00000007997,ENSCHIG00000008467,…
MF	GO:0000987	core promoter proximal region sequence-specific DNA binding	138	380	0.00013	0.035949	ENSCHIG00000000170,ENSCHIG00000001150,ENSCHIG00000003296,ENSCHIG00000003405,ENSCHIG00000004374,ENSCHIG00000005326,ENSCHIG00000006086,ENSCHIG00000007262,ENSCHIG00000007281,ENSCHIG00000007326,ENSCHIG00000007665,ENSCHIG00000007966,ENSCHIG00000008467,ENSCHIG00000008882,ENSCHIG00000008990,ENSCHIG00000009075,ENSCHIG00000009269,ENSCHIG00000009681,ENSCHIG00000009793,ENSCHIG00000009914,ENSCHIG00000010239,…
MF	GO:0001159	core promoter proximal region DNA binding	138	380	0.00013	0.035949	ENSCHIG00000000170,ENSCHIG00000001150,ENSCHIG00000003296,ENSCHIG00000003405,ENSCHIG00000004374,ENSCHIG00000005326,ENSCHIG00000006086,ENSCHIG00000007262,ENSCHIG00000007281,ENSCHIG00000007326,ENSCHIG00000007665,ENSCHIG00000007966,ENSCHIG00000008467,ENSCHIG00000008882,ENSCHIG00000008990,ENSCHIG00000009075,ENSCHIG00000009269,ENSCHIG00000009681,ENSCHIG00000009793,ENSCHIG00000009914,ENSCHIG00000010239,…
BP	GO:0048869	cellular developmental process	743	2446	0.00013	0.035949	ENSCHIG00000000074,ENSCHIG00000000101,ENSCHIG00000000107,ENSCHIG00000000138,ENSCHIG00000000164,ENSCHIG00000000198,ENSCHIG00000000212,ENSCHIG00000000282,ENSCHIG00000000292,ENSCHIG00000000389,ENSCHIG00000000437,ENSCHIG00000000438,ENSCHIG00000000483,ENSCHIG00000000514,ENSCHIG00000000520,ENSCHIG00000000579,ENSCHIG00000001085,ENSCHIG00000001118,ENSCHIG00000001722,ENSCHIG00000001922,ENSCHIG00000002038,…
BP	GO:0007165	signal transduction	795	2631	0.00014	0.03794	ENSCHIG00000000212,ENSCHIG00000000219,ENSCHIG00000000241,ENSCHIG00000000282,ENSCHIG00000000292,ENSCHIG00000000350,ENSCHIG00000000382,ENSCHIG00000000389,ENSCHIG00000000474,ENSCHIG00000000478,ENSCHIG00000000480,ENSCHIG00000000483,ENSCHIG00000000520,ENSCHIG00000000525,ENSCHIG00000000579,ENSCHIG00000000721,ENSCHIG00000001118,ENSCHIG00000001154,ENSCHIG00000001684,ENSCHIG00000001918,ENSCHIG00000001922,…
BP	GO:0001656	metanephros development	35	73	0.00015	0.0398529	ENSCHIG00000000389,ENSCHIG00000003280,ENSCHIG00000007665,ENSCHIG00000009982,ENSCHIG00000010816,ENSCHIG00000011251,ENSCHIG00000012683,ENSCHIG00000013837,ENSCHIG00000014176,ENSCHIG00000014903,ENSCHIG00000015262,ENSCHIG00000015297,ENSCHIG00000015363,ENSCHIG00000015635,ENSCHIG00000016322,ENSCHIG00000016596,ENSCHIG00000016901,ENSCHIG00000017090,ENSCHIG00000017264,ENSCHIG00000017512,ENSCHIG00000017851,…
BP	GO:0023051	regulation of signaling	600	1948	0.00016	0.0409057	ENSCHIG00000000198,ENSCHIG00000000212,ENSCHIG00000000219,ENSCHIG00000000241,ENSCHIG00000000282,ENSCHIG00000000292,ENSCHIG00000000350,ENSCHIG00000000382,ENSCHIG00000000389,ENSCHIG00000000433,ENSCHIG00000000439,ENSCHIG00000000478,ENSCHIG00000000480,ENSCHIG00000000525,ENSCHIG00000000579,ENSCHIG00000000721,ENSCHIG00000001118,ENSCHIG00000001154,ENSCHIG00000001684,ENSCHIG00000002881,ENSCHIG00000003071,…
BP	GO:0009893	positive regulation of metabolic process	689	2260	0.00016	0.0409057	ENSCHIG00000000065,ENSCHIG00000000074,ENSCHIG00000000170,ENSCHIG00000000198,ENSCHIG00000000212,ENSCHIG00000000239,ENSCHIG00000000282,ENSCHIG00000000446,ENSCHIG00000000483,ENSCHIG00000000525,ENSCHIG00000000579,ENSCHIG00000001150,ENSCHIG00000001224,ENSCHIG00000001534,ENSCHIG00000001684,ENSCHIG00000001722,ENSCHIG00000001922,ENSCHIG00000002020,ENSCHIG00000002022,ENSCHIG00000002963,ENSCHIG00000003026,…
BP	GO:0030855	epithelial cell differentiation	139	389	0.00018	0.0443455	ENSCHIG00000000164,ENSCHIG00000000389,ENSCHIG00000003162,ENSCHIG00000003232,ENSCHIG00000003280,ENSCHIG00000004688,ENSCHIG00000004933,ENSCHIG00000005604,ENSCHIG00000007687,ENSCHIG00000007762,ENSCHIG00000008795,ENSCHIG00000009042,ENSCHIG00000009075,ENSCHIG00000009508,ENSCHIG00000009529,ENSCHIG00000009982,ENSCHIG00000010414,ENSCHIG00000010429,ENSCHIG00000010459,ENSCHIG00000010534,ENSCHIG00000010670,…
BP	GO:0071495	cellular response to endogenous stimulus	234	699	0.00018	0.0443455	ENSCHIG00000000146,ENSCHIG00000001118,ENSCHIG00000001922,ENSCHIG00000002963,ENSCHIG00000003071,ENSCHIG00000003115,ENSCHIG00000004900,ENSCHIG00000005699,ENSCHIG00000006250,ENSCHIG00000006484,ENSCHIG00000007262,ENSCHIG00000007307,ENSCHIG00000007459,ENSCHIG00000007665,ENSCHIG00000007762,ENSCHIG00000008989,ENSCHIG00000008990,ENSCHIG00000009075,ENSCHIG00000009297,ENSCHIG00000009529,ENSCHIG00000009616,…
BP	GO:0023052	signaling	871	2905	0.00019	0.0451667	ENSCHIG00000000198,ENSCHIG00000000212,ENSCHIG00000000219,ENSCHIG00000000241,ENSCHIG00000000282,ENSCHIG00000000292,ENSCHIG00000000350,ENSCHIG00000000382,ENSCHIG00000000389,ENSCHIG00000000433,ENSCHIG00000000437,ENSCHIG00000000439,ENSCHIG00000000474,ENSCHIG00000000478,ENSCHIG00000000480,ENSCHIG00000000483,ENSCHIG00000000520,ENSCHIG00000000525,ENSCHIG00000000579,ENSCHIG00000000721,ENSCHIG00000001118,…
BP	GO:0040012	regulation of locomotion	215	637	0.0002	0.0451667	ENSCHIG00000000189,ENSCHIG00000000350,ENSCHIG00000000389,ENSCHIG00000000480,ENSCHIG00000000579,ENSCHIG00000000725,ENSCHIG00000001085,ENSCHIG00000001349,ENSCHIG00000001684,ENSCHIG00000003071,ENSCHIG00000004216,ENSCHIG00000004465,ENSCHIG00000005813,ENSCHIG00000006171,ENSCHIG00000006477,ENSCHIG00000006622,ENSCHIG00000006692,ENSCHIG00000007198,ENSCHIG00000007307,ENSCHIG00000008067,ENSCHIG00000008467,…
BP	GO:0009968	negative regulation of signal transduction	258	780	0.0002	0.0451667	ENSCHIG00000000241,ENSCHIG00000000292,ENSCHIG00000000389,ENSCHIG00000000478,ENSCHIG00000001154,ENSCHIG00000002881,ENSCHIG00000003232,ENSCHIG00000003321,ENSCHIG00000004216,ENSCHIG00000004374,ENSCHIG00000005289,ENSCHIG00000007169,ENSCHIG00000008067,ENSCHIG00000008393,ENSCHIG00000008697,ENSCHIG00000008748,ENSCHIG00000008777,ENSCHIG00000008787,ENSCHIG00000008794,ENSCHIG00000008990,ENSCHIG00000009253,…
BP	GO:0030154	cell differentiation	705	2320	0.0002	0.0451667	ENSCHIG00000000101,ENSCHIG00000000107,ENSCHIG00000000138,ENSCHIG00000000164,ENSCHIG00000000198,ENSCHIG00000000212,ENSCHIG00000000282,ENSCHIG00000000292,ENSCHIG00000000389,ENSCHIG00000000437,ENSCHIG00000000483,ENSCHIG00000000514,ENSCHIG00000000520,ENSCHIG00000000579,ENSCHIG00000001085,ENSCHIG00000001118,ENSCHIG00000001722,ENSCHIG00000001922,ENSCHIG00000002038,ENSCHIG00000002609,ENSCHIG00000002757,…
BP	GO:0001822	kidney development	76	193	0.0002	0.0451667	ENSCHIG00000000389,ENSCHIG00000003280,ENSCHIG00000004522,ENSCHIG00000005570,ENSCHIG00000006622,ENSCHIG00000007665,ENSCHIG00000008067,ENSCHIG00000008882,ENSCHIG00000009982,ENSCHIG00000010014,ENSCHIG00000010169,ENSCHIG00000010517,ENSCHIG00000010778,ENSCHIG00000010816,ENSCHIG00000011251,ENSCHIG00000011281,ENSCHIG00000012230,ENSCHIG00000012683,ENSCHIG00000012951,ENSCHIG00000013317,ENSCHIG00000013837,…
MF	GO:0005539	glycosaminoglycan binding	44	98	0.00021	0.0466475	ENSCHIG00000000331,ENSCHIG00000000920,ENSCHIG00000006484,ENSCHIG00000006622,ENSCHIG00000008249,ENSCHIG00000008250,ENSCHIG00000009242,ENSCHIG00000011375,ENSCHIG00000011768,ENSCHIG00000012683,ENSCHIG00000013026,ENSCHIG00000013682,ENSCHIG00000013685,ENSCHIG00000013837,ENSCHIG00000015403,ENSCHIG00000016039,ENSCHIG00000016651,ENSCHIG00000016761,ENSCHIG00000016965,ENSCHIG00000017452,ENSCHIG00000017641,…
BP	GO:0070848	response to growth factor	142	400	0.00022	0.0480806	ENSCHIG00000001118,ENSCHIG00000001922,ENSCHIG00000006171,ENSCHIG00000006250,ENSCHIG00000006477,ENSCHIG00000006484,ENSCHIG00000007566,ENSCHIG00000007665,ENSCHIG00000007762,ENSCHIG00000008067,ENSCHIG00000008470,ENSCHIG00000008989,ENSCHIG00000009075,ENSCHIG00000009297,ENSCHIG00000009529,ENSCHIG00000009616,ENSCHIG00000009982,ENSCHIG00000010408,ENSCHIG00000010453,ENSCHIG00000010778,ENSCHIG00000010827,…
BP	GO:0040017	positive regulation of locomotion	130	362	0.00023	0.0486953	ENSCHIG00000000189,ENSCHIG00000000350,ENSCHIG00000000480,ENSCHIG00000000579,ENSCHIG00000000725,ENSCHIG00000001085,ENSCHIG00000003071,ENSCHIG00000004465,ENSCHIG00000005813,ENSCHIG00000006171,ENSCHIG00000006477,ENSCHIG00000006622,ENSCHIG00000007307,ENSCHIG00000008067,ENSCHIG00000008467,ENSCHIG00000008491,ENSCHIG00000008797,ENSCHIG00000009297,ENSCHIG00000009511,ENSCHIG00000009529,ENSCHIG00000009619,…
BP	GO:0009790	embryo development	254	768	0.00023	0.0486953	ENSCHIG00000000282,ENSCHIG00000000319,ENSCHIG00000000514,ENSCHIG00000001482,ENSCHIG00000001918,ENSCHIG00000002126,ENSCHIG00000002159,ENSCHIG00000003232,ENSCHIG00000003444,ENSCHIG00000004522,ENSCHIG00000005326,ENSCHIG00000006808,ENSCHIG00000007364,ENSCHIG00000008067,ENSCHIG00000008795,ENSCHIG00000008939,ENSCHIG00000009075,ENSCHIG00000009097,ENSCHIG00000009297,ENSCHIG00000009348,ENSCHIG00000009433,…
BP	GO:0048645	animal organ formation	27	53	0.00024	0.0498162	ENSCHIG00000009982,ENSCHIG00000011125,ENSCHIG00000011769,ENSCHIG00000012683,ENSCHIG00000012951,ENSCHIG00000014469,ENSCHIG00000014847,ENSCHIG00000015297,ENSCHIG00000016099,ENSCHIG00000016131,ENSCHIG00000016206,ENSCHIG00000016596,ENSCHIG00000017600,ENSCHIG00000017649,ENSCHIG00000017929,ENSCHIG00000018974,ENSCHIG00000020538,ENSCHIG00000021149,ENSCHIG00000021340,ENSCHIG00000021567,ENSCHIG00000022001,…
BP	GO:0051094	positive regulation of developmental process	294	903	0.00025	0.0498162	ENSCHIG00000000239,ENSCHIG00000000282,ENSCHIG00000000389,ENSCHIG00000000520,ENSCHIG00000000579,ENSCHIG00000001085,ENSCHIG00000001922,ENSCHIG00000003232,ENSCHIG00000003384,ENSCHIG00000003524,ENSCHIG00000003853,ENSCHIG00000004157,ENSCHIG00000004216,ENSCHIG00000004374,ENSCHIG00000004602,ENSCHIG00000005813,ENSCHIG00000006250,ENSCHIG00000006477,ENSCHIG00000006804,ENSCHIG00000006883,ENSCHIG00000007602,…
BP	GO:0050896	response to stimulus	1257	4296	0.00025	0.0498162	ENSCHIG00000000101,ENSCHIG00000000134,ENSCHIG00000000135,ENSCHIG00000000146,ENSCHIG00000000198,ENSCHIG00000000212,ENSCHIG00000000219,ENSCHIG00000000239,ENSCHIG00000000241,ENSCHIG00000000282,ENSCHIG00000000292,ENSCHIG00000000350,ENSCHIG00000000382,ENSCHIG00000000389,ENSCHIG00000000397,ENSCHIG00000000433,ENSCHIG00000000437,ENSCHIG00000000443,ENSCHIG00000000474,ENSCHIG00000000478,ENSCHIG00000000480,…
BP	GO:0007167	enzyme linked receptor protein signaling pathway	193	567	0.00025	0.0498162	ENSCHIG00000000483,ENSCHIG00000001118,ENSCHIG00000001922,ENSCHIG00000002963,ENSCHIG00000003071,ENSCHIG00000003279,ENSCHIG00000005289,ENSCHIG00000006171,ENSCHIG00000006250,ENSCHIG00000006477,ENSCHIG00000007307,ENSCHIG00000007566,ENSCHIG00000007665,ENSCHIG00000007762,ENSCHIG00000008067,ENSCHIG00000008069,ENSCHIG00000008470,ENSCHIG00000008777,ENSCHIG00000008989,ENSCHIG00000009075,ENSCHIG00000009297,…
BP	GO:0014032	neural crest cell development	25	48	0.00026	0.0510325	ENSCHIG00000008067,ENSCHIG00000009982,ENSCHIG00000011883,ENSCHIG00000013996,ENSCHIG00000014682,ENSCHIG00000016092,ENSCHIG00000016099,ENSCHIG00000016596,ENSCHIG00000016901,ENSCHIG00000017047,ENSCHIG00000017078,ENSCHIG00000017217,ENSCHIG00000017591,ENSCHIG00000017929,ENSCHIG00000019495,ENSCHIG00000019737,ENSCHIG00000021149,ENSCHIG00000021670,ENSCHIG00000021949,ENSCHIG00000022389,ENSCHIG00000022513,…
BP	GO:0032989	cellular component morphogenesis	224	670	0.00027	0.0510325	ENSCHIG00000000074,ENSCHIG00000000101,ENSCHIG00000000107,ENSCHIG00000000164,ENSCHIG00000000437,ENSCHIG00000000438,ENSCHIG00000000579,ENSCHIG00000001085,ENSCHIG00000001118,ENSCHIG00000002038,ENSCHIG00000002963,ENSCHIG00000003232,ENSCHIG00000003341,ENSCHIG00000003524,ENSCHIG00000004157,ENSCHIG00000004216,ENSCHIG00000004374,ENSCHIG00000006477,ENSCHIG00000006804,ENSCHIG00000007327,ENSCHIG00000007522,…
BP	GO:0031325	positive regulation of cellular metabolic process	644	2111	0.00028	0.0510325	ENSCHIG00000000065,ENSCHIG00000000074,ENSCHIG00000000170,ENSCHIG00000000198,ENSCHIG00000000212,ENSCHIG00000000239,ENSCHIG00000000282,ENSCHIG00000000446,ENSCHIG00000000483,ENSCHIG00000000525,ENSCHIG00000000579,ENSCHIG00000001150,ENSCHIG00000001224,ENSCHIG00000001534,ENSCHIG00000001684,ENSCHIG00000001722,ENSCHIG00000001922,ENSCHIG00000002020,ENSCHIG00000002022,ENSCHIG00000002963,ENSCHIG00000003026,…
BP	GO:0048870	cell motility	314	972	0.00028	0.0510325	ENSCHIG00000000101,ENSCHIG00000000189,ENSCHIG00000000292,ENSCHIG00000000350,ENSCHIG00000000389,ENSCHIG00000000480,ENSCHIG00000000520,ENSCHIG00000000579,ENSCHIG00000000725,ENSCHIG00000001085,ENSCHIG00000001349,ENSCHIG00000001684,ENSCHIG00000003071,ENSCHIG00000003544,ENSCHIG00000004216,ENSCHIG00000004276,ENSCHIG00000004441,ENSCHIG00000004465,ENSCHIG00000005650,ENSCHIG00000005813,ENSCHIG00000006171,…
BP	GO:0051674	localization of cell	314	972	0.00028	0.0510325	ENSCHIG00000000101,ENSCHIG00000000189,ENSCHIG00000000292,ENSCHIG00000000350,ENSCHIG00000000389,ENSCHIG00000000480,ENSCHIG00000000520,ENSCHIG00000000579,ENSCHIG00000000725,ENSCHIG00000001085,ENSCHIG00000001349,ENSCHIG00000001684,ENSCHIG00000003071,ENSCHIG00000003544,ENSCHIG00000004216,ENSCHIG00000004276,ENSCHIG00000004441,ENSCHIG00000004465,ENSCHIG00000005650,ENSCHIG00000005813,ENSCHIG00000006171,…
BP	GO:0048754	branching morphogenesis of an epithelial tube	53	126	0.00028	0.0510325	ENSCHIG00000000389,ENSCHIG00000003071,ENSCHIG00000003232,ENSCHIG00000004688,ENSCHIG00000008067,ENSCHIG00000008882,ENSCHIG00000008989,ENSCHIG00000009982,ENSCHIG00000010169,ENSCHIG00000010517,ENSCHIG00000010778,ENSCHIG00000011883,ENSCHIG00000012065,ENSCHIG00000012683,ENSCHIG00000012951,ENSCHIG00000013837,ENSCHIG00000015138,ENSCHIG00000015297,ENSCHIG00000015635,ENSCHIG00000015847,ENSCHIG00000016131,…
BP	GO:0016477	cell migration	289	888	0.00029	0.0510325	ENSCHIG00000000101,ENSCHIG00000000189,ENSCHIG00000000292,ENSCHIG00000000350,ENSCHIG00000000389,ENSCHIG00000000480,ENSCHIG00000000520,ENSCHIG00000000579,ENSCHIG00000000725,ENSCHIG00000001085,ENSCHIG00000001349,ENSCHIG00000001684,ENSCHIG00000003071,ENSCHIG00000003544,ENSCHIG00000004216,ENSCHIG00000004276,ENSCHIG00000004441,ENSCHIG00000004465,ENSCHIG00000005650,ENSCHIG00000005813,ENSCHIG00000006171,…
BP	GO:0090596	sensory organ morphogenesis	79	204	0.00029	0.0510325	ENSCHIG00000002020,ENSCHIG00000007665,ENSCHIG00000009075,ENSCHIG00000009412,ENSCHIG00000009616,ENSCHIG00000009982,ENSCHIG00000010414,ENSCHIG00000010484,ENSCHIG00000010692,ENSCHIG00000010956,ENSCHIG00000011125,ENSCHIG00000011185,ENSCHIG00000011270,ENSCHIG00000011883,ENSCHIG00000012181,ENSCHIG00000012424,ENSCHIG00000012683,ENSCHIG00000012755,ENSCHIG00000013547,ENSCHIG00000014094,ENSCHIG00000014418,…
BP	GO:0009887	animal organ morphogenesis	234	704	0.00029	0.0510325	ENSCHIG00000000282,ENSCHIG00000000389,ENSCHIG00000001922,ENSCHIG00000002020,ENSCHIG00000002757,ENSCHIG00000003341,ENSCHIG00000005289,ENSCHIG00000006622,ENSCHIG00000007665,ENSCHIG00000008067,ENSCHIG00000008787,ENSCHIG00000008882,ENSCHIG00000008989,ENSCHIG00000009075,ENSCHIG00000009412,ENSCHIG00000009529,ENSCHIG00000009616,ENSCHIG00000009982,ENSCHIG00000010169,ENSCHIG00000010239,ENSCHIG00000010366,…
BP	GO:0048839	inner ear development	58	141	0.0003	0.0521154	ENSCHIG00000001722,ENSCHIG00000003123,ENSCHIG00000003799,ENSCHIG00000005604,ENSCHIG00000008797,ENSCHIG00000009075,ENSCHIG00000009616,ENSCHIG00000010024,ENSCHIG00000010692,ENSCHIG00000010956,ENSCHIG00000012424,ENSCHIG00000012683,ENSCHIG00000012937,ENSCHIG00000012951,ENSCHIG00000014008,ENSCHIG00000014716,ENSCHIG00000014779,ENSCHIG00000015143,ENSCHIG00000015297,ENSCHIG00000015541,ENSCHIG00000016012,…
BP	GO:0060485	mesenchyme development	70	177	0.00031	0.0531709	ENSCHIG00000000389,ENSCHIG00000000514,ENSCHIG00000001922,ENSCHIG00000004688,ENSCHIG00000008067,ENSCHIG00000009529,ENSCHIG00000009681,ENSCHIG00000009982,ENSCHIG00000011800,ENSCHIG00000011883,ENSCHIG00000012683,ENSCHIG00000012951,ENSCHIG00000013879,ENSCHIG00000013996,ENSCHIG00000014094,ENSCHIG00000014308,ENSCHIG00000014418,ENSCHIG00000014469,ENSCHIG00000014682,ENSCHIG00000015150,ENSCHIG00000015521,…
BP	GO:0061326	renal tubule development	36	78	0.00032	0.0542	ENSCHIG00000007665,ENSCHIG00000008882,ENSCHIG00000010169,ENSCHIG00000010517,ENSCHIG00000010778,ENSCHIG00000011251,ENSCHIG00000012951,ENSCHIG00000013837,ENSCHIG00000014176,ENSCHIG00000014903,ENSCHIG00000015297,ENSCHIG00000015363,ENSCHIG00000015635,ENSCHIG00000016179,ENSCHIG00000016206,ENSCHIG00000016322,ENSCHIG00000016901,ENSCHIG00000017090,ENSCHIG00000017264,ENSCHIG00000017851,ENSCHIG00000017929,…
BP	GO:0000902	cell morphogenesis	205	609	0.00033	0.0545305	ENSCHIG00000000101,ENSCHIG00000000107,ENSCHIG00000000164,ENSCHIG00000000437,ENSCHIG00000000438,ENSCHIG00000000579,ENSCHIG00000001085,ENSCHIG00000001118,ENSCHIG00000002038,ENSCHIG00000002963,ENSCHIG00000003232,ENSCHIG00000003524,ENSCHIG00000004157,ENSCHIG00000004216,ENSCHIG00000004374,ENSCHIG00000006477,ENSCHIG00000006804,ENSCHIG00000007327,ENSCHIG00000007522,ENSCHIG00000007566,ENSCHIG00000007687,…
BP	GO:0048568	embryonic organ development	120	333	0.00033	0.0545305	ENSCHIG00000003232,ENSCHIG00000004522,ENSCHIG00000009075,ENSCHIG00000009616,ENSCHIG00000009982,ENSCHIG00000010169,ENSCHIG00000010239,ENSCHIG00000010366,ENSCHIG00000010414,ENSCHIG00000010692,ENSCHIG00000010771,ENSCHIG00000010956,ENSCHIG00000011125,ENSCHIG00000011323,ENSCHIG00000011883,ENSCHIG00000012065,ENSCHIG00000012181,ENSCHIG00000012424,ENSCHIG00000012683,ENSCHIG00000013122,ENSCHIG00000013317,…
MF	GO:1990837	sequence-specific double-stranded DNA binding	202	594	0.00034	0.0548452	ENSCHIG00000000170,ENSCHIG00000000446,ENSCHIG00000001150,ENSCHIG00000001297,ENSCHIG00000001918,ENSCHIG00000002022,ENSCHIG00000003296,ENSCHIG00000003405,ENSCHIG00000004374,ENSCHIG00000004900,ENSCHIG00000005326,ENSCHIG00000006086,ENSCHIG00000006808,ENSCHIG00000006921,ENSCHIG00000007262,ENSCHIG00000007281,ENSCHIG00000007326,ENSCHIG00000007665,ENSCHIG00000007687,ENSCHIG00000007966,ENSCHIG00000007997,…
BP	GO:0072001	renal system development	81	211	0.00034	0.0548452	ENSCHIG00000000389,ENSCHIG00000003280,ENSCHIG00000004522,ENSCHIG00000005570,ENSCHIG00000006622,ENSCHIG00000007665,ENSCHIG00000008067,ENSCHIG00000008882,ENSCHIG00000009982,ENSCHIG00000010014,ENSCHIG00000010169,ENSCHIG00000010517,ENSCHIG00000010778,ENSCHIG00000010816,ENSCHIG00000011251,ENSCHIG00000011281,ENSCHIG00000012016,ENSCHIG00000012230,ENSCHIG00000012683,ENSCHIG00000012951,ENSCHIG00000013317,…
BP	GO:0048513	animal organ development	646	2122	0.00035	0.0551453	ENSCHIG00000000282,ENSCHIG00000000292,ENSCHIG00000000389,ENSCHIG00000000514,ENSCHIG00000000520,ENSCHIG00000000579,ENSCHIG00000001118,ENSCHIG00000001482,ENSCHIG00000001722,ENSCHIG00000001838,ENSCHIG00000001922,ENSCHIG00000002020,ENSCHIG00000002126,ENSCHIG00000002159,ENSCHIG00000002757,ENSCHIG00000002772,ENSCHIG00000003123,ENSCHIG00000003232,ENSCHIG00000003280,ENSCHIG00000003341,ENSCHIG00000003384,…
BP	GO:0010628	positive regulation of gene expression	425	1354	0.00035	0.0551453	ENSCHIG00000000170,ENSCHIG00000000198,ENSCHIG00000000212,ENSCHIG00000000282,ENSCHIG00000000446,ENSCHIG00000000525,ENSCHIG00000001150,ENSCHIG00000001534,ENSCHIG00000001722,ENSCHIG00000001922,ENSCHIG00000002022,ENSCHIG00000002963,ENSCHIG00000003026,ENSCHIG00000003115,ENSCHIG00000003296,ENSCHIG00000003435,ENSCHIG00000003497,ENSCHIG00000003853,ENSCHIG00000004184,ENSCHIG00000004259,ENSCHIG00000004374,…
BP	GO:0048585	negative regulation of response to stimulus	324	1009	0.00036	0.0554318	ENSCHIG00000000239,ENSCHIG00000000241,ENSCHIG00000000292,ENSCHIG00000000389,ENSCHIG00000000478,ENSCHIG00000000480,ENSCHIG00000000508,ENSCHIG00000001154,ENSCHIG00000001922,ENSCHIG00000002881,ENSCHIG00000003232,ENSCHIG00000003321,ENSCHIG00000004216,ENSCHIG00000004374,ENSCHIG00000005289,ENSCHIG00000005604,ENSCHIG00000005777,ENSCHIG00000006556,ENSCHIG00000007169,ENSCHIG00000007459,ENSCHIG00000008067,…
BP	GO:0071363	cellular response to growth factor stimulus	137	388	0.00036	0.0554318	ENSCHIG00000001118,ENSCHIG00000001922,ENSCHIG00000006171,ENSCHIG00000006250,ENSCHIG00000006477,ENSCHIG00000006484,ENSCHIG00000007566,ENSCHIG00000007665,ENSCHIG00000007762,ENSCHIG00000008067,ENSCHIG00000008470,ENSCHIG00000008989,ENSCHIG00000009075,ENSCHIG00000009297,ENSCHIG00000009529,ENSCHIG00000009616,ENSCHIG00000009982,ENSCHIG00000010408,ENSCHIG00000010453,ENSCHIG00000010778,ENSCHIG00000011101,…
BP	GO:0007399	nervous system development	407	1293	0.00037	0.0563315	ENSCHIG00000000101,ENSCHIG00000000107,ENSCHIG00000000138,ENSCHIG00000000198,ENSCHIG00000000212,ENSCHIG00000000292,ENSCHIG00000000389,ENSCHIG00000000437,ENSCHIG00000000520,ENSCHIG00000000579,ENSCHIG00000000920,ENSCHIG00000001118,ENSCHIG00000001482,ENSCHIG00000002038,ENSCHIG00000003232,ENSCHIG00000003524,ENSCHIG00000004157,ENSCHIG00000004216,ENSCHIG00000004374,ENSCHIG00000004602,ENSCHIG00000004688,…
BP	GO:0051270	regulation of cellular component movement	212	634	0.00039	0.0587167	ENSCHIG00000000189,ENSCHIG00000000350,ENSCHIG00000000389,ENSCHIG00000000480,ENSCHIG00000000579,ENSCHIG00000000725,ENSCHIG00000001085,ENSCHIG00000001349,ENSCHIG00000001684,ENSCHIG00000003071,ENSCHIG00000004216,ENSCHIG00000004465,ENSCHIG00000005813,ENSCHIG00000006171,ENSCHIG00000006477,ENSCHIG00000006622,ENSCHIG00000006692,ENSCHIG00000007198,ENSCHIG00000007307,ENSCHIG00000008067,ENSCHIG00000008467,…
BP	GO:0010942	positive regulation of cell death	129	363	0.0004	0.0592813	ENSCHIG00000000065,ENSCHIG00000000241,ENSCHIG00000000525,ENSCHIG00000003232,ENSCHIG00000004276,ENSCHIG00000004441,ENSCHIG00000006484,ENSCHIG00000007307,ENSCHIG00000007665,ENSCHIG00000007951,ENSCHIG00000007966,ENSCHIG00000008534,ENSCHIG00000008989,ENSCHIG00000009037,ENSCHIG00000009707,ENSCHIG00000009775,ENSCHIG00000009982,ENSCHIG00000010662,ENSCHIG00000010670,ENSCHIG00000010771,ENSCHIG00000010778,…
BP	GO:0040011	locomotion	347	1089	0.00041	0.0592813	ENSCHIG00000000101,ENSCHIG00000000189,ENSCHIG00000000292,ENSCHIG00000000350,ENSCHIG00000000389,ENSCHIG00000000437,ENSCHIG00000000480,ENSCHIG00000000520,ENSCHIG00000000579,ENSCHIG00000000725,ENSCHIG00000001085,ENSCHIG00000001349,ENSCHIG00000001684,ENSCHIG00000003071,ENSCHIG00000003544,ENSCHIG00000004216,ENSCHIG00000004276,ENSCHIG00000004441,ENSCHIG00000004465,ENSCHIG00000005650,ENSCHIG00000005813,…
BP	GO:0007178	transmembrane receptor protein serine/threonine kinase signaling pathway	90	240	0.00041	0.0592813	ENSCHIG00000001922,ENSCHIG00000007665,ENSCHIG00000007762,ENSCHIG00000008777,ENSCHIG00000008989,ENSCHIG00000009075,ENSCHIG00000009529,ENSCHIG00000009982,ENSCHIG00000010153,ENSCHIG00000010408,ENSCHIG00000010429,ENSCHIG00000011101,ENSCHIG00000011281,ENSCHIG00000011327,ENSCHIG00000011375,ENSCHIG00000011800,ENSCHIG00000012147,ENSCHIG00000012330,ENSCHIG00000012528,ENSCHIG00000012679,ENSCHIG00000012683,…
BP	GO:0040007	growth	197	585	0.00042	0.0592813	ENSCHIG00000000074,ENSCHIG00000000282,ENSCHIG00000000478,ENSCHIG00000000579,ENSCHIG00000001118,ENSCHIG00000003232,ENSCHIG00000003444,ENSCHIG00000004157,ENSCHIG00000004216,ENSCHIG00000004374,ENSCHIG00000005289,ENSCHIG00000005361,ENSCHIG00000005570,ENSCHIG00000005604,ENSCHIG00000006605,ENSCHIG00000006763,ENSCHIG00000006804,ENSCHIG00000007262,ENSCHIG00000007566,ENSCHIG00000007687,ENSCHIG00000008067,…
BP	GO:2000145	regulation of cell motility	197	585	0.00042	0.0592813	ENSCHIG00000000189,ENSCHIG00000000350,ENSCHIG00000000389,ENSCHIG00000000480,ENSCHIG00000000579,ENSCHIG00000000725,ENSCHIG00000001085,ENSCHIG00000001349,ENSCHIG00000001684,ENSCHIG00000003071,ENSCHIG00000004216,ENSCHIG00000004465,ENSCHIG00000005813,ENSCHIG00000006171,ENSCHIG00000006477,ENSCHIG00000006622,ENSCHIG00000006692,ENSCHIG00000007198,ENSCHIG00000007307,ENSCHIG00000008067,ENSCHIG00000008467,…
BP	GO:0010604	positive regulation of macromolecule metabolic process	647	2129	0.00042	0.0592813	ENSCHIG00000000065,ENSCHIG00000000074,ENSCHIG00000000170,ENSCHIG00000000198,ENSCHIG00000000212,ENSCHIG00000000239,ENSCHIG00000000282,ENSCHIG00000000446,ENSCHIG00000000483,ENSCHIG00000000525,ENSCHIG00000000579,ENSCHIG00000001150,ENSCHIG00000001224,ENSCHIG00000001534,ENSCHIG00000001684,ENSCHIG00000001722,ENSCHIG00000001922,ENSCHIG00000002020,ENSCHIG00000002022,ENSCHIG00000002963,ENSCHIG00000003026,…
BP	GO:0007517	muscle organ development	88	234	0.00043	0.0594541	ENSCHIG00000003341,ENSCHIG00000004374,ENSCHIG00000005326,ENSCHIG00000005699,ENSCHIG00000008491,ENSCHIG00000009793,ENSCHIG00000010239,ENSCHIG00000010325,ENSCHIG00000010863,ENSCHIG00000011122,ENSCHIG00000011883,ENSCHIG00000012424,ENSCHIG00000012778,ENSCHIG00000012951,ENSCHIG00000013089,ENSCHIG00000013761,ENSCHIG00000014002,ENSCHIG00000014088,ENSCHIG00000014094,ENSCHIG00000014176,ENSCHIG00000014211,…
BP	GO:0060685	regulation of prostatic bud formation	6	6	0.00043	0.0594541	ENSCHIG00000009982,ENSCHIG00000016131,ENSCHIG00000021149,ENSCHIG00000021567,ENSCHIG00000023555,ENSCHIG00000026729
BP	GO:0048545	response to steroid hormone	53	128	0.00045	0.060975	ENSCHIG00000001922,ENSCHIG00000003071,ENSCHIG00000003115,ENSCHIG00000004900,ENSCHIG00000005699,ENSCHIG00000007262,ENSCHIG00000007459,ENSCHIG00000009529,ENSCHIG00000009793,ENSCHIG00000009982,ENSCHIG00000010895,ENSCHIG00000011147,ENSCHIG00000011152,ENSCHIG00000011482,ENSCHIG00000011720,ENSCHIG00000011800,ENSCHIG00000012146,ENSCHIG00000013013,ENSCHIG00000013197,ENSCHIG00000013592,ENSCHIG00000014027,…
BP	GO:0022610	biological adhesion	229	692	0.00045	0.060975	ENSCHIG00000000101,ENSCHIG00000000282,ENSCHIG00000000331,ENSCHIG00000000389,ENSCHIG00000000480,ENSCHIG00000000579,ENSCHIG00000000725,ENSCHIG00000001085,ENSCHIG00000003544,ENSCHIG00000003954,ENSCHIG00000004382,ENSCHIG00000004685,ENSCHIG00000005156,ENSCHIG00000005265,ENSCHIG00000005650,ENSCHIG00000005794,ENSCHIG00000005813,ENSCHIG00000005882,ENSCHIG00000006477,ENSCHIG00000007566,ENSCHIG00000008067,…
MF	GO:0000978	RNA polymerase II core promoter proximal region sequence-specific DNA binding	131	367	0.00046	0.0612356	ENSCHIG00000000170,ENSCHIG00000001150,ENSCHIG00000003296,ENSCHIG00000005326,ENSCHIG00000006086,ENSCHIG00000007262,ENSCHIG00000007281,ENSCHIG00000007665,ENSCHIG00000007966,ENSCHIG00000008467,ENSCHIG00000008882,ENSCHIG00000008990,ENSCHIG00000009075,ENSCHIG00000009269,ENSCHIG00000009681,ENSCHIG00000009793,ENSCHIG00000009914,ENSCHIG00000010239,ENSCHIG00000010459,ENSCHIG00000010816,ENSCHIG00000010895,…
BP	GO:0045893	positive regulation of transcription, DNA-templated	347	1091	0.00047	0.0612356	ENSCHIG00000000170,ENSCHIG00000000212,ENSCHIG00000000282,ENSCHIG00000000446,ENSCHIG00000000525,ENSCHIG00000001150,ENSCHIG00000001722,ENSCHIG00000001922,ENSCHIG00000002022,ENSCHIG00000002963,ENSCHIG00000003026,ENSCHIG00000003115,ENSCHIG00000003296,ENSCHIG00000003435,ENSCHIG00000003853,ENSCHIG00000004184,ENSCHIG00000004259,ENSCHIG00000004374,ENSCHIG00000004900,ENSCHIG00000005326,ENSCHIG00000005911,…
BP	GO:1902680	positive regulation of RNA biosynthetic process	347	1091	0.00047	0.0612356	ENSCHIG00000000170,ENSCHIG00000000212,ENSCHIG00000000282,ENSCHIG00000000446,ENSCHIG00000000525,ENSCHIG00000001150,ENSCHIG00000001722,ENSCHIG00000001922,ENSCHIG00000002022,ENSCHIG00000002963,ENSCHIG00000003026,ENSCHIG00000003115,ENSCHIG00000003296,ENSCHIG00000003435,ENSCHIG00000003853,ENSCHIG00000004184,ENSCHIG00000004259,ENSCHIG00000004374,ENSCHIG00000004900,ENSCHIG00000005326,ENSCHIG00000005911,…
BP	GO:1903508	positive regulation of nucleic acid-templated transcription	347	1091	0.00047	0.0612356	ENSCHIG00000000170,ENSCHIG00000000212,ENSCHIG00000000282,ENSCHIG00000000446,ENSCHIG00000000525,ENSCHIG00000001150,ENSCHIG00000001722,ENSCHIG00000001922,ENSCHIG00000002022,ENSCHIG00000002963,ENSCHIG00000003026,ENSCHIG00000003115,ENSCHIG00000003296,ENSCHIG00000003435,ENSCHIG00000003853,ENSCHIG00000004184,ENSCHIG00000004259,ENSCHIG00000004374,ENSCHIG00000004900,ENSCHIG00000005326,ENSCHIG00000005911,…
BP	GO:0007155	cell adhesion	227	686	0.00048	0.0619429	ENSCHIG00000000101,ENSCHIG00000000282,ENSCHIG00000000331,ENSCHIG00000000389,ENSCHIG00000000480,ENSCHIG00000000579,ENSCHIG00000000725,ENSCHIG00000001085,ENSCHIG00000003544,ENSCHIG00000003954,ENSCHIG00000004382,ENSCHIG00000004685,ENSCHIG00000005156,ENSCHIG00000005265,ENSCHIG00000005650,ENSCHIG00000005794,ENSCHIG00000005813,ENSCHIG00000005882,ENSCHIG00000006477,ENSCHIG00000007566,ENSCHIG00000008067,…
BP	GO:0033002	muscle cell proliferation	46	108	0.0005	0.0633178	ENSCHIG00000001922,ENSCHIG00000006622,ENSCHIG00000009681,ENSCHIG00000011122,ENSCHIG00000011245,ENSCHIG00000011281,ENSCHIG00000011507,ENSCHIG00000011883,ENSCHIG00000012099,ENSCHIG00000012190,ENSCHIG00000013898,ENSCHIG00000014418,ENSCHIG00000015143,ENSCHIG00000015819,ENSCHIG00000016012,ENSCHIG00000016168,ENSCHIG00000016206,ENSCHIG00000016293,ENSCHIG00000016424,ENSCHIG00000016459,ENSCHIG00000016504,…
BP	GO:0051254	positive regulation of RNA metabolic process	362	1143	0.0005	0.0633178	ENSCHIG00000000074,ENSCHIG00000000170,ENSCHIG00000000212,ENSCHIG00000000282,ENSCHIG00000000446,ENSCHIG00000000525,ENSCHIG00000001150,ENSCHIG00000001534,ENSCHIG00000001684,ENSCHIG00000001722,ENSCHIG00000001922,ENSCHIG00000002022,ENSCHIG00000002963,ENSCHIG00000003026,ENSCHIG00000003115,ENSCHIG00000003296,ENSCHIG00000003435,ENSCHIG00000003853,ENSCHIG00000004184,ENSCHIG00000004259,ENSCHIG00000004374,…
BP	GO:0072080	nephron tubule development	34	74	0.00051	0.0639861	ENSCHIG00000007665,ENSCHIG00000008882,ENSCHIG00000010169,ENSCHIG00000010517,ENSCHIG00000010778,ENSCHIG00000011251,ENSCHIG00000012951,ENSCHIG00000013837,ENSCHIG00000014176,ENSCHIG00000014903,ENSCHIG00000015297,ENSCHIG00000015363,ENSCHIG00000015635,ENSCHIG00000016206,ENSCHIG00000016322,ENSCHIG00000016901,ENSCHIG00000017090,ENSCHIG00000017264,ENSCHIG00000017851,ENSCHIG00000017929,ENSCHIG00000019044,…
BP	GO:0050673	epithelial cell proliferation	97	264	0.00057	0.0702136	ENSCHIG00000000164,ENSCHIG00000000483,ENSCHIG00000004276,ENSCHIG00000004374,ENSCHIG00000006477,ENSCHIG00000008467,ENSCHIG00000009075,ENSCHIG00000009508,ENSCHIG00000010169,ENSCHIG00000010429,ENSCHIG00000010534,ENSCHIG00000010667,ENSCHIG00000011245,ENSCHIG00000011327,ENSCHIG00000012147,ENSCHIG00000012234,ENSCHIG00000012370,ENSCHIG00000012528,ENSCHIG00000012683,ENSCHIG00000012951,ENSCHIG00000012968,…
BP	GO:0043087	regulation of GTPase activity	62	156	0.00057	0.0702136	ENSCHIG00000000212,ENSCHIG00000000350,ENSCHIG00000000579,ENSCHIG00000003321,ENSCHIG00000004441,ENSCHIG00000005692,ENSCHIG00000006935,ENSCHIG00000008491,ENSCHIG00000009385,ENSCHIG00000010670,ENSCHIG00000010816,ENSCHIG00000011045,ENSCHIG00000011155,ENSCHIG00000011352,ENSCHIG00000011749,ENSCHIG00000012104,ENSCHIG00000012234,ENSCHIG00000012334,ENSCHIG00000012968,ENSCHIG00000013089,ENSCHIG00000013947,…
CC	GO:0014069	postsynaptic density	41	96	0.00059	0.0707478	ENSCHIG00000000389,ENSCHIG00000001118,ENSCHIG00000003321,ENSCHIG00000004540,ENSCHIG00000007288,ENSCHIG00000007522,ENSCHIG00000008393,ENSCHIG00000010155,ENSCHIG00000010169,ENSCHIG00000011030,ENSCHIG00000012611,ENSCHIG00000013189,ENSCHIG00000014013,ENSCHIG00000014950,ENSCHIG00000017191,ENSCHIG00000017350,ENSCHIG00000017412,ENSCHIG00000017548,ENSCHIG00000018303,ENSCHIG00000018491,ENSCHIG00000018662,…
CC	GO:0032279	asymmetric synapse	41	96	0.00059	0.0707478	ENSCHIG00000000389,ENSCHIG00000001118,ENSCHIG00000003321,ENSCHIG00000004540,ENSCHIG00000007288,ENSCHIG00000007522,ENSCHIG00000008393,ENSCHIG00000010155,ENSCHIG00000010169,ENSCHIG00000011030,ENSCHIG00000012611,ENSCHIG00000013189,ENSCHIG00000014013,ENSCHIG00000014950,ENSCHIG00000017191,ENSCHIG00000017350,ENSCHIG00000017412,ENSCHIG00000017548,ENSCHIG00000018303,ENSCHIG00000018491,ENSCHIG00000018662,…
CC	GO:0098984	neuron to neuron synapse	41	96	0.00059	0.0707478	ENSCHIG00000000389,ENSCHIG00000001118,ENSCHIG00000003321,ENSCHIG00000004540,ENSCHIG00000007288,ENSCHIG00000007522,ENSCHIG00000008393,ENSCHIG00000010155,ENSCHIG00000010169,ENSCHIG00000011030,ENSCHIG00000012611,ENSCHIG00000013189,ENSCHIG00000014013,ENSCHIG00000014950,ENSCHIG00000017191,ENSCHIG00000017350,ENSCHIG00000017412,ENSCHIG00000017548,ENSCHIG00000018303,ENSCHIG00000018491,ENSCHIG00000018662,…
BP	GO:0051272	positive regulation of cellular component movement	123	347	0.0006	0.0713158	ENSCHIG00000000189,ENSCHIG00000000350,ENSCHIG00000000480,ENSCHIG00000000579,ENSCHIG00000000725,ENSCHIG00000001085,ENSCHIG00000003071,ENSCHIG00000004465,ENSCHIG00000005813,ENSCHIG00000006171,ENSCHIG00000006477,ENSCHIG00000006622,ENSCHIG00000007307,ENSCHIG00000008067,ENSCHIG00000008467,ENSCHIG00000008797,ENSCHIG00000009297,ENSCHIG00000009511,ENSCHIG00000009529,ENSCHIG00000009619,ENSCHIG00000009799,…
MF	GO:0008201	heparin binding	34	74	0.00063	0.0741197	ENSCHIG00000000331,ENSCHIG00000000920,ENSCHIG00000006484,ENSCHIG00000006622,ENSCHIG00000008249,ENSCHIG00000008250,ENSCHIG00000009242,ENSCHIG00000011375,ENSCHIG00000012683,ENSCHIG00000013026,ENSCHIG00000013682,ENSCHIG00000013837,ENSCHIG00000015403,ENSCHIG00000016651,ENSCHIG00000016761,ENSCHIG00000016965,ENSCHIG00000017641,ENSCHIG00000019018,ENSCHIG00000020062,ENSCHIG00000020360,ENSCHIG00000021149,…
BP	GO:0072009	nephron epithelium development	38	86	0.00064	0.0741197	ENSCHIG00000003280,ENSCHIG00000007665,ENSCHIG00000008882,ENSCHIG00000010169,ENSCHIG00000010517,ENSCHIG00000010778,ENSCHIG00000010816,ENSCHIG00000011251,ENSCHIG00000012951,ENSCHIG00000013837,ENSCHIG00000014176,ENSCHIG00000014903,ENSCHIG00000015297,ENSCHIG00000015363,ENSCHIG00000015635,ENSCHIG00000016206,ENSCHIG00000016322,ENSCHIG00000016901,ENSCHIG00000017090,ENSCHIG00000017264,ENSCHIG00000017851,…
BP	GO:0072073	kidney epithelium development	47	112	0.00064	0.0741197	ENSCHIG00000003280,ENSCHIG00000007665,ENSCHIG00000008882,ENSCHIG00000009982,ENSCHIG00000010169,ENSCHIG00000010517,ENSCHIG00000010778,ENSCHIG00000010816,ENSCHIG00000011251,ENSCHIG00000011281,ENSCHIG00000012230,ENSCHIG00000012951,ENSCHIG00000013837,ENSCHIG00000014176,ENSCHIG00000014806,ENSCHIG00000014903,ENSCHIG00000015297,ENSCHIG00000015363,ENSCHIG00000015635,ENSCHIG00000016206,ENSCHIG00000016322,…
BP	GO:0007423	sensory organ development	142	409	0.00065	0.0746398	ENSCHIG00000000520,ENSCHIG00000001722,ENSCHIG00000002020,ENSCHIG00000003123,ENSCHIG00000003799,ENSCHIG00000003853,ENSCHIG00000005604,ENSCHIG00000005692,ENSCHIG00000007169,ENSCHIG00000007665,ENSCHIG00000008067,ENSCHIG00000008748,ENSCHIG00000008758,ENSCHIG00000008797,ENSCHIG00000009075,ENSCHIG00000009412,ENSCHIG00000009616,ENSCHIG00000009982,ENSCHIG00000010024,ENSCHIG00000010169,ENSCHIG00000010414,…
BP	GO:0048864	stem cell development	26	53	0.00067	0.0756279	ENSCHIG00000008067,ENSCHIG00000009982,ENSCHIG00000011883,ENSCHIG00000013996,ENSCHIG00000014682,ENSCHIG00000016092,ENSCHIG00000016099,ENSCHIG00000016596,ENSCHIG00000016901,ENSCHIG00000017047,ENSCHIG00000017078,ENSCHIG00000017217,ENSCHIG00000017591,ENSCHIG00000017929,ENSCHIG00000018558,ENSCHIG00000019495,ENSCHIG00000019737,ENSCHIG00000021149,ENSCHIG00000021670,ENSCHIG00000021949,ENSCHIG00000022389,…
BP	GO:0031328	positive regulation of cellular biosynthetic process	403	1288	0.00068	0.0756279	ENSCHIG00000000170,ENSCHIG00000000198,ENSCHIG00000000212,ENSCHIG00000000282,ENSCHIG00000000446,ENSCHIG00000000483,ENSCHIG00000000525,ENSCHIG00000001150,ENSCHIG00000001224,ENSCHIG00000001722,ENSCHIG00000001922,ENSCHIG00000002022,ENSCHIG00000002963,ENSCHIG00000003026,ENSCHIG00000003115,ENSCHIG00000003296,ENSCHIG00000003424,ENSCHIG00000003435,ENSCHIG00000003497,ENSCHIG00000003853,ENSCHIG00000004184,…
BP	GO:0048468	cell development	409	1309	0.00069	0.0756279	ENSCHIG00000000101,ENSCHIG00000000107,ENSCHIG00000000164,ENSCHIG00000000198,ENSCHIG00000000212,ENSCHIG00000000389,ENSCHIG00000000437,ENSCHIG00000000520,ENSCHIG00000000579,ENSCHIG00000001085,ENSCHIG00000001118,ENSCHIG00000002038,ENSCHIG00000002757,ENSCHIG00000003162,ENSCHIG00000003280,ENSCHIG00000003341,ENSCHIG00000003524,ENSCHIG00000003853,ENSCHIG00000004157,ENSCHIG00000004216,ENSCHIG00000004374,…
BP	GO:0035107	appendage morphogenesis	53	130	0.00069	0.0756279	ENSCHIG00000004522,ENSCHIG00000005326,ENSCHIG00000006808,ENSCHIG00000007665,ENSCHIG00000009075,ENSCHIG00000009097,ENSCHIG00000009616,ENSCHIG00000009982,ENSCHIG00000010366,ENSCHIG00000011323,ENSCHIG00000012443,ENSCHIG00000012683,ENSCHIG00000013317,ENSCHIG00000013700,ENSCHIG00000013837,ENSCHIG00000014094,ENSCHIG00000014418,ENSCHIG00000014826,ENSCHIG00000014836,ENSCHIG00000014847,ENSCHIG00000015297,…
BP	GO:0035108	limb morphogenesis	53	130	0.00069	0.0756279	ENSCHIG00000004522,ENSCHIG00000005326,ENSCHIG00000006808,ENSCHIG00000007665,ENSCHIG00000009075,ENSCHIG00000009097,ENSCHIG00000009616,ENSCHIG00000009982,ENSCHIG00000010366,ENSCHIG00000011323,ENSCHIG00000012443,ENSCHIG00000012683,ENSCHIG00000013317,ENSCHIG00000013700,ENSCHIG00000013837,ENSCHIG00000014094,ENSCHIG00000014418,ENSCHIG00000014826,ENSCHIG00000014836,ENSCHIG00000014847,ENSCHIG00000015297,…
CC	GO:0098794	postsynapse	62	160	0.0007	0.0756279	ENSCHIG00000000389,ENSCHIG00000001118,ENSCHIG00000003321,ENSCHIG00000004540,ENSCHIG00000007288,ENSCHIG00000007522,ENSCHIG00000008393,ENSCHIG00000008888,ENSCHIG00000010155,ENSCHIG00000010169,ENSCHIG00000011030,ENSCHIG00000011747,ENSCHIG00000012233,ENSCHIG00000012611,ENSCHIG00000013189,ENSCHIG00000013316,ENSCHIG00000013519,ENSCHIG00000014013,ENSCHIG00000014692,ENSCHIG00000014726,ENSCHIG00000014950,…
BP	GO:0072028	nephron morphogenesis	30	64	0.00071	0.0756279	ENSCHIG00000008882,ENSCHIG00000009982,ENSCHIG00000010169,ENSCHIG00000010517,ENSCHIG00000010778,ENSCHIG00000011251,ENSCHIG00000012951,ENSCHIG00000013837,ENSCHIG00000014176,ENSCHIG00000014903,ENSCHIG00000015297,ENSCHIG00000015635,ENSCHIG00000016322,ENSCHIG00000016901,ENSCHIG00000017851,ENSCHIG00000017929,ENSCHIG00000019044,ENSCHIG00000019181,ENSCHIG00000019761,ENSCHIG00000020340,ENSCHIG00000021149,…
BP	GO:0030334	regulation of cell migration	186	554	0.00071	0.0756279	ENSCHIG00000000189,ENSCHIG00000000350,ENSCHIG00000000389,ENSCHIG00000000480,ENSCHIG00000000579,ENSCHIG00000000725,ENSCHIG00000001085,ENSCHIG00000001349,ENSCHIG00000001684,ENSCHIG00000003071,ENSCHIG00000004216,ENSCHIG00000004465,ENSCHIG00000005813,ENSCHIG00000006171,ENSCHIG00000006477,ENSCHIG00000006622,ENSCHIG00000006692,ENSCHIG00000007198,ENSCHIG00000007307,ENSCHIG00000008067,ENSCHIG00000008467,…
BP	GO:0060872	semicircular canal development	7	8	0.00072	0.0756279	ENSCHIG00000012683,ENSCHIG00000014779,ENSCHIG00000015297,ENSCHIG00000016385,ENSCHIG00000020292,ENSCHIG00000022001,ENSCHIG00000023757
BP	GO:0070341	fat cell proliferation	7	8	0.00072	0.0756279	ENSCHIG00000000446,ENSCHIG00000006883,ENSCHIG00000009126,ENSCHIG00000010662,ENSCHIG00000012683,ENSCHIG00000014779,ENSCHIG00000024914
BP	GO:0070344	regulation of fat cell proliferation	7	8	0.00072	0.0756279	ENSCHIG00000000446,ENSCHIG00000006883,ENSCHIG00000009126,ENSCHIG00000010662,ENSCHIG00000012683,ENSCHIG00000014779,ENSCHIG00000024914
BP	GO:0001667	ameboidal-type cell migration	99	272	0.00073	0.0760885	ENSCHIG00000000350,ENSCHIG00000001085,ENSCHIG00000001349,ENSCHIG00000001684,ENSCHIG00000004276,ENSCHIG00000006477,ENSCHIG00000007307,ENSCHIG00000008067,ENSCHIG00000008467,ENSCHIG00000008989,ENSCHIG00000009176,ENSCHIG00000009982,ENSCHIG00000010453,ENSCHIG00000010708,ENSCHIG00000010778,ENSCHIG00000011245,ENSCHIG00000011327,ENSCHIG00000011455,ENSCHIG00000011577,ENSCHIG00000011590,ENSCHIG00000011740,…
BP	GO:0048584	positive regulation of response to stimulus	409	1310	0.00074	0.076542	ENSCHIG00000000198,ENSCHIG00000000212,ENSCHIG00000000219,ENSCHIG00000000239,ENSCHIG00000000241,ENSCHIG00000000282,ENSCHIG00000000350,ENSCHIG00000000382,ENSCHIG00000000389,ENSCHIG00000000483,ENSCHIG00000000525,ENSCHIG00000000579,ENSCHIG00000000721,ENSCHIG00000000725,ENSCHIG00000001118,ENSCHIG00000001684,ENSCHIG00000003071,ENSCHIG00000003232,ENSCHIG00000003279,ENSCHIG00000003384,ENSCHIG00000003544,…
MF	GO:1901681	sulfur compound binding	44	103	0.00077	0.0788731	ENSCHIG00000000331,ENSCHIG00000000920,ENSCHIG00000005780,ENSCHIG00000006484,ENSCHIG00000006622,ENSCHIG00000006876,ENSCHIG00000007017,ENSCHIG00000008249,ENSCHIG00000008250,ENSCHIG00000009242,ENSCHIG00000011375,ENSCHIG00000012683,ENSCHIG00000013026,ENSCHIG00000013034,ENSCHIG00000013682,ENSCHIG00000013837,ENSCHIG00000015403,ENSCHIG00000015499,ENSCHIG00000015940,ENSCHIG00000016651,ENSCHIG00000016761,…
BP	GO:0010613	positive regulation of cardiac muscle hypertrophy	10	14	0.00078	0.0788731	ENSCHIG00000011883,ENSCHIG00000013943,ENSCHIG00000016132,ENSCHIG00000017496,ENSCHIG00000018464,ENSCHIG00000018863,ENSCHIG00000023302,ENSCHIG00000023737,ENSCHIG00000025819,ENSCHIG00000026064
BP	GO:0014742	positive regulation of muscle hypertrophy	10	14	0.00078	0.0788731	ENSCHIG00000011883,ENSCHIG00000013943,ENSCHIG00000016132,ENSCHIG00000017496,ENSCHIG00000018464,ENSCHIG00000018863,ENSCHIG00000023302,ENSCHIG00000023737,ENSCHIG00000025819,ENSCHIG00000026064
BP	GO:0071407	cellular response to organic cyclic compound	106	295	0.00082	0.0823037	ENSCHIG00000003071,ENSCHIG00000003115,ENSCHIG00000004900,ENSCHIG00000005699,ENSCHIG00000007262,ENSCHIG00000007307,ENSCHIG00000007459,ENSCHIG00000009529,ENSCHIG00000009793,ENSCHIG00000009982,ENSCHIG00000010329,ENSCHIG00000010589,ENSCHIG00000011133,ENSCHIG00000011147,ENSCHIG00000011281,ENSCHIG00000011720,ENSCHIG00000011800,ENSCHIG00000012120,ENSCHIG00000012146,ENSCHIG00000012951,ENSCHIG00000012952,…
BP	GO:0014812	muscle cell migration	22	43	0.00083	0.0824783	ENSCHIG00000000480,ENSCHIG00000001085,ENSCHIG00000004441,ENSCHIG00000006622,ENSCHIG00000015262,ENSCHIG00000016132,ENSCHIG00000016168,ENSCHIG00000016206,ENSCHIG00000016322,ENSCHIG00000017528,ENSCHIG00000018863,ENSCHIG00000020044,ENSCHIG00000020292,ENSCHIG00000020329,ENSCHIG00000020653,ENSCHIG00000021266,ENSCHIG00000021657,ENSCHIG00000021788,ENSCHIG00000024896,ENSCHIG00000025358,ENSCHIG00000026290,…
MF	GO:0003690	double-stranded DNA binding	212	636	0.00084	0.0824783	ENSCHIG00000000170,ENSCHIG00000000446,ENSCHIG00000001150,ENSCHIG00000001297,ENSCHIG00000001918,ENSCHIG00000002022,ENSCHIG00000003296,ENSCHIG00000003405,ENSCHIG00000003424,ENSCHIG00000004374,ENSCHIG00000004900,ENSCHIG00000005326,ENSCHIG00000006086,ENSCHIG00000006808,ENSCHIG00000006921,ENSCHIG00000007262,ENSCHIG00000007281,ENSCHIG00000007326,ENSCHIG00000007665,ENSCHIG00000007687,ENSCHIG00000007966,…
BP	GO:0060513	prostatic bud formation	8	10	0.00084	0.0824783	ENSCHIG00000009982,ENSCHIG00000012683,ENSCHIG00000016131,ENSCHIG00000017600,ENSCHIG00000021149,ENSCHIG00000021567,ENSCHIG00000023555,ENSCHIG00000026729
BP	GO:0072359	circulatory system development	231	706	0.00086	0.0838345	ENSCHIG00000000164,ENSCHIG00000000282,ENSCHIG00000001482,ENSCHIG00000003232,ENSCHIG00000003279,ENSCHIG00000003341,ENSCHIG00000003384,ENSCHIG00000004374,ENSCHIG00000004522,ENSCHIG00000004685,ENSCHIG00000004688,ENSCHIG00000005156,ENSCHIG00000006477,ENSCHIG00000006622,ENSCHIG00000007307,ENSCHIG00000007326,ENSCHIG00000007665,ENSCHIG00000008067,ENSCHIG00000008491,ENSCHIG00000008787,ENSCHIG00000008795,…
BP	GO:0048871	multicellular organismal homeostasis	83	223	0.00089	0.0861393	ENSCHIG00000000107,ENSCHIG00000001722,ENSCHIG00000003286,ENSCHIG00000004216,ENSCHIG00000004374,ENSCHIG00000005238,ENSCHIG00000005570,ENSCHIG00000006681,ENSCHIG00000007602,ENSCHIG00000007665,ENSCHIG00000008238,ENSCHIG00000008530,ENSCHIG00000008748,ENSCHIG00000008758,ENSCHIG00000009126,ENSCHIG00000009297,ENSCHIG00000009616,ENSCHIG00000009775,ENSCHIG00000010124,ENSCHIG00000010692,ENSCHIG00000012065,…
BP	GO:0060443	mammary gland morphogenesis	20	38	0.0009	0.0864894	ENSCHIG00000008989,ENSCHIG00000012330,ENSCHIG00000012683,ENSCHIG00000013837,ENSCHIG00000014418,ENSCHIG00000015138,ENSCHIG00000015297,ENSCHIG00000015847,ENSCHIG00000016131,ENSCHIG00000016955,ENSCHIG00000017171,ENSCHIG00000017600,ENSCHIG00000019290,ENSCHIG00000021149,ENSCHIG00000021567,ENSCHIG00000021657,ENSCHIG00000021765,ENSCHIG00000022422,ENSCHIG00000023586,ENSCHIG00000027124
BP	GO:0060993	kidney morphogenesis	34	76	0.00092	0.0877887	ENSCHIG00000008882,ENSCHIG00000009982,ENSCHIG00000010169,ENSCHIG00000010517,ENSCHIG00000010778,ENSCHIG00000010816,ENSCHIG00000011251,ENSCHIG00000012683,ENSCHIG00000012951,ENSCHIG00000013837,ENSCHIG00000014176,ENSCHIG00000014903,ENSCHIG00000015297,ENSCHIG00000015635,ENSCHIG00000016322,ENSCHIG00000016901,ENSCHIG00000017264,ENSCHIG00000017851,ENSCHIG00000017929,ENSCHIG00000019044,ENSCHIG00000019181,…
MF	GO:0030695	GTPase regulator activity	42	98	0.00093	0.0881224	ENSCHIG00000002829,ENSCHIG00000003321,ENSCHIG00000005692,ENSCHIG00000006935,ENSCHIG00000008067,ENSCHIG00000009385,ENSCHIG00000009799,ENSCHIG00000009875,ENSCHIG00000011045,ENSCHIG00000011352,ENSCHIG00000011652,ENSCHIG00000011731,ENSCHIG00000011740,ENSCHIG00000013947,ENSCHIG00000014041,ENSCHIG00000014079,ENSCHIG00000014726,ENSCHIG00000016136,ENSCHIG00000016532,ENSCHIG00000016626,ENSCHIG00000016768,…
BP	GO:0048638	regulation of developmental growth	80	214	0.00094	0.0881678	ENSCHIG00000000478,ENSCHIG00000000579,ENSCHIG00000003232,ENSCHIG00000004157,ENSCHIG00000004216,ENSCHIG00000005361,ENSCHIG00000006763,ENSCHIG00000006804,ENSCHIG00000007687,ENSCHIG00000008067,ENSCHIG00000009097,ENSCHIG00000009126,ENSCHIG00000009656,ENSCHIG00000009793,ENSCHIG00000010670,ENSCHIG00000010771,ENSCHIG00000010863,ENSCHIG00000010917,ENSCHIG00000011011,ENSCHIG00000011122,ENSCHIG00000011320,…
BP	GO:0009891	positive regulation of biosynthetic process	407	1307	0.00095	0.0881678	ENSCHIG00000000170,ENSCHIG00000000198,ENSCHIG00000000212,ENSCHIG00000000282,ENSCHIG00000000446,ENSCHIG00000000483,ENSCHIG00000000525,ENSCHIG00000001150,ENSCHIG00000001224,ENSCHIG00000001722,ENSCHIG00000001922,ENSCHIG00000002022,ENSCHIG00000002963,ENSCHIG00000003026,ENSCHIG00000003115,ENSCHIG00000003296,ENSCHIG00000003424,ENSCHIG00000003435,ENSCHIG00000003497,ENSCHIG00000003853,ENSCHIG00000004184,…
BP	GO:0001655	urogenital system development	87	236	0.00095	0.0881678	ENSCHIG00000000389,ENSCHIG00000003280,ENSCHIG00000004522,ENSCHIG00000005570,ENSCHIG00000005604,ENSCHIG00000006622,ENSCHIG00000007665,ENSCHIG00000008067,ENSCHIG00000008882,ENSCHIG00000009982,ENSCHIG00000010014,ENSCHIG00000010169,ENSCHIG00000010517,ENSCHIG00000010778,ENSCHIG00000010816,ENSCHIG00000011251,ENSCHIG00000011281,ENSCHIG00000012016,ENSCHIG00000012230,ENSCHIG00000012683,ENSCHIG00000012951,…
BP	GO:0072006	nephron development	43	102	0.00096	0.0884898	ENSCHIG00000003280,ENSCHIG00000007665,ENSCHIG00000008882,ENSCHIG00000009982,ENSCHIG00000010014,ENSCHIG00000010169,ENSCHIG00000010517,ENSCHIG00000010778,ENSCHIG00000010816,ENSCHIG00000011251,ENSCHIG00000012951,ENSCHIG00000013837,ENSCHIG00000014176,ENSCHIG00000014903,ENSCHIG00000015297,ENSCHIG00000015363,ENSCHIG00000015635,ENSCHIG00000015819,ENSCHIG00000016206,ENSCHIG00000016322,ENSCHIG00000016901,…
BP	GO:0048514	blood vessel morphogenesis	136	393	0.00098	0.089723	ENSCHIG00000000164,ENSCHIG00000000282,ENSCHIG00000003232,ENSCHIG00000003279,ENSCHIG00000003384,ENSCHIG00000004685,ENSCHIG00000004688,ENSCHIG00000005156,ENSCHIG00000006477,ENSCHIG00000007307,ENSCHIG00000007326,ENSCHIG00000007665,ENSCHIG00000008067,ENSCHIG00000008795,ENSCHIG00000008989,ENSCHIG00000009619,ENSCHIG00000010160,ENSCHIG00000010453,ENSCHIG00000010667,ENSCHIG00000011101,ENSCHIG00000011245,…
BP	GO:0006826	iron ion transport	13	21	0.001	0.0903333	ENSCHIG00000002743,ENSCHIG00000008525,ENSCHIG00000009638,ENSCHIG00000012827,ENSCHIG00000015634,ENSCHIG00000018949,ENSCHIG00000019342,ENSCHIG00000022473,ENSCHIG00000023885,ENSCHIG00000023995,ENSCHIG00000024175,ENSCHIG00000026297,ENSCHIG00000027016
BP	GO:0006915	apoptotic process	322	1016	0.001	0.0903333	ENSCHIG00000000065,ENSCHIG00000000074,ENSCHIG00000000241,ENSCHIG00000000446,ENSCHIG00000000525,ENSCHIG00000001154,ENSCHIG00000002829,ENSCHIG00000002881,ENSCHIG00000003131,ENSCHIG00000003232,ENSCHIG00000003341,ENSCHIG00000003443,ENSCHIG00000003544,ENSCHIG00000004276,ENSCHIG00000004374,ENSCHIG00000004441,ENSCHIG00000005699,ENSCHIG00000006477,ENSCHIG00000006484,ENSCHIG00000007307,ENSCHIG00000007326,…
BP	GO:0032501	multicellular organismal process	1194	4099	0.00104	0.0933245	ENSCHIG00000000101,ENSCHIG00000000107,ENSCHIG00000000138,ENSCHIG00000000164,ENSCHIG00000000198,ENSCHIG00000000212,ENSCHIG00000000219,ENSCHIG00000000239,ENSCHIG00000000282,ENSCHIG00000000292,ENSCHIG00000000319,ENSCHIG00000000347,ENSCHIG00000000350,ENSCHIG00000000389,ENSCHIG00000000437,ENSCHIG00000000474,ENSCHIG00000000478,ENSCHIG00000000480,ENSCHIG00000000483,ENSCHIG00000000514,ENSCHIG00000000520,…
BP	GO:0048598	embryonic morphogenesis	156	459	0.00105	0.093602	ENSCHIG00000000514,ENSCHIG00000001482,ENSCHIG00000003232,ENSCHIG00000005326,ENSCHIG00000006808,ENSCHIG00000007364,ENSCHIG00000009075,ENSCHIG00000009097,ENSCHIG00000009348,ENSCHIG00000009616,ENSCHIG00000009619,ENSCHIG00000009982,ENSCHIG00000010169,ENSCHIG00000010366,ENSCHIG00000010414,ENSCHIG00000010692,ENSCHIG00000010771,ENSCHIG00000010956,ENSCHIG00000011125,ENSCHIG00000011251,ENSCHIG00000011281,…
BP	GO:0042692	muscle cell differentiation	95	262	0.00107	0.0947614	ENSCHIG00000000483,ENSCHIG00000002609,ENSCHIG00000003341,ENSCHIG00000004374,ENSCHIG00000005326,ENSCHIG00000008491,ENSCHIG00000008797,ENSCHIG00000009681,ENSCHIG00000009793,ENSCHIG00000009814,ENSCHIG00000010603,ENSCHIG00000011235,ENSCHIG00000011507,ENSCHIG00000011883,ENSCHIG00000012065,ENSCHIG00000012330,ENSCHIG00000012683,ENSCHIG00000012778,ENSCHIG00000012951,ENSCHIG00000013044,ENSCHIG00000013089,…
BP	GO:0060537	muscle tissue development	100	278	0.00108	0.095026	ENSCHIG00000003341,ENSCHIG00000004374,ENSCHIG00000005326,ENSCHIG00000005699,ENSCHIG00000008491,ENSCHIG00000009793,ENSCHIG00000009982,ENSCHIG00000010169,ENSCHIG00000010239,ENSCHIG00000010325,ENSCHIG00000010603,ENSCHIG00000010780,ENSCHIG00000010863,ENSCHIG00000011122,ENSCHIG00000011281,ENSCHIG00000011507,ENSCHIG00000011883,ENSCHIG00000012065,ENSCHIG00000012424,ENSCHIG00000012778,ENSCHIG00000012951,…
BP	GO:0061458	reproductive system development	105	294	0.00109	0.0952871	ENSCHIG00000002126,ENSCHIG00000002159,ENSCHIG00000002772,ENSCHIG00000003232,ENSCHIG00000005265,ENSCHIG00000005289,ENSCHIG00000005604,ENSCHIG00000006622,ENSCHIG00000008846,ENSCHIG00000008990,ENSCHIG00000009656,ENSCHIG00000009982,ENSCHIG00000010169,ENSCHIG00000010771,ENSCHIG00000010863,ENSCHIG00000011725,ENSCHIG00000012181,ENSCHIG00000012230,ENSCHIG00000012333,ENSCHIG00000012683,ENSCHIG00000013122,…
BP	GO:0006928	movement of cell or subcellular component	368	1175	0.0011	0.0955449	ENSCHIG00000000101,ENSCHIG00000000189,ENSCHIG00000000292,ENSCHIG00000000350,ENSCHIG00000000389,ENSCHIG00000000437,ENSCHIG00000000480,ENSCHIG00000000520,ENSCHIG00000000579,ENSCHIG00000000725,ENSCHIG00000001085,ENSCHIG00000001118,ENSCHIG00000001349,ENSCHIG00000001684,ENSCHIG00000003071,ENSCHIG00000003341,ENSCHIG00000003544,ENSCHIG00000004216,ENSCHIG00000004276,ENSCHIG00000004441,ENSCHIG00000004465,…
BP	GO:0042445	hormone metabolic process	40	94	0.00115	0.0970247	ENSCHIG00000001947,ENSCHIG00000004522,ENSCHIG00000004933,ENSCHIG00000005289,ENSCHIG00000005361,ENSCHIG00000007262,ENSCHIG00000007516,ENSCHIG00000009097,ENSCHIG00000009335,ENSCHIG00000009681,ENSCHIG00000010429,ENSCHIG00000012333,ENSCHIG00000012951,ENSCHIG00000014910,ENSCHIG00000015158,ENSCHIG00000015989,ENSCHIG00000016596,ENSCHIG00000016761,ENSCHIG00000016817,ENSCHIG00000017020,ENSCHIG00000017070,…
BP	GO:0021988	olfactory lobe development	15	26	0.00115	0.0970247	ENSCHIG00000006876,ENSCHIG00000007687,ENSCHIG00000009075,ENSCHIG00000009348,ENSCHIG00000012065,ENSCHIG00000014953,ENSCHIG00000016131,ENSCHIG00000016179,ENSCHIG00000016525,ENSCHIG00000019535,ENSCHIG00000024662,ENSCHIG00000024864,ENSCHIG00000025096,ENSCHIG00000026074,ENSCHIG00000026290
CC	GO:0005615	extracellular space	165	499	0.00115	0.0970247	ENSCHIG00000000480,ENSCHIG00000000483,ENSCHIG00000000579,ENSCHIG00000003384,ENSCHIG00000004276,ENSCHIG00000004522,ENSCHIG00000004685,ENSCHIG00000005604,ENSCHIG00000005650,ENSCHIG00000006489,ENSCHIG00000006692,ENSCHIG00000007307,ENSCHIG00000007459,ENSCHIG00000007602,ENSCHIG00000008250,ENSCHIG00000008358,ENSCHIG00000008401,ENSCHIG00000008470,ENSCHIG00000008534,ENSCHIG00000008887,ENSCHIG00000009078,…
BP	GO:0010557	positive regulation of macromolecule biosynthetic process	389	1248	0.00116	0.0970247	ENSCHIG00000000170,ENSCHIG00000000198,ENSCHIG00000000212,ENSCHIG00000000282,ENSCHIG00000000446,ENSCHIG00000000483,ENSCHIG00000000525,ENSCHIG00000001150,ENSCHIG00000001224,ENSCHIG00000001722,ENSCHIG00000001922,ENSCHIG00000002022,ENSCHIG00000002963,ENSCHIG00000003026,ENSCHIG00000003115,ENSCHIG00000003296,ENSCHIG00000003424,ENSCHIG00000003435,ENSCHIG00000003497,ENSCHIG00000003853,ENSCHIG00000004184,…
BP	GO:0014070	response to organic cyclic compound	130	375	0.00116	0.0970247	ENSCHIG00000001922,ENSCHIG00000003071,ENSCHIG00000003115,ENSCHIG00000004216,ENSCHIG00000004900,ENSCHIG00000005699,ENSCHIG00000007262,ENSCHIG00000007307,ENSCHIG00000007459,ENSCHIG00000009239,ENSCHIG00000009529,ENSCHIG00000009793,ENSCHIG00000009982,ENSCHIG00000010329,ENSCHIG00000010589,ENSCHIG00000010895,ENSCHIG00000011046,ENSCHIG00000011133,ENSCHIG00000011147,ENSCHIG00000011152,ENSCHIG00000011281,…
BP	GO:0001892	embryonic placenta development	33	74	0.00116	0.0970247	ENSCHIG00000003232,ENSCHIG00000009982,ENSCHIG00000010771,ENSCHIG00000013122,ENSCHIG00000013682,ENSCHIG00000014176,ENSCHIG00000014308,ENSCHIG00000014499,ENSCHIG00000014779,ENSCHIG00000016979,ENSCHIG00000017917,ENSCHIG00000017929,ENSCHIG00000018194,ENSCHIG00000018558,ENSCHIG00000018745,ENSCHIG00000019258,ENSCHIG00000019495,ENSCHIG00000019574,ENSCHIG00000020340,ENSCHIG00000020376,ENSCHIG00000021340,…
BP	GO:0043009	chordate embryonic development	169	503	0.00119	0.0983201	ENSCHIG00000000282,ENSCHIG00000000319,ENSCHIG00000001482,ENSCHIG00000001918,ENSCHIG00000002159,ENSCHIG00000003232,ENSCHIG00000003444,ENSCHIG00000004522,ENSCHIG00000007364,ENSCHIG00000008795,ENSCHIG00000008939,ENSCHIG00000009297,ENSCHIG00000009348,ENSCHIG00000009433,ENSCHIG00000009616,ENSCHIG00000009982,ENSCHIG00000010169,ENSCHIG00000010366,ENSCHIG00000010771,ENSCHIG00000010863,ENSCHIG00000011125,…
BP	GO:0060284	regulation of cell development	185	556	0.00119	0.0983201	ENSCHIG00000000198,ENSCHIG00000000389,ENSCHIG00000000579,ENSCHIG00000001085,ENSCHIG00000003524,ENSCHIG00000004157,ENSCHIG00000004216,ENSCHIG00000006804,ENSCHIG00000007526,ENSCHIG00000008067,ENSCHIG00000008069,ENSCHIG00000008373,ENSCHIG00000008467,ENSCHIG00000009097,ENSCHIG00000009775,ENSCHIG00000009973,ENSCHIG00000009982,ENSCHIG00000010414,ENSCHIG00000010429,ENSCHIG00000010453,ENSCHIG00000010560,…
BP	GO:0072088	nephron epithelium morphogenesis	29	63	0.00124	0.10183	ENSCHIG00000008882,ENSCHIG00000010169,ENSCHIG00000010517,ENSCHIG00000010778,ENSCHIG00000011251,ENSCHIG00000012951,ENSCHIG00000013837,ENSCHIG00000014176,ENSCHIG00000014903,ENSCHIG00000015297,ENSCHIG00000015635,ENSCHIG00000016322,ENSCHIG00000016901,ENSCHIG00000017851,ENSCHIG00000017929,ENSCHIG00000019044,ENSCHIG00000019181,ENSCHIG00000019761,ENSCHIG00000020340,ENSCHIG00000021149,ENSCHIG00000021670,…
BP	GO:2000147	positive regulation of cell motility	119	340	0.00125	0.102033	ENSCHIG00000000189,ENSCHIG00000000350,ENSCHIG00000000480,ENSCHIG00000000579,ENSCHIG00000000725,ENSCHIG00000001085,ENSCHIG00000003071,ENSCHIG00000004465,ENSCHIG00000005813,ENSCHIG00000006171,ENSCHIG00000006477,ENSCHIG00000006622,ENSCHIG00000007307,ENSCHIG00000008067,ENSCHIG00000008467,ENSCHIG00000008797,ENSCHIG00000009297,ENSCHIG00000009511,ENSCHIG00000009529,ENSCHIG00000009619,ENSCHIG00000009799,…
BP	GO:0051173	positive regulation of nitrogen compound metabolic process	613	2030	0.00127	0.103045	ENSCHIG00000000065,ENSCHIG00000000074,ENSCHIG00000000170,ENSCHIG00000000198,ENSCHIG00000000212,ENSCHIG00000000239,ENSCHIG00000000282,ENSCHIG00000000446,ENSCHIG00000000483,ENSCHIG00000000525,ENSCHIG00000000579,ENSCHIG00000001150,ENSCHIG00000001224,ENSCHIG00000001534,ENSCHIG00000001684,ENSCHIG00000001722,ENSCHIG00000001922,ENSCHIG00000002020,ENSCHIG00000002022,ENSCHIG00000002963,ENSCHIG00000003026,…
MF	GO:0000977	RNA polymerase II regulatory region sequence-specific DNA binding	180	535	0.00128	0.103238	ENSCHIG00000000170,ENSCHIG00000000446,ENSCHIG00000001150,ENSCHIG00000001297,ENSCHIG00000001918,ENSCHIG00000003296,ENSCHIG00000005326,ENSCHIG00000006086,ENSCHIG00000006808,ENSCHIG00000007262,ENSCHIG00000007281,ENSCHIG00000007326,ENSCHIG00000007665,ENSCHIG00000007687,ENSCHIG00000007966,ENSCHIG00000008467,ENSCHIG00000008882,ENSCHIG00000008990,ENSCHIG00000009075,ENSCHIG00000009269,ENSCHIG00000009297,…
BP	GO:0009792	embryo development ending in birth or egg hatching	171	511	0.00136	0.1084	ENSCHIG00000000282,ENSCHIG00000000319,ENSCHIG00000001482,ENSCHIG00000001918,ENSCHIG00000002126,ENSCHIG00000002159,ENSCHIG00000003232,ENSCHIG00000003444,ENSCHIG00000004522,ENSCHIG00000007364,ENSCHIG00000008795,ENSCHIG00000008939,ENSCHIG00000009297,ENSCHIG00000009348,ENSCHIG00000009433,ENSCHIG00000009616,ENSCHIG00000009982,ENSCHIG00000010169,ENSCHIG00000010366,ENSCHIG00000010771,ENSCHIG00000010863,…
CC	GO:0030424	axon	65	173	0.00136	0.1084	ENSCHIG00000000101,ENSCHIG00000000433,ENSCHIG00000000437,ENSCHIG00000001118,ENSCHIG00000001165,ENSCHIG00000004216,ENSCHIG00000007327,ENSCHIG00000008067,ENSCHIG00000009809,ENSCHIG00000010169,ENSCHIG00000010560,ENSCHIG00000011358,ENSCHIG00000012147,ENSCHIG00000012226,ENSCHIG00000012331,ENSCHIG00000012437,ENSCHIG00000013856,ENSCHIG00000014013,ENSCHIG00000014226,ENSCHIG00000014683,ENSCHIG00000014755,…
BP	GO:0043068	positive regulation of programmed cell death	120	344	0.00137	0.108554	ENSCHIG00000000065,ENSCHIG00000000241,ENSCHIG00000000525,ENSCHIG00000003232,ENSCHIG00000004276,ENSCHIG00000004441,ENSCHIG00000006484,ENSCHIG00000007307,ENSCHIG00000007665,ENSCHIG00000007951,ENSCHIG00000007966,ENSCHIG00000008534,ENSCHIG00000008989,ENSCHIG00000009037,ENSCHIG00000009707,ENSCHIG00000009982,ENSCHIG00000010662,ENSCHIG00000010670,ENSCHIG00000010771,ENSCHIG00000010778,ENSCHIG00000011147,…
BP	GO:0009725	response to hormone	115	328	0.00139	0.108554	ENSCHIG00000000146,ENSCHIG00000001922,ENSCHIG00000002963,ENSCHIG00000003071,ENSCHIG00000003115,ENSCHIG00000004184,ENSCHIG00000004900,ENSCHIG00000005699,ENSCHIG00000007262,ENSCHIG00000007307,ENSCHIG00000007459,ENSCHIG00000008990,ENSCHIG00000009529,ENSCHIG00000009656,ENSCHIG00000009793,ENSCHIG00000009982,ENSCHIG00000010508,ENSCHIG00000010534,ENSCHIG00000010895,ENSCHIG00000011005,ENSCHIG00000011037,…
MF	GO:0001012	RNA polymerase II regulatory region DNA binding	180	536	0.00141	0.108554	ENSCHIG00000000170,ENSCHIG00000000446,ENSCHIG00000001150,ENSCHIG00000001297,ENSCHIG00000001918,ENSCHIG00000003296,ENSCHIG00000005326,ENSCHIG00000006086,ENSCHIG00000006808,ENSCHIG00000007262,ENSCHIG00000007281,ENSCHIG00000007326,ENSCHIG00000007665,ENSCHIG00000007687,ENSCHIG00000007966,ENSCHIG00000008467,ENSCHIG00000008882,ENSCHIG00000008990,ENSCHIG00000009075,ENSCHIG00000009269,ENSCHIG00000009297,…
BP	GO:0043065	positive regulation of apoptotic process	119	341	0.00141	0.108554	ENSCHIG00000000065,ENSCHIG00000000241,ENSCHIG00000000525,ENSCHIG00000003232,ENSCHIG00000004276,ENSCHIG00000004441,ENSCHIG00000006484,ENSCHIG00000007307,ENSCHIG00000007665,ENSCHIG00000007951,ENSCHIG00000007966,ENSCHIG00000008534,ENSCHIG00000008989,ENSCHIG00000009037,ENSCHIG00000009707,ENSCHIG00000009982,ENSCHIG00000010662,ENSCHIG00000010670,ENSCHIG00000010771,ENSCHIG00000010778,ENSCHIG00000011147,…
BP	GO:0014706	striated muscle tissue development	95	264	0.00141	0.108554	ENSCHIG00000003341,ENSCHIG00000004374,ENSCHIG00000005326,ENSCHIG00000005699,ENSCHIG00000008491,ENSCHIG00000009793,ENSCHIG00000009982,ENSCHIG00000010239,ENSCHIG00000010325,ENSCHIG00000010603,ENSCHIG00000010780,ENSCHIG00000010863,ENSCHIG00000011122,ENSCHIG00000011281,ENSCHIG00000011507,ENSCHIG00000011883,ENSCHIG00000012065,ENSCHIG00000012424,ENSCHIG00000012778,ENSCHIG00000012951,ENSCHIG00000013044,…
BP	GO:0023056	positive regulation of signaling	327	1038	0.00141	0.108554	ENSCHIG00000000212,ENSCHIG00000000219,ENSCHIG00000000241,ENSCHIG00000000282,ENSCHIG00000000350,ENSCHIG00000000382,ENSCHIG00000000389,ENSCHIG00000000525,ENSCHIG00000000579,ENSCHIG00000000721,ENSCHIG00000001118,ENSCHIG00000001684,ENSCHIG00000003071,ENSCHIG00000003232,ENSCHIG00000003279,ENSCHIG00000003321,ENSCHIG00000003384,ENSCHIG00000003544,ENSCHIG00000004216,ENSCHIG00000005604,ENSCHIG00000005692,…
BP	GO:0006357	regulation of transcription from RNA polymerase II promoter	406	1310	0.00143	0.108857	ENSCHIG00000000170,ENSCHIG00000000212,ENSCHIG00000000282,ENSCHIG00000000446,ENSCHIG00000000478,ENSCHIG00000000579,ENSCHIG00000001150,ENSCHIG00000001154,ENSCHIG00000001722,ENSCHIG00000001918,ENSCHIG00000002022,ENSCHIG00000002460,ENSCHIG00000002963,ENSCHIG00000003296,ENSCHIG00000003424,ENSCHIG00000003435,ENSCHIG00000003729,ENSCHIG00000003853,ENSCHIG00000004184,ENSCHIG00000004259,ENSCHIG00000004374,…
BP	GO:0050678	regulation of epithelial cell proliferation	82	223	0.00143	0.108857	ENSCHIG00000000164,ENSCHIG00000004374,ENSCHIG00000006477,ENSCHIG00000008467,ENSCHIG00000009075,ENSCHIG00000009508,ENSCHIG00000010169,ENSCHIG00000010429,ENSCHIG00000010534,ENSCHIG00000010667,ENSCHIG00000011245,ENSCHIG00000011327,ENSCHIG00000012147,ENSCHIG00000012234,ENSCHIG00000012370,ENSCHIG00000012528,ENSCHIG00000012683,ENSCHIG00000012951,ENSCHIG00000012968,ENSCHIG00000013089,ENSCHIG00000013597,…
BP	GO:0042981	regulation of apoptotic process	275	861	0.00145	0.109763	ENSCHIG00000000065,ENSCHIG00000000074,ENSCHIG00000000241,ENSCHIG00000000525,ENSCHIG00000001154,ENSCHIG00000002829,ENSCHIG00000002881,ENSCHIG00000003232,ENSCHIG00000003341,ENSCHIG00000003544,ENSCHIG00000004276,ENSCHIG00000004441,ENSCHIG00000006477,ENSCHIG00000006484,ENSCHIG00000007307,ENSCHIG00000007602,ENSCHIG00000007665,ENSCHIG00000007951,ENSCHIG00000007966,ENSCHIG00000008067,ENSCHIG00000008393,…
BP	GO:0060713	labyrinthine layer morphogenesis	11	17	0.00148	0.111411	ENSCHIG00000009982,ENSCHIG00000013682,ENSCHIG00000016979,ENSCHIG00000017917,ENSCHIG00000019574,ENSCHIG00000022711,ENSCHIG00000022716,ENSCHIG00000025141,ENSCHIG00000025316,ENSCHIG00000026619,ENSCHIG00000027269
BP	GO:0010647	positive regulation of cell communication	325	1032	0.0015	0.111935	ENSCHIG00000000212,ENSCHIG00000000219,ENSCHIG00000000241,ENSCHIG00000000282,ENSCHIG00000000350,ENSCHIG00000000382,ENSCHIG00000000389,ENSCHIG00000000525,ENSCHIG00000000579,ENSCHIG00000000721,ENSCHIG00000001118,ENSCHIG00000001684,ENSCHIG00000003071,ENSCHIG00000003232,ENSCHIG00000003279,ENSCHIG00000003321,ENSCHIG00000003384,ENSCHIG00000003544,ENSCHIG00000004216,ENSCHIG00000005604,ENSCHIG00000005692,…
BP	GO:0001755	neural crest cell migration	16	29	0.00152	0.111935	ENSCHIG00000008067,ENSCHIG00000009982,ENSCHIG00000016092,ENSCHIG00000016901,ENSCHIG00000017047,ENSCHIG00000017078,ENSCHIG00000017217,ENSCHIG00000017591,ENSCHIG00000019495,ENSCHIG00000021149,ENSCHIG00000021949,ENSCHIG00000022389,ENSCHIG00000022513,ENSCHIG00000022652,ENSCHIG00000023555,ENSCHIG00000025211
BP	GO:0021696	cerebellar cortex morphogenesis	16	29	0.00152	0.111935	ENSCHIG00000012111,ENSCHIG00000013090,ENSCHIG00000014953,ENSCHIG00000016657,ENSCHIG00000017600,ENSCHIG00000019021,ENSCHIG00000019535,ENSCHIG00000019770,ENSCHIG00000020528,ENSCHIG00000020787,ENSCHIG00000021340,ENSCHIG00000022067,ENSCHIG00000022961,ENSCHIG00000024289,ENSCHIG00000024837,ENSCHIG00000025775
BP	GO:0043616	keratinocyte proliferation	16	29	0.00152	0.111935	ENSCHIG00000000483,ENSCHIG00000011245,ENSCHIG00000012147,ENSCHIG00000012683,ENSCHIG00000013837,ENSCHIG00000013898,ENSCHIG00000017090,ENSCHIG00000017644,ENSCHIG00000019495,ENSCHIG00000019860,ENSCHIG00000020325,ENSCHIG00000022242,ENSCHIG00000022716,ENSCHIG00000023586,ENSCHIG00000023650,ENSCHIG00000024410
BP	GO:0032879	regulation of localization	496	1624	0.00155	0.112917	ENSCHIG00000000189,ENSCHIG00000000198,ENSCHIG00000000212,ENSCHIG00000000219,ENSCHIG00000000241,ENSCHIG00000000350,ENSCHIG00000000360,ENSCHIG00000000389,ENSCHIG00000000437,ENSCHIG00000000439,ENSCHIG00000000480,ENSCHIG00000000514,ENSCHIG00000000529,ENSCHIG00000000579,ENSCHIG00000000725,ENSCHIG00000000737,ENSCHIG00000001085,ENSCHIG00000001154,ENSCHIG00000001224,ENSCHIG00000001349,ENSCHIG00000001684,…
BP	GO:0006366	transcription from RNA polymerase II promoter	416	1346	0.00155	0.112917	ENSCHIG00000000170,ENSCHIG00000000212,ENSCHIG00000000282,ENSCHIG00000000446,ENSCHIG00000000478,ENSCHIG00000000579,ENSCHIG00000001150,ENSCHIG00000001154,ENSCHIG00000001722,ENSCHIG00000001918,ENSCHIG00000002022,ENSCHIG00000002460,ENSCHIG00000002963,ENSCHIG00000003115,ENSCHIG00000003296,ENSCHIG00000003424,ENSCHIG00000003435,ENSCHIG00000003444,ENSCHIG00000003729,ENSCHIG00000003853,ENSCHIG00000004184,…
BP	GO:0035810	positive regulation of urine volume	5	5	0.00157	0.113762	ENSCHIG00000004216,ENSCHIG00000007665,ENSCHIG00000011883,ENSCHIG00000013342,ENSCHIG00000024211
BP	GO:0010941	regulation of cell death	299	944	0.0016	0.115319	ENSCHIG00000000065,ENSCHIG00000000074,ENSCHIG00000000241,ENSCHIG00000000525,ENSCHIG00000001154,ENSCHIG00000002829,ENSCHIG00000002881,ENSCHIG00000003232,ENSCHIG00000003341,ENSCHIG00000003544,ENSCHIG00000004276,ENSCHIG00000004441,ENSCHIG00000005604,ENSCHIG00000006477,ENSCHIG00000006484,ENSCHIG00000007307,ENSCHIG00000007602,ENSCHIG00000007665,ENSCHIG00000007951,ENSCHIG00000007966,ENSCHIG00000008067,…
BP	GO:0065007	biological regulation	1831	6443	0.00161	0.115426	ENSCHIG00000000065,ENSCHIG00000000074,ENSCHIG00000000107,ENSCHIG00000000135,ENSCHIG00000000158,ENSCHIG00000000164,ENSCHIG00000000170,ENSCHIG00000000189,ENSCHIG00000000198,ENSCHIG00000000207,ENSCHIG00000000212,ENSCHIG00000000219,ENSCHIG00000000239,ENSCHIG00000000241,ENSCHIG00000000282,ENSCHIG00000000292,ENSCHIG00000000350,ENSCHIG00000000360,ENSCHIG00000000382,ENSCHIG00000000389,ENSCHIG00000000433,…
BP	GO:0007389	pattern specification process	113	323	0.00166	0.117433	ENSCHIG00000001918,ENSCHIG00000004522,ENSCHIG00000006808,ENSCHIG00000007364,ENSCHIG00000008067,ENSCHIG00000008846,ENSCHIG00000009508,ENSCHIG00000009982,ENSCHIG00000010366,ENSCHIG00000010414,ENSCHIG00000010708,ENSCHIG00000010816,ENSCHIG00000011125,ENSCHIG00000011251,ENSCHIG00000011375,ENSCHIG00000011767,ENSCHIG00000011769,ENSCHIG00000011883,ENSCHIG00000012065,ENSCHIG00000012111,ENSCHIG00000012330,…
MF	GO:0033691	sialic acid binding	5	5	0.00167	0.117433	ENSCHIG00000005650,ENSCHIG00000010560,ENSCHIG00000013114,ENSCHIG00000024573,ENSCHIG00000026626
BP	GO:0061333	renal tubule morphogenesis	29	64	0.00167	0.117433	ENSCHIG00000008882,ENSCHIG00000010169,ENSCHIG00000010517,ENSCHIG00000010778,ENSCHIG00000011251,ENSCHIG00000012951,ENSCHIG00000013837,ENSCHIG00000014903,ENSCHIG00000015297,ENSCHIG00000015635,ENSCHIG00000016206,ENSCHIG00000016322,ENSCHIG00000016901,ENSCHIG00000017851,ENSCHIG00000017929,ENSCHIG00000018190,ENSCHIG00000019044,ENSCHIG00000019181,ENSCHIG00000019761,ENSCHIG00000020340,ENSCHIG00000021149,…
BP	GO:0012501	programmed cell death	328	1044	0.00169	0.117433	ENSCHIG00000000065,ENSCHIG00000000074,ENSCHIG00000000241,ENSCHIG00000000446,ENSCHIG00000000525,ENSCHIG00000001154,ENSCHIG00000002829,ENSCHIG00000002881,ENSCHIG00000003131,ENSCHIG00000003232,ENSCHIG00000003341,ENSCHIG00000003443,ENSCHIG00000003544,ENSCHIG00000004276,ENSCHIG00000004374,ENSCHIG00000004441,ENSCHIG00000005699,ENSCHIG00000006477,ENSCHIG00000006484,ENSCHIG00000007307,ENSCHIG00000007326,…
BP	GO:0061061	muscle structure development	140	411	0.00169	0.117433	ENSCHIG00000000483,ENSCHIG00000002609,ENSCHIG00000003341,ENSCHIG00000004374,ENSCHIG00000005326,ENSCHIG00000005699,ENSCHIG00000008491,ENSCHIG00000008797,ENSCHIG00000009681,ENSCHIG00000009793,ENSCHIG00000009814,ENSCHIG00000010239,ENSCHIG00000010325,ENSCHIG00000010603,ENSCHIG00000010863,ENSCHIG00000011122,ENSCHIG00000011235,ENSCHIG00000011507,ENSCHIG00000011883,ENSCHIG00000012065,ENSCHIG00000012330,…
BP	GO:0008219	cell death	351	1123	0.00169	0.117433	ENSCHIG00000000065,ENSCHIG00000000074,ENSCHIG00000000241,ENSCHIG00000000446,ENSCHIG00000000525,ENSCHIG00000001154,ENSCHIG00000002829,ENSCHIG00000002881,ENSCHIG00000003131,ENSCHIG00000003232,ENSCHIG00000003341,ENSCHIG00000003443,ENSCHIG00000003544,ENSCHIG00000004276,ENSCHIG00000004374,ENSCHIG00000004441,ENSCHIG00000005604,ENSCHIG00000005699,ENSCHIG00000006477,ENSCHIG00000006484,ENSCHIG00000007307,…
BP	GO:0048608	reproductive structure development	103	291	0.0017	0.117526	ENSCHIG00000002126,ENSCHIG00000002159,ENSCHIG00000002772,ENSCHIG00000003232,ENSCHIG00000005265,ENSCHIG00000005289,ENSCHIG00000005604,ENSCHIG00000006622,ENSCHIG00000008846,ENSCHIG00000008990,ENSCHIG00000009656,ENSCHIG00000009982,ENSCHIG00000010169,ENSCHIG00000010771,ENSCHIG00000010863,ENSCHIG00000011725,ENSCHIG00000012181,ENSCHIG00000012230,ENSCHIG00000012333,ENSCHIG00000012683,ENSCHIG00000013122,…
BP	GO:0021692	cerebellar Purkinje cell layer morphogenesis	10	15	0.00177	0.12052	ENSCHIG00000012111,ENSCHIG00000013090,ENSCHIG00000014953,ENSCHIG00000019021,ENSCHIG00000019535,ENSCHIG00000020787,ENSCHIG00000022067,ENSCHIG00000022961,ENSCHIG00000024837,ENSCHIG00000025775
BP	GO:0048486	parasympathetic nervous system development	10	15	0.00177	0.12052	ENSCHIG00000000920,ENSCHIG00000008067,ENSCHIG00000016092,ENSCHIG00000017591,ENSCHIG00000017872,ENSCHIG00000017929,ENSCHIG00000018259,ENSCHIG00000021949,ENSCHIG00000024896,ENSCHIG00000025836
BP	GO:0060572	morphogenesis of an epithelial bud	10	15	0.00177	0.12052	ENSCHIG00000009982,ENSCHIG00000012330,ENSCHIG00000012683,ENSCHIG00000016131,ENSCHIG00000016596,ENSCHIG00000017600,ENSCHIG00000021149,ENSCHIG00000021567,ENSCHIG00000023555,ENSCHIG00000026729
BP	GO:0032787	monocarboxylic acid metabolic process	90	250	0.00183	0.123982	ENSCHIG00000000397,ENSCHIG00000000443,ENSCHIG00000000527,ENSCHIG00000002685,ENSCHIG00000003090,ENSCHIG00000004184,ENSCHIG00000005138,ENSCHIG00000005900,ENSCHIG00000008032,ENSCHIG00000008250,ENSCHIG00000009097,ENSCHIG00000009133,ENSCHIG00000009253,ENSCHIG00000009887,ENSCHIG00000010501,ENSCHIG00000011482,ENSCHIG00000011508,ENSCHIG00000011883,ENSCHIG00000012134,ENSCHIG00000012331,ENSCHIG00000012333,…
BP	GO:0043067	regulation of programmed cell death	279	878	0.00187	0.125821	ENSCHIG00000000065,ENSCHIG00000000074,ENSCHIG00000000241,ENSCHIG00000000525,ENSCHIG00000001154,ENSCHIG00000002829,ENSCHIG00000002881,ENSCHIG00000003232,ENSCHIG00000003341,ENSCHIG00000003544,ENSCHIG00000004276,ENSCHIG00000004441,ENSCHIG00000006477,ENSCHIG00000006484,ENSCHIG00000007307,ENSCHIG00000007602,ENSCHIG00000007665,ENSCHIG00000007951,ENSCHIG00000007966,ENSCHIG00000008067,ENSCHIG00000008393,…
BP	GO:1903672	positive regulation of sprouting angiogenesis	17	32	0.00189	0.125821	ENSCHIG00000006477,ENSCHIG00000008067,ENSCHIG00000010453,ENSCHIG00000011281,ENSCHIG00000012370,ENSCHIG00000013597,ENSCHIG00000014779,ENSCHIG00000015119,ENSCHIG00000016056,ENSCHIG00000016700,ENSCHIG00000016979,ENSCHIG00000017196,ENSCHIG00000018366,ENSCHIG00000020787,ENSCHIG00000025145,ENSCHIG00000025824,ENSCHIG00000025868
BP	GO:2000826	regulation of heart morphogenesis	17	32	0.00189	0.125821	ENSCHIG00000009982,ENSCHIG00000012951,ENSCHIG00000014418,ENSCHIG00000014469,ENSCHIG00000014847,ENSCHIG00000017078,ENSCHIG00000017929,ENSCHIG00000019181,ENSCHIG00000021149,ENSCHIG00000021670,ENSCHIG00000022001,ENSCHIG00000022513,ENSCHIG00000022652,ENSCHIG00000023939,ENSCHIG00000024896,ENSCHIG00000026064,ENSCHIG00000026868
BP	GO:0065008	regulation of biological quality	613	2038	0.00191	0.125821	ENSCHIG00000000107,ENSCHIG00000000198,ENSCHIG00000000241,ENSCHIG00000000389,ENSCHIG00000000433,ENSCHIG00000000437,ENSCHIG00000000439,ENSCHIG00000000480,ENSCHIG00000000579,ENSCHIG00000000599,ENSCHIG00000000610,ENSCHIG00000000725,ENSCHIG00000000920,ENSCHIG00000001085,ENSCHIG00000001118,ENSCHIG00000001154,ENSCHIG00000001482,ENSCHIG00000001722,ENSCHIG00000001947,ENSCHIG00000002460,ENSCHIG00000002743,…
BP	GO:0061448	connective tissue development	67	178	0.00192	0.125821	ENSCHIG00000001722,ENSCHIG00000002757,ENSCHIG00000005326,ENSCHIG00000007526,ENSCHIG00000009126,ENSCHIG00000009616,ENSCHIG00000009982,ENSCHIG00000010320,ENSCHIG00000010708,ENSCHIG00000011125,ENSCHIG00000011281,ENSCHIG00000011323,ENSCHIG00000011455,ENSCHIG00000011883,ENSCHIG00000012065,ENSCHIG00000012424,ENSCHIG00000012443,ENSCHIG00000012951,ENSCHIG00000013629,ENSCHIG00000013898,ENSCHIG00000013926,…
BP	GO:0060538	skeletal muscle organ development	51	129	0.00193	0.125821	ENSCHIG00000004374,ENSCHIG00000005326,ENSCHIG00000005699,ENSCHIG00000008491,ENSCHIG00000009793,ENSCHIG00000010325,ENSCHIG00000010863,ENSCHIG00000012778,ENSCHIG00000013089,ENSCHIG00000013761,ENSCHIG00000014002,ENSCHIG00000014211,ENSCHIG00000014445,ENSCHIG00000014847,ENSCHIG00000015029,ENSCHIG00000015635,ENSCHIG00000015758,ENSCHIG00000016128,ENSCHIG00000016168,ENSCHIG00000016206,ENSCHIG00000016322,…
BP	GO:0014910	regulation of smooth muscle cell migration	15	27	0.00194	0.125821	ENSCHIG00000000480,ENSCHIG00000001085,ENSCHIG00000006622,ENSCHIG00000015262,ENSCHIG00000016206,ENSCHIG00000016322,ENSCHIG00000017528,ENSCHIG00000018863,ENSCHIG00000020044,ENSCHIG00000020292,ENSCHIG00000020653,ENSCHIG00000021266,ENSCHIG00000021788,ENSCHIG00000026290,ENSCHIG00000026626
BP	GO:0007519	skeletal muscle tissue development	50	126	0.00194	0.125821	ENSCHIG00000004374,ENSCHIG00000005326,ENSCHIG00000005699,ENSCHIG00000008491,ENSCHIG00000009793,ENSCHIG00000010325,ENSCHIG00000010863,ENSCHIG00000012778,ENSCHIG00000013089,ENSCHIG00000013761,ENSCHIG00000014002,ENSCHIG00000014211,ENSCHIG00000014445,ENSCHIG00000014847,ENSCHIG00000015029,ENSCHIG00000015635,ENSCHIG00000015758,ENSCHIG00000016128,ENSCHIG00000016168,ENSCHIG00000016206,ENSCHIG00000016322,…
BP	GO:0022603	regulation of anatomical structure morphogenesis	207	635	0.00195	0.125821	ENSCHIG00000000164,ENSCHIG00000000438,ENSCHIG00000000579,ENSCHIG00000001085,ENSCHIG00000001918,ENSCHIG00000002963,ENSCHIG00000003384,ENSCHIG00000003524,ENSCHIG00000004157,ENSCHIG00000006477,ENSCHIG00000006804,ENSCHIG00000007326,ENSCHIG00000007522,ENSCHIG00000008067,ENSCHIG00000008467,ENSCHIG00000008491,ENSCHIG00000008795,ENSCHIG00000008989,ENSCHIG00000009097,ENSCHIG00000009176,ENSCHIG00000009529,…
CC	GO:0099572	postsynaptic specialization	41	101	0.00195	0.125821	ENSCHIG00000000389,ENSCHIG00000001118,ENSCHIG00000003321,ENSCHIG00000004540,ENSCHIG00000007288,ENSCHIG00000007522,ENSCHIG00000008393,ENSCHIG00000010155,ENSCHIG00000010169,ENSCHIG00000011030,ENSCHIG00000012611,ENSCHIG00000013189,ENSCHIG00000014013,ENSCHIG00000014950,ENSCHIG00000017191,ENSCHIG00000017350,ENSCHIG00000017412,ENSCHIG00000017548,ENSCHIG00000018303,ENSCHIG00000018491,ENSCHIG00000018662,…
CC	GO:0044421	extracellular region part	210	658	0.00199	0.127794	ENSCHIG00000000480,ENSCHIG00000000483,ENSCHIG00000000579,ENSCHIG00000000920,ENSCHIG00000003384,ENSCHIG00000004276,ENSCHIG00000004353,ENSCHIG00000004522,ENSCHIG00000004685,ENSCHIG00000005604,ENSCHIG00000005650,ENSCHIG00000006489,ENSCHIG00000006622,ENSCHIG00000006692,ENSCHIG00000006763,ENSCHIG00000007017,ENSCHIG00000007307,ENSCHIG00000007459,ENSCHIG00000007602,ENSCHIG00000008249,ENSCHIG00000008250,…
BP	GO:0021783	preganglionic parasympathetic fiber development	9	13	0.00207	0.131683	ENSCHIG00000000920,ENSCHIG00000008067,ENSCHIG00000016092,ENSCHIG00000017872,ENSCHIG00000017929,ENSCHIG00000018259,ENSCHIG00000021949,ENSCHIG00000024896,ENSCHIG00000025836
BP	GO:1905331	negative regulation of morphogenesis of an epithelium	9	13	0.00207	0.131683	ENSCHIG00000009982,ENSCHIG00000014418,ENSCHIG00000016131,ENSCHIG00000016975,ENSCHIG00000021149,ENSCHIG00000022144,ENSCHIG00000024896,ENSCHIG00000025038,ENSCHIG00000026729
BP	GO:0010632	regulation of epithelial cell migration	60	157	0.00213	0.134867	ENSCHIG00000000350,ENSCHIG00000001085,ENSCHIG00000001349,ENSCHIG00000006477,ENSCHIG00000007307,ENSCHIG00000008067,ENSCHIG00000008467,ENSCHIG00000010453,ENSCHIG00000010708,ENSCHIG00000010778,ENSCHIG00000011327,ENSCHIG00000011455,ENSCHIG00000011577,ENSCHIG00000011590,ENSCHIG00000011781,ENSCHIG00000012683,ENSCHIG00000013597,ENSCHIG00000013670,ENSCHIG00000013943,ENSCHIG00000014002,ENSCHIG00000014779,…
BP	GO:0048736	appendage development	59	154	0.00216	0.1355	ENSCHIG00000004522,ENSCHIG00000005326,ENSCHIG00000006808,ENSCHIG00000007665,ENSCHIG00000009075,ENSCHIG00000009097,ENSCHIG00000009616,ENSCHIG00000009982,ENSCHIG00000010366,ENSCHIG00000010484,ENSCHIG00000011323,ENSCHIG00000011592,ENSCHIG00000012443,ENSCHIG00000012683,ENSCHIG00000013317,ENSCHIG00000013700,ENSCHIG00000013837,ENSCHIG00000014002,ENSCHIG00000014094,ENSCHIG00000014418,ENSCHIG00000014826,…
BP	GO:0060173	limb development	59	154	0.00216	0.1355	ENSCHIG00000004522,ENSCHIG00000005326,ENSCHIG00000006808,ENSCHIG00000007665,ENSCHIG00000009075,ENSCHIG00000009097,ENSCHIG00000009616,ENSCHIG00000009982,ENSCHIG00000010366,ENSCHIG00000010484,ENSCHIG00000011323,ENSCHIG00000011592,ENSCHIG00000012443,ENSCHIG00000012683,ENSCHIG00000013317,ENSCHIG00000013700,ENSCHIG00000013837,ENSCHIG00000014002,ENSCHIG00000014094,ENSCHIG00000014418,ENSCHIG00000014826,…
BP	GO:0001503	ossification	87	242	0.00226	0.140896	ENSCHIG00000000579,ENSCHIG00000001922,ENSCHIG00000006250,ENSCHIG00000007526,ENSCHIG00000007602,ENSCHIG00000008069,ENSCHIG00000008787,ENSCHIG00000009075,ENSCHIG00000009239,ENSCHIG00000009348,ENSCHIG00000009616,ENSCHIG00000009982,ENSCHIG00000010153,ENSCHIG00000011101,ENSCHIG00000011281,ENSCHIG00000011323,ENSCHIG00000011375,ENSCHIG00000011455,ENSCHIG00000011508,ENSCHIG00000011592,ENSCHIG00000012120,…
BP	GO:0021697	cerebellar cortex formation	12	20	0.0023	0.140896	ENSCHIG00000012111,ENSCHIG00000014953,ENSCHIG00000016657,ENSCHIG00000019021,ENSCHIG00000019770,ENSCHIG00000020528,ENSCHIG00000020787,ENSCHIG00000021340,ENSCHIG00000022067,ENSCHIG00000022961,ENSCHIG00000024837,ENSCHIG00000025775
BP	GO:0042036	negative regulation of cytokine biosynthetic process	12	20	0.0023	0.140896	ENSCHIG00000009656,ENSCHIG00000010239,ENSCHIG00000010816,ENSCHIG00000012648,ENSCHIG00000012965,ENSCHIG00000015740,ENSCHIG00000016262,ENSCHIG00000017196,ENSCHIG00000018691,ENSCHIG00000023209,ENSCHIG00000024398,ENSCHIG00000025341
BP	GO:0042481	regulation of odontogenesis	12	20	0.0023	0.140896	ENSCHIG00000012951,ENSCHIG00000014094,ENSCHIG00000015608,ENSCHIG00000016080,ENSCHIG00000016261,ENSCHIG00000018307,ENSCHIG00000020360,ENSCHIG00000021149,ENSCHIG00000022853,ENSCHIG00000023555,ENSCHIG00000024689,ENSCHIG00000027124
BP	GO:0060669	embryonic placenta morphogenesis	12	20	0.0023	0.140896	ENSCHIG00000009982,ENSCHIG00000013682,ENSCHIG00000016979,ENSCHIG00000017917,ENSCHIG00000018558,ENSCHIG00000019574,ENSCHIG00000022711,ENSCHIG00000022716,ENSCHIG00000025141,ENSCHIG00000025316,ENSCHIG00000026619,ENSCHIG00000027269
BP	GO:0051988	regulation of attachment of spindle microtubules to kinetochore	6	7	0.00231	0.140896	ENSCHIG00000004900,ENSCHIG00000009433,ENSCHIG00000009875,ENSCHIG00000019782,ENSCHIG00000025234,ENSCHIG00000025581
BP	GO:0042487	regulation of odontogenesis of dentin-containing tooth	8	11	0.00233	0.140896	ENSCHIG00000012951,ENSCHIG00000016080,ENSCHIG00000016261,ENSCHIG00000020360,ENSCHIG00000021149,ENSCHIG00000022853,ENSCHIG00000024689,ENSCHIG00000027124
BP	GO:0060601	lateral sprouting from an epithelium	8	11	0.00233	0.140896	ENSCHIG00000009982,ENSCHIG00000012683,ENSCHIG00000016131,ENSCHIG00000017600,ENSCHIG00000021149,ENSCHIG00000021567,ENSCHIG00000023555,ENSCHIG00000026729
BP	GO:0010634	positive regulation of epithelial cell migration	41	100	0.00235	0.140896	ENSCHIG00000000350,ENSCHIG00000001085,ENSCHIG00000006477,ENSCHIG00000007307,ENSCHIG00000008067,ENSCHIG00000008467,ENSCHIG00000010453,ENSCHIG00000010778,ENSCHIG00000011327,ENSCHIG00000011455,ENSCHIG00000011577,ENSCHIG00000011590,ENSCHIG00000012683,ENSCHIG00000013597,ENSCHIG00000013670,ENSCHIG00000014779,ENSCHIG00000015119,ENSCHIG00000015819,ENSCHIG00000015855,ENSCHIG00000016131,ENSCHIG00000016504,…
CC	GO:0044456	synapse part	83	234	0.00235	0.140896	ENSCHIG00000000389,ENSCHIG00000000433,ENSCHIG00000000529,ENSCHIG00000001118,ENSCHIG00000003321,ENSCHIG00000004540,ENSCHIG00000007288,ENSCHIG00000007327,ENSCHIG00000007522,ENSCHIG00000008393,ENSCHIG00000008888,ENSCHIG00000010155,ENSCHIG00000010169,ENSCHIG00000011030,ENSCHIG00000011358,ENSCHIG00000011747,ENSCHIG00000012233,ENSCHIG00000012611,ENSCHIG00000012743,ENSCHIG00000012762,ENSCHIG00000013189,…
BP	GO:0030335	positive regulation of cell migration	113	326	0.00237	0.141417	ENSCHIG00000000189,ENSCHIG00000000350,ENSCHIG00000000480,ENSCHIG00000000579,ENSCHIG00000000725,ENSCHIG00000001085,ENSCHIG00000003071,ENSCHIG00000004465,ENSCHIG00000005813,ENSCHIG00000006171,ENSCHIG00000006477,ENSCHIG00000006622,ENSCHIG00000007307,ENSCHIG00000008067,ENSCHIG00000008467,ENSCHIG00000008797,ENSCHIG00000009511,ENSCHIG00000009529,ENSCHIG00000009619,ENSCHIG00000009799,ENSCHIG00000009982,…
BP	GO:0071772	response to BMP	46	115	0.00239	0.141417	ENSCHIG00000007665,ENSCHIG00000007762,ENSCHIG00000009075,ENSCHIG00000009616,ENSCHIG00000009982,ENSCHIG00000010408,ENSCHIG00000011101,ENSCHIG00000011281,ENSCHIG00000011375,ENSCHIG00000011800,ENSCHIG00000012330,ENSCHIG00000012951,ENSCHIG00000014094,ENSCHIG00000014333,ENSCHIG00000014469,ENSCHIG00000014806,ENSCHIG00000014847,ENSCHIG00000015521,ENSCHIG00000016080,ENSCHIG00000016099,ENSCHIG00000016131,…
BP	GO:0071773	cellular response to BMP stimulus	46	115	0.00239	0.141417	ENSCHIG00000007665,ENSCHIG00000007762,ENSCHIG00000009075,ENSCHIG00000009616,ENSCHIG00000009982,ENSCHIG00000010408,ENSCHIG00000011101,ENSCHIG00000011281,ENSCHIG00000011375,ENSCHIG00000011800,ENSCHIG00000012330,ENSCHIG00000012951,ENSCHIG00000014094,ENSCHIG00000014333,ENSCHIG00000014469,ENSCHIG00000014806,ENSCHIG00000014847,ENSCHIG00000015521,ENSCHIG00000016080,ENSCHIG00000016099,ENSCHIG00000016131,…
BP	GO:0003156	regulation of animal organ formation	16	30	0.00243	0.142996	ENSCHIG00000009982,ENSCHIG00000012683,ENSCHIG00000012951,ENSCHIG00000014469,ENSCHIG00000014847,ENSCHIG00000016131,ENSCHIG00000017929,ENSCHIG00000021149,ENSCHIG00000021567,ENSCHIG00000022001,ENSCHIG00000022513,ENSCHIG00000023555,ENSCHIG00000023939,ENSCHIG00000024896,ENSCHIG00000025199,ENSCHIG00000026729
MF	GO:0060589	nucleoside-triphosphatase regulator activity	46	114	0.00247	0.142996	ENSCHIG00000002829,ENSCHIG00000003321,ENSCHIG00000003518,ENSCHIG00000005692,ENSCHIG00000006935,ENSCHIG00000008067,ENSCHIG00000009385,ENSCHIG00000009799,ENSCHIG00000009875,ENSCHIG00000011045,ENSCHIG00000011352,ENSCHIG00000011652,ENSCHIG00000011731,ENSCHIG00000011740,ENSCHIG00000013165,ENSCHIG00000013947,ENSCHIG00000014041,ENSCHIG00000014079,ENSCHIG00000014726,ENSCHIG00000016136,ENSCHIG00000016532,…
BP	GO:0021561	facial nerve development	7	9	0.00247	0.142996	ENSCHIG00000008067,ENSCHIG00000016092,ENSCHIG00000017872,ENSCHIG00000018259,ENSCHIG00000021949,ENSCHIG00000024896,ENSCHIG00000025836
BP	GO:0021610	facial nerve morphogenesis	7	9	0.00247	0.142996	ENSCHIG00000008067,ENSCHIG00000016092,ENSCHIG00000017872,ENSCHIG00000018259,ENSCHIG00000021949,ENSCHIG00000024896,ENSCHIG00000025836
BP	GO:0010611	regulation of cardiac muscle hypertrophy	14	25	0.00248	0.142996	ENSCHIG00000011883,ENSCHIG00000012706,ENSCHIG00000013943,ENSCHIG00000014469,ENSCHIG00000016132,ENSCHIG00000017496,ENSCHIG00000018464,ENSCHIG00000018863,ENSCHIG00000019181,ENSCHIG00000022777,ENSCHIG00000023302,ENSCHIG00000023737,ENSCHIG00000025819,ENSCHIG00000026064
BP	GO:0021772	olfactory bulb development	14	25	0.00248	0.142996	ENSCHIG00000006876,ENSCHIG00000007687,ENSCHIG00000009075,ENSCHIG00000009348,ENSCHIG00000012065,ENSCHIG00000014953,ENSCHIG00000016131,ENSCHIG00000016179,ENSCHIG00000016525,ENSCHIG00000019535,ENSCHIG00000024662,ENSCHIG00000024864,ENSCHIG00000026074,ENSCHIG00000026290
BP	GO:0032870	cellular response to hormone stimulus	98	278	0.00251	0.144112	ENSCHIG00000000146,ENSCHIG00000002963,ENSCHIG00000003071,ENSCHIG00000003115,ENSCHIG00000004900,ENSCHIG00000005699,ENSCHIG00000007262,ENSCHIG00000007307,ENSCHIG00000007459,ENSCHIG00000008990,ENSCHIG00000009529,ENSCHIG00000009656,ENSCHIG00000009793,ENSCHIG00000009982,ENSCHIG00000010508,ENSCHIG00000011005,ENSCHIG00000011037,ENSCHIG00000011147,ENSCHIG00000011335,ENSCHIG00000011720,ENSCHIG00000011800,…
BP	GO:0098773	skin epidermis development	32	74	0.00253	0.144648	ENSCHIG00000000292,ENSCHIG00000007198,ENSCHIG00000007762,ENSCHIG00000010851,ENSCHIG00000012111,ENSCHIG00000012330,ENSCHIG00000012683,ENSCHIG00000014308,ENSCHIG00000014499,ENSCHIG00000014847,ENSCHIG00000016131,ENSCHIG00000016322,ENSCHIG00000016855,ENSCHIG00000017240,ENSCHIG00000018190,ENSCHIG00000018417,ENSCHIG00000019181,ENSCHIG00000019385,ENSCHIG00000019410,ENSCHIG00000020102,ENSCHIG00000020549,…
BP	GO:0009890	negative regulation of biosynthetic process	309	985	0.00255	0.145179	ENSCHIG00000000198,ENSCHIG00000000478,ENSCHIG00000000483,ENSCHIG00000000525,ENSCHIG00000000579,ENSCHIG00000001154,ENSCHIG00000001297,ENSCHIG00000001918,ENSCHIG00000002022,ENSCHIG00000002460,ENSCHIG00000003026,ENSCHIG00000003424,ENSCHIG00000003729,ENSCHIG00000003853,ENSCHIG00000004259,ENSCHIG00000004374,ENSCHIG00000004900,ENSCHIG00000005326,ENSCHIG00000005911,ENSCHIG00000006086,ENSCHIG00000006391,…
BP	GO:0021872	forebrain generation of neurons	22	46	0.00257	0.145705	ENSCHIG00000004216,ENSCHIG00000006876,ENSCHIG00000007687,ENSCHIG00000008067,ENSCHIG00000008373,ENSCHIG00000009075,ENSCHIG00000011769,ENSCHIG00000014779,ENSCHIG00000015297,ENSCHIG00000016092,ENSCHIG00000016131,ENSCHIG00000017047,ENSCHIG00000017411,ENSCHIG00000017645,ENSCHIG00000019860,ENSCHIG00000020727,ENSCHIG00000021866,ENSCHIG00000022376,ENSCHIG00000022961,ENSCHIG00000024864,ENSCHIG00000025316,…
MF	GO:0000975	regulatory region DNA binding	212	649	0.00261	0.146095	ENSCHIG00000000170,ENSCHIG00000000446,ENSCHIG00000001150,ENSCHIG00000001297,ENSCHIG00000001918,ENSCHIG00000002022,ENSCHIG00000003296,ENSCHIG00000003405,ENSCHIG00000004374,ENSCHIG00000005326,ENSCHIG00000006086,ENSCHIG00000006808,ENSCHIG00000006921,ENSCHIG00000007262,ENSCHIG00000007281,ENSCHIG00000007326,ENSCHIG00000007665,ENSCHIG00000007687,ENSCHIG00000007966,ENSCHIG00000007997,ENSCHIG00000008467,…
MF	GO:0001067	regulatory region nucleic acid binding	212	649	0.00261	0.146095	ENSCHIG00000000170,ENSCHIG00000000446,ENSCHIG00000001150,ENSCHIG00000001297,ENSCHIG00000001918,ENSCHIG00000002022,ENSCHIG00000003296,ENSCHIG00000003405,ENSCHIG00000004374,ENSCHIG00000005326,ENSCHIG00000006086,ENSCHIG00000006808,ENSCHIG00000006921,ENSCHIG00000007262,ENSCHIG00000007281,ENSCHIG00000007326,ENSCHIG00000007665,ENSCHIG00000007687,ENSCHIG00000007966,ENSCHIG00000007997,ENSCHIG00000008467,…
MF	GO:0044212	transcription regulatory region DNA binding	212	649	0.00261	0.146095	ENSCHIG00000000170,ENSCHIG00000000446,ENSCHIG00000001150,ENSCHIG00000001297,ENSCHIG00000001918,ENSCHIG00000002022,ENSCHIG00000003296,ENSCHIG00000003405,ENSCHIG00000004374,ENSCHIG00000005326,ENSCHIG00000006086,ENSCHIG00000006808,ENSCHIG00000006921,ENSCHIG00000007262,ENSCHIG00000007281,ENSCHIG00000007326,ENSCHIG00000007665,ENSCHIG00000007687,ENSCHIG00000007966,ENSCHIG00000007997,ENSCHIG00000008467,…
BP	GO:0071396	cellular response to lipid	101	288	0.00262	0.146095	ENSCHIG00000000721,ENSCHIG00000003071,ENSCHIG00000003115,ENSCHIG00000004900,ENSCHIG00000005699,ENSCHIG00000007262,ENSCHIG00000007288,ENSCHIG00000007307,ENSCHIG00000007459,ENSCHIG00000009529,ENSCHIG00000009793,ENSCHIG00000009982,ENSCHIG00000010320,ENSCHIG00000011018,ENSCHIG00000011037,ENSCHIG00000011147,ENSCHIG00000011720,ENSCHIG00000011749,ENSCHIG00000011800,ENSCHIG00000012138,ENSCHIG00000012146,…
BP	GO:0060560	developmental growth involved in morphogenesis	57	149	0.00265	0.147162	ENSCHIG00000000579,ENSCHIG00000001118,ENSCHIG00000004157,ENSCHIG00000006804,ENSCHIG00000007566,ENSCHIG00000008067,ENSCHIG00000009097,ENSCHIG00000010670,ENSCHIG00000010917,ENSCHIG00000011011,ENSCHIG00000011767,ENSCHIG00000011831,ENSCHIG00000012065,ENSCHIG00000012119,ENSCHIG00000012683,ENSCHIG00000012699,ENSCHIG00000014418,ENSCHIG00000014755,ENSCHIG00000014920,ENSCHIG00000015847,ENSCHIG00000016092,…
BP	GO:0003002	regionalization	95	269	0.00272	0.149763	ENSCHIG00000001918,ENSCHIG00000004522,ENSCHIG00000006808,ENSCHIG00000007364,ENSCHIG00000008067,ENSCHIG00000010414,ENSCHIG00000010816,ENSCHIG00000011251,ENSCHIG00000011375,ENSCHIG00000011767,ENSCHIG00000011769,ENSCHIG00000011883,ENSCHIG00000012065,ENSCHIG00000012111,ENSCHIG00000012330,ENSCHIG00000012683,ENSCHIG00000012951,ENSCHIG00000013317,ENSCHIG00000013547,ENSCHIG00000013837,ENSCHIG00000014002,…
BP	GO:0048593	camera-type eye morphogenesis	35	83	0.00273	0.149763	ENSCHIG00000002020,ENSCHIG00000007665,ENSCHIG00000009412,ENSCHIG00000009982,ENSCHIG00000010414,ENSCHIG00000010484,ENSCHIG00000011185,ENSCHIG00000011270,ENSCHIG00000012181,ENSCHIG00000012755,ENSCHIG00000013547,ENSCHIG00000014418,ENSCHIG00000015297,ENSCHIG00000015685,ENSCHIG00000016179,ENSCHIG00000016385,ENSCHIG00000016424,ENSCHIG00000016493,ENSCHIG00000016768,ENSCHIG00000016901,ENSCHIG00000017217,…
BP	GO:0045944	positive regulation of transcription from RNA polymerase II promoter	266	839	0.00273	0.149763	ENSCHIG00000000170,ENSCHIG00000000212,ENSCHIG00000000282,ENSCHIG00000000446,ENSCHIG00000001150,ENSCHIG00000001722,ENSCHIG00000002963,ENSCHIG00000003296,ENSCHIG00000003435,ENSCHIG00000003853,ENSCHIG00000004184,ENSCHIG00000004374,ENSCHIG00000004900,ENSCHIG00000005326,ENSCHIG00000005911,ENSCHIG00000006086,ENSCHIG00000006808,ENSCHIG00000007198,ENSCHIG00000007262,ENSCHIG00000007281,ENSCHIG00000007326,…
BP	GO:0002717	positive regulation of natural killer cell mediated immunity	11	18	0.00287	0.155554	ENSCHIG00000007110,ENSCHIG00000011155,ENSCHIG00000011749,ENSCHIG00000012378,ENSCHIG00000012648,ENSCHIG00000016236,ENSCHIG00000016932,ENSCHIG00000019718,ENSCHIG00000021723,ENSCHIG00000022793,ENSCHIG00000025944
BP	GO:0021533	cell differentiation in hindbrain	11	18	0.00287	0.155554	ENSCHIG00000012111,ENSCHIG00000014779,ENSCHIG00000014953,ENSCHIG00000016657,ENSCHIG00000017591,ENSCHIG00000019021,ENSCHIG00000019770,ENSCHIG00000020528,ENSCHIG00000022067,ENSCHIG00000022961,ENSCHIG00000025775
BP	GO:0045954	positive regulation of natural killer cell mediated cytotoxicity	11	18	0.00287	0.155554	ENSCHIG00000007110,ENSCHIG00000011155,ENSCHIG00000011749,ENSCHIG00000012378,ENSCHIG00000012648,ENSCHIG00000016236,ENSCHIG00000016932,ENSCHIG00000019718,ENSCHIG00000021723,ENSCHIG00000022793,ENSCHIG00000025944
BP	GO:0033993	response to lipid	132	390	0.00293	0.158173	ENSCHIG00000000721,ENSCHIG00000001922,ENSCHIG00000002159,ENSCHIG00000003071,ENSCHIG00000003115,ENSCHIG00000004900,ENSCHIG00000005699,ENSCHIG00000006756,ENSCHIG00000007262,ENSCHIG00000007288,ENSCHIG00000007307,ENSCHIG00000007459,ENSCHIG00000009239,ENSCHIG00000009529,ENSCHIG00000009793,ENSCHIG00000009982,ENSCHIG00000010320,ENSCHIG00000010895,ENSCHIG00000011018,ENSCHIG00000011037,ENSCHIG00000011147,…
BP	GO:0045778	positive regulation of ossification	29	66	0.00296	0.159159	ENSCHIG00000001922,ENSCHIG00000006250,ENSCHIG00000007602,ENSCHIG00000008069,ENSCHIG00000009982,ENSCHIG00000011281,ENSCHIG00000011323,ENSCHIG00000012951,ENSCHIG00000013869,ENSCHIG00000014806,ENSCHIG00000015297,ENSCHIG00000016080,ENSCHIG00000016131,ENSCHIG00000016206,ENSCHIG00000016965,ENSCHIG00000017128,ENSCHIG00000017644,ENSCHIG00000017761,ENSCHIG00000018131,ENSCHIG00000018307,ENSCHIG00000018863,…
MF	GO:0001228	transcriptional activator activity, RNA polymerase II transcription regulatory region sequence-specific binding	113	325	0.00309	0.164841	ENSCHIG00000000170,ENSCHIG00000000446,ENSCHIG00000003296,ENSCHIG00000005326,ENSCHIG00000006808,ENSCHIG00000007281,ENSCHIG00000007326,ENSCHIG00000007665,ENSCHIG00000008467,ENSCHIG00000008990,ENSCHIG00000009075,ENSCHIG00000009793,ENSCHIG00000010414,ENSCHIG00000010459,ENSCHIG00000010662,ENSCHIG00000010816,ENSCHIG00000011122,ENSCHIG00000011281,ENSCHIG00000011720,ENSCHIG00000011831,ENSCHIG00000012065,…
BP	GO:0007267	cell-cell signaling	224	698	0.00309	0.164841	ENSCHIG00000000292,ENSCHIG00000000433,ENSCHIG00000000439,ENSCHIG00000000474,ENSCHIG00000000483,ENSCHIG00000001118,ENSCHIG00000003123,ENSCHIG00000003232,ENSCHIG00000003321,ENSCHIG00000003524,ENSCHIG00000004216,ENSCHIG00000004540,ENSCHIG00000004602,ENSCHIG00000005692,ENSCHIG00000006913,ENSCHIG00000007169,ENSCHIG00000007327,ENSCHIG00000007665,ENSCHIG00000007929,ENSCHIG00000008393,ENSCHIG00000008500,…
BP	GO:0040008	regulation of growth	130	384	0.00311	0.165141	ENSCHIG00000000074,ENSCHIG00000000478,ENSCHIG00000000579,ENSCHIG00000003232,ENSCHIG00000004157,ENSCHIG00000004216,ENSCHIG00000004374,ENSCHIG00000005361,ENSCHIG00000006605,ENSCHIG00000006763,ENSCHIG00000006804,ENSCHIG00000007262,ENSCHIG00000007687,ENSCHIG00000008067,ENSCHIG00000008989,ENSCHIG00000009097,ENSCHIG00000009126,ENSCHIG00000009656,ENSCHIG00000009775,ENSCHIG00000009793,ENSCHIG00000009969,…
BP	GO:0060603	mammary gland duct morphogenesis	15	28	0.00312	0.165141	ENSCHIG00000008989,ENSCHIG00000012330,ENSCHIG00000012683,ENSCHIG00000013837,ENSCHIG00000015138,ENSCHIG00000015847,ENSCHIG00000016131,ENSCHIG00000016955,ENSCHIG00000017171,ENSCHIG00000017600,ENSCHIG00000021567,ENSCHIG00000021657,ENSCHIG00000021765,ENSCHIG00000023586,ENSCHIG00000027124
BP	GO:0001942	hair follicle development	31	72	0.00317	0.166486	ENSCHIG00000000292,ENSCHIG00000007198,ENSCHIG00000007762,ENSCHIG00000010851,ENSCHIG00000012111,ENSCHIG00000012330,ENSCHIG00000012683,ENSCHIG00000014308,ENSCHIG00000014499,ENSCHIG00000014847,ENSCHIG00000016131,ENSCHIG00000016322,ENSCHIG00000016855,ENSCHIG00000017240,ENSCHIG00000018190,ENSCHIG00000018417,ENSCHIG00000019181,ENSCHIG00000019385,ENSCHIG00000019410,ENSCHIG00000020102,ENSCHIG00000020549,…
BP	GO:0010595	positive regulation of endothelial cell migration	31	72	0.00317	0.166486	ENSCHIG00000006477,ENSCHIG00000007307,ENSCHIG00000008067,ENSCHIG00000010453,ENSCHIG00000010778,ENSCHIG00000011327,ENSCHIG00000011455,ENSCHIG00000011577,ENSCHIG00000011590,ENSCHIG00000013597,ENSCHIG00000013670,ENSCHIG00000014779,ENSCHIG00000015119,ENSCHIG00000015819,ENSCHIG00000015855,ENSCHIG00000016131,ENSCHIG00000016700,ENSCHIG00000017641,ENSCHIG00000020972,ENSCHIG00000021149,ENSCHIG00000021957,…
CC	GO:0045202	synapse	116	345	0.00321	0.167936	ENSCHIG00000000389,ENSCHIG00000000433,ENSCHIG00000000437,ENSCHIG00000000529,ENSCHIG00000001118,ENSCHIG00000003321,ENSCHIG00000003954,ENSCHIG00000004540,ENSCHIG00000007288,ENSCHIG00000007327,ENSCHIG00000007522,ENSCHIG00000007566,ENSCHIG00000008393,ENSCHIG00000008416,ENSCHIG00000008748,ENSCHIG00000008888,ENSCHIG00000010155,ENSCHIG00000010169,ENSCHIG00000010574,ENSCHIG00000011030,ENSCHIG00000011358,…
BP	GO:0051960	regulation of nervous system development	181	554	0.0033	0.171981	ENSCHIG00000000198,ENSCHIG00000000389,ENSCHIG00000000579,ENSCHIG00000003524,ENSCHIG00000004157,ENSCHIG00000004216,ENSCHIG00000004602,ENSCHIG00000006763,ENSCHIG00000006804,ENSCHIG00000008067,ENSCHIG00000008069,ENSCHIG00000008373,ENSCHIG00000009097,ENSCHIG00000009656,ENSCHIG00000009775,ENSCHIG00000009973,ENSCHIG00000009982,ENSCHIG00000010169,ENSCHIG00000010414,ENSCHIG00000010429,ENSCHIG00000010453,…
BP	GO:0021953	central nervous system neuron differentiation	53	138	0.00333	0.172879	ENSCHIG00000004216,ENSCHIG00000006808,ENSCHIG00000006876,ENSCHIG00000007443,ENSCHIG00000007687,ENSCHIG00000008067,ENSCHIG00000009075,ENSCHIG00000011767,ENSCHIG00000011769,ENSCHIG00000012111,ENSCHIG00000012843,ENSCHIG00000013837,ENSCHIG00000013943,ENSCHIG00000014683,ENSCHIG00000014779,ENSCHIG00000014847,ENSCHIG00000014953,ENSCHIG00000015016,ENSCHIG00000015297,ENSCHIG00000016092,ENSCHIG00000016131,…
BP	GO:0007162	negative regulation of cell adhesion	63	169	0.00335	0.173254	ENSCHIG00000000389,ENSCHIG00000000579,ENSCHIG00000000725,ENSCHIG00000005813,ENSCHIG00000005882,ENSCHIG00000008887,ENSCHIG00000010169,ENSCHIG00000010816,ENSCHIG00000010998,ENSCHIG00000011245,ENSCHIG00000011507,ENSCHIG00000012104,ENSCHIG00000012234,ENSCHIG00000012648,ENSCHIG00000012951,ENSCHIG00000013752,ENSCHIG00000013943,ENSCHIG00000014049,ENSCHIG00000014118,ENSCHIG00000014211,ENSCHIG00000015297,…
BP	GO:0002040	sprouting angiogenesis	34	81	0.0034	0.175171	ENSCHIG00000003279,ENSCHIG00000006477,ENSCHIG00000007307,ENSCHIG00000007326,ENSCHIG00000008067,ENSCHIG00000008795,ENSCHIG00000010453,ENSCHIG00000011245,ENSCHIG00000011281,ENSCHIG00000012065,ENSCHIG00000012370,ENSCHIG00000013597,ENSCHIG00000013682,ENSCHIG00000014002,ENSCHIG00000014779,ENSCHIG00000015119,ENSCHIG00000015819,ENSCHIG00000016056,ENSCHIG00000016700,ENSCHIG00000016979,ENSCHIG00000017196,…
BP	GO:0006631	fatty acid metabolic process	61	163	0.00347	0.17794	ENSCHIG00000000443,ENSCHIG00000000527,ENSCHIG00000002685,ENSCHIG00000008032,ENSCHIG00000008250,ENSCHIG00000009133,ENSCHIG00000009253,ENSCHIG00000009887,ENSCHIG00000010501,ENSCHIG00000011482,ENSCHIG00000011508,ENSCHIG00000011883,ENSCHIG00000012134,ENSCHIG00000012331,ENSCHIG00000012333,ENSCHIG00000012727,ENSCHIG00000012787,ENSCHIG00000013034,ENSCHIG00000013121,ENSCHIG00000013432,ENSCHIG00000013816,…
BP	GO:0010631	epithelial cell migration	75	207	0.00348	0.17794	ENSCHIG00000000350,ENSCHIG00000001085,ENSCHIG00000001349,ENSCHIG00000004276,ENSCHIG00000006477,ENSCHIG00000007307,ENSCHIG00000008067,ENSCHIG00000008467,ENSCHIG00000009176,ENSCHIG00000010453,ENSCHIG00000010708,ENSCHIG00000010778,ENSCHIG00000011245,ENSCHIG00000011327,ENSCHIG00000011455,ENSCHIG00000011577,ENSCHIG00000011590,ENSCHIG00000011781,ENSCHIG00000012065,ENSCHIG00000012683,ENSCHIG00000013597,…
BP	GO:0072078	nephron tubule morphogenesis	27	61	0.00359	0.182015	ENSCHIG00000008882,ENSCHIG00000010169,ENSCHIG00000010517,ENSCHIG00000010778,ENSCHIG00000011251,ENSCHIG00000012951,ENSCHIG00000013837,ENSCHIG00000014903,ENSCHIG00000015297,ENSCHIG00000015635,ENSCHIG00000016322,ENSCHIG00000016901,ENSCHIG00000017851,ENSCHIG00000017929,ENSCHIG00000019044,ENSCHIG00000019181,ENSCHIG00000019761,ENSCHIG00000020340,ENSCHIG00000021149,ENSCHIG00000021670,ENSCHIG00000021782,…
BP	GO:2001237	negative regulation of extrinsic apoptotic signaling pathway	27	61	0.00359	0.182015	ENSCHIG00000008067,ENSCHIG00000008990,ENSCHIG00000009616,ENSCHIG00000009619,ENSCHIG00000010667,ENSCHIG00000012683,ENSCHIG00000016322,ENSCHIG00000016459,ENSCHIG00000016700,ENSCHIG00000017090,ENSCHIG00000017614,ENSCHIG00000017858,ENSCHIG00000017983,ENSCHIG00000018863,ENSCHIG00000019021,ENSCHIG00000020573,ENSCHIG00000021149,ENSCHIG00000021567,ENSCHIG00000021932,ENSCHIG00000022001,ENSCHIG00000022088,…
BP	GO:0043547	positive regulation of GTPase activity	43	108	0.0036	0.182015	ENSCHIG00000000212,ENSCHIG00000000350,ENSCHIG00000000579,ENSCHIG00000003321,ENSCHIG00000004441,ENSCHIG00000005692,ENSCHIG00000009385,ENSCHIG00000010670,ENSCHIG00000010816,ENSCHIG00000011045,ENSCHIG00000011155,ENSCHIG00000011352,ENSCHIG00000012334,ENSCHIG00000012968,ENSCHIG00000013089,ENSCHIG00000014333,ENSCHIG00000014483,ENSCHIG00000015634,ENSCHIG00000015855,ENSCHIG00000016131,ENSCHIG00000016136,…
BP	GO:0050794	regulation of cellular process	1614	5661	0.00365	0.183857	ENSCHIG00000000065,ENSCHIG00000000074,ENSCHIG00000000158,ENSCHIG00000000164,ENSCHIG00000000170,ENSCHIG00000000189,ENSCHIG00000000198,ENSCHIG00000000207,ENSCHIG00000000212,ENSCHIG00000000219,ENSCHIG00000000239,ENSCHIG00000000241,ENSCHIG00000000282,ENSCHIG00000000292,ENSCHIG00000000350,ENSCHIG00000000360,ENSCHIG00000000382,ENSCHIG00000000389,ENSCHIG00000000433,ENSCHIG00000000437,ENSCHIG00000000438,…
BP	GO:0001701	in utero embryonic development	101	291	0.00375	0.187309	ENSCHIG00000000282,ENSCHIG00000000319,ENSCHIG00000002159,ENSCHIG00000003232,ENSCHIG00000003444,ENSCHIG00000008795,ENSCHIG00000008939,ENSCHIG00000009297,ENSCHIG00000009433,ENSCHIG00000009982,ENSCHIG00000010366,ENSCHIG00000010771,ENSCHIG00000010863,ENSCHIG00000011173,ENSCHIG00000011270,ENSCHIG00000011762,ENSCHIG00000011767,ENSCHIG00000011883,ENSCHIG00000011934,ENSCHIG00000012065,ENSCHIG00000012951,…
BP	GO:0014909	smooth muscle cell migration	16	31	0.00376	0.187309	ENSCHIG00000000480,ENSCHIG00000001085,ENSCHIG00000006622,ENSCHIG00000015262,ENSCHIG00000016206,ENSCHIG00000016322,ENSCHIG00000017528,ENSCHIG00000018863,ENSCHIG00000020044,ENSCHIG00000020292,ENSCHIG00000020653,ENSCHIG00000021266,ENSCHIG00000021657,ENSCHIG00000021788,ENSCHIG00000026290,ENSCHIG00000026626
BP	GO:1905207	regulation of cardiocyte differentiation	16	31	0.00376	0.187309	ENSCHIG00000009982,ENSCHIG00000011883,ENSCHIG00000012951,ENSCHIG00000014847,ENSCHIG00000016206,ENSCHIG00000017078,ENSCHIG00000017707,ENSCHIG00000018863,ENSCHIG00000019181,ENSCHIG00000020325,ENSCHIG00000020547,ENSCHIG00000020787,ENSCHIG00000021149,ENSCHIG00000022660,ENSCHIG00000023939,ENSCHIG00000026310
BP	GO:0031326	regulation of cellular biosynthetic process	653	2194	0.00389	0.193075	ENSCHIG00000000170,ENSCHIG00000000198,ENSCHIG00000000212,ENSCHIG00000000282,ENSCHIG00000000446,ENSCHIG00000000478,ENSCHIG00000000483,ENSCHIG00000000525,ENSCHIG00000000579,ENSCHIG00000001150,ENSCHIG00000001154,ENSCHIG00000001224,ENSCHIG00000001297,ENSCHIG00000001722,ENSCHIG00000001918,ENSCHIG00000001922,ENSCHIG00000002022,ENSCHIG00000002460,ENSCHIG00000002963,ENSCHIG00000003026,ENSCHIG00000003115,…
BP	GO:0045927	positive regulation of growth	62	167	0.004	0.197665	ENSCHIG00000000074,ENSCHIG00000000579,ENSCHIG00000004157,ENSCHIG00000004216,ENSCHIG00000006605,ENSCHIG00000006804,ENSCHIG00000007687,ENSCHIG00000008067,ENSCHIG00000009097,ENSCHIG00000009656,ENSCHIG00000009775,ENSCHIG00000009793,ENSCHIG00000009969,ENSCHIG00000010453,ENSCHIG00000010670,ENSCHIG00000010863,ENSCHIG00000010917,ENSCHIG00000011011,ENSCHIG00000011883,ENSCHIG00000011890,ENSCHIG00000012065,…
BP	GO:0014743	regulation of muscle hypertrophy	14	26	0.00402	0.197665	ENSCHIG00000011883,ENSCHIG00000012706,ENSCHIG00000013943,ENSCHIG00000014469,ENSCHIG00000016132,ENSCHIG00000017496,ENSCHIG00000018464,ENSCHIG00000018863,ENSCHIG00000019181,ENSCHIG00000022777,ENSCHIG00000023302,ENSCHIG00000023737,ENSCHIG00000025819,ENSCHIG00000026064
BP	GO:0021511	spinal cord patterning	12	21	0.00403	0.197665	ENSCHIG00000011375,ENSCHIG00000015016,ENSCHIG00000015297,ENSCHIG00000016204,ENSCHIG00000017600,ENSCHIG00000022571,ENSCHIG00000023555,ENSCHIG00000023650,ENSCHIG00000023774,ENSCHIG00000024229,ENSCHIG00000024793,ENSCHIG00000025252
BP	GO:0006935	chemotaxis	110	321	0.00407	0.197665	ENSCHIG00000000101,ENSCHIG00000000437,ENSCHIG00000000725,ENSCHIG00000006477,ENSCHIG00000007288,ENSCHIG00000007687,ENSCHIG00000008067,ENSCHIG00000008797,ENSCHIG00000009075,ENSCHIG00000009348,ENSCHIG00000009511,ENSCHIG00000009619,ENSCHIG00000009799,ENSCHIG00000009982,ENSCHIG00000010160,ENSCHIG00000010667,ENSCHIG00000010670,ENSCHIG00000010917,ENSCHIG00000010998,ENSCHIG00000011130,ENSCHIG00000011155,…
BP	GO:0042330	taxis	110	321	0.00407	0.197665	ENSCHIG00000000101,ENSCHIG00000000437,ENSCHIG00000000725,ENSCHIG00000006477,ENSCHIG00000007288,ENSCHIG00000007687,ENSCHIG00000008067,ENSCHIG00000008797,ENSCHIG00000009075,ENSCHIG00000009348,ENSCHIG00000009511,ENSCHIG00000009619,ENSCHIG00000009799,ENSCHIG00000009982,ENSCHIG00000010160,ENSCHIG00000010667,ENSCHIG00000010670,ENSCHIG00000010917,ENSCHIG00000010998,ENSCHIG00000011130,ENSCHIG00000011155,…
CC	GO:0005576	extracellular region	238	764	0.00407	0.197665	ENSCHIG00000000480,ENSCHIG00000000483,ENSCHIG00000000579,ENSCHIG00000000920,ENSCHIG00000003384,ENSCHIG00000004276,ENSCHIG00000004353,ENSCHIG00000004522,ENSCHIG00000004685,ENSCHIG00000005604,ENSCHIG00000005650,ENSCHIG00000006489,ENSCHIG00000006622,ENSCHIG00000006692,ENSCHIG00000006763,ENSCHIG00000007017,ENSCHIG00000007307,ENSCHIG00000007459,ENSCHIG00000007526,ENSCHIG00000007602,ENSCHIG00000008249,…
BP	GO:0009953	dorsal/ventral pattern formation	31	73	0.00409	0.197927	ENSCHIG00000010414,ENSCHIG00000011375,ENSCHIG00000011883,ENSCHIG00000012330,ENSCHIG00000013317,ENSCHIG00000013837,ENSCHIG00000015016,ENSCHIG00000015297,ENSCHIG00000016498,ENSCHIG00000017355,ENSCHIG00000017543,ENSCHIG00000017600,ENSCHIG00000017761,ENSCHIG00000019410,ENSCHIG00000019495,ENSCHIG00000021149,ENSCHIG00000022067,ENSCHIG00000022285,ENSCHIG00000022571,ENSCHIG00000022652,ENSCHIG00000023545,…
BP	GO:0060675	ureteric bud morphogenesis	24	53	0.00412	0.198669	ENSCHIG00000008882,ENSCHIG00000010169,ENSCHIG00000010517,ENSCHIG00000010778,ENSCHIG00000012951,ENSCHIG00000013837,ENSCHIG00000015297,ENSCHIG00000015635,ENSCHIG00000016322,ENSCHIG00000016901,ENSCHIG00000017929,ENSCHIG00000019044,ENSCHIG00000019181,ENSCHIG00000019761,ENSCHIG00000020340,ENSCHIG00000021149,ENSCHIG00000021670,ENSCHIG00000021782,ENSCHIG00000022001,ENSCHIG00000022067,ENSCHIG00000023555,…
MF	GO:0005096	GTPase activator activity	35	84	0.00421	0.202289	ENSCHIG00000002829,ENSCHIG00000003321,ENSCHIG00000005692,ENSCHIG00000006935,ENSCHIG00000008067,ENSCHIG00000009385,ENSCHIG00000009799,ENSCHIG00000009875,ENSCHIG00000011045,ENSCHIG00000011352,ENSCHIG00000011652,ENSCHIG00000011731,ENSCHIG00000014041,ENSCHIG00000014079,ENSCHIG00000014726,ENSCHIG00000016136,ENSCHIG00000016532,ENSCHIG00000016626,ENSCHIG00000016768,ENSCHIG00000018100,ENSCHIG00000019770,…
BP	GO:0010508	positive regulation of autophagy	33	79	0.00425	0.20325	ENSCHIG00000005692,ENSCHIG00000006477,ENSCHIG00000009037,ENSCHIG00000010259,ENSCHIG00000012123,ENSCHIG00000013443,ENSCHIG00000013947,ENSCHIG00000014368,ENSCHIG00000014414,ENSCHIG00000014755,ENSCHIG00000015638,ENSCHIG00000016099,ENSCHIG00000016132,ENSCHIG00000016424,ENSCHIG00000016504,ENSCHIG00000016668,ENSCHIG00000016700,ENSCHIG00000017855,ENSCHIG00000018030,ENSCHIG00000018191,ENSCHIG00000018647,…
CC	GO:0005886	plasma membrane	637	2182	0.00426	0.20325	ENSCHIG00000000071,ENSCHIG00000000101,ENSCHIG00000000107,ENSCHIG00000000292,ENSCHIG00000000314,ENSCHIG00000000331,ENSCHIG00000000382,ENSCHIG00000000423,ENSCHIG00000000433,ENSCHIG00000000437,ENSCHIG00000000443,ENSCHIG00000000508,ENSCHIG00000000579,ENSCHIG00000001085,ENSCHIG00000001165,ENSCHIG00000001779,ENSCHIG00000002050,ENSCHIG00000002743,ENSCHIG00000002772,ENSCHIG00000002861,ENSCHIG00000002963,…
BP	GO:0009889	regulation of biosynthetic process	662	2228	0.00428	0.203488	ENSCHIG00000000170,ENSCHIG00000000198,ENSCHIG00000000212,ENSCHIG00000000282,ENSCHIG00000000446,ENSCHIG00000000478,ENSCHIG00000000483,ENSCHIG00000000525,ENSCHIG00000000579,ENSCHIG00000001150,ENSCHIG00000001154,ENSCHIG00000001224,ENSCHIG00000001297,ENSCHIG00000001722,ENSCHIG00000001918,ENSCHIG00000001922,ENSCHIG00000002022,ENSCHIG00000002460,ENSCHIG00000002963,ENSCHIG00000003026,ENSCHIG00000003115,…
BP	GO:0043408	regulation of MAPK cascade	142	427	0.00435	0.204661	ENSCHIG00000000212,ENSCHIG00000003071,ENSCHIG00000003321,ENSCHIG00000003384,ENSCHIG00000005604,ENSCHIG00000006250,ENSCHIG00000006477,ENSCHIG00000007951,ENSCHIG00000008067,ENSCHIG00000008094,ENSCHIG00000008393,ENSCHIG00000008697,ENSCHIG00000009544,ENSCHIG00000009887,ENSCHIG00000009982,ENSCHIG00000010169,ENSCHIG00000010446,ENSCHIG00000010451,ENSCHIG00000010453,ENSCHIG00000010589,ENSCHIG00000010670,…
BP	GO:0008284	positive regulation of cell proliferation	183	564	0.00435	0.204661	ENSCHIG00000000219,ENSCHIG00000000282,ENSCHIG00000000483,ENSCHIG00000001922,ENSCHIG00000003071,ENSCHIG00000003279,ENSCHIG00000003853,ENSCHIG00000004216,ENSCHIG00000006477,ENSCHIG00000006622,ENSCHIG00000006883,ENSCHIG00000007017,ENSCHIG00000007602,ENSCHIG00000007665,ENSCHIG00000008069,ENSCHIG00000008373,ENSCHIG00000008374,ENSCHIG00000008467,ENSCHIG00000008989,ENSCHIG00000009075,ENSCHIG00000009511,…
BP	GO:0010718	positive regulation of epithelial to mesenchymal transition	17	34	0.00435	0.204661	ENSCHIG00000001922,ENSCHIG00000009529,ENSCHIG00000009681,ENSCHIG00000009982,ENSCHIG00000012951,ENSCHIG00000014308,ENSCHIG00000015150,ENSCHIG00000017264,ENSCHIG00000019181,ENSCHIG00000020538,ENSCHIG00000021149,ENSCHIG00000022652,ENSCHIG00000022660,ENSCHIG00000024469,ENSCHIG00000025316,ENSCHIG00000025423,ENSCHIG00000026868
BP	GO:0050921	positive regulation of chemotaxis	36	88	0.00439	0.205829	ENSCHIG00000000725,ENSCHIG00000006477,ENSCHIG00000008067,ENSCHIG00000008797,ENSCHIG00000009511,ENSCHIG00000009799,ENSCHIG00000010667,ENSCHIG00000010670,ENSCHIG00000010917,ENSCHIG00000010998,ENSCHIG00000011130,ENSCHIG00000011245,ENSCHIG00000011455,ENSCHIG00000011577,ENSCHIG00000012104,ENSCHIG00000012334,ENSCHIG00000012683,ENSCHIG00000014964,ENSCHIG00000015403,ENSCHIG00000016099,ENSCHIG00000016131,…
BP	GO:0001837	epithelial to mesenchymal transition	39	97	0.00444	0.207455	ENSCHIG00000000389,ENSCHIG00000000514,ENSCHIG00000001922,ENSCHIG00000004688,ENSCHIG00000009529,ENSCHIG00000009681,ENSCHIG00000009982,ENSCHIG00000011800,ENSCHIG00000012951,ENSCHIG00000013879,ENSCHIG00000013996,ENSCHIG00000014094,ENSCHIG00000014308,ENSCHIG00000014682,ENSCHIG00000015150,ENSCHIG00000015521,ENSCHIG00000016131,ENSCHIG00000016975,ENSCHIG00000017264,ENSCHIG00000017920,ENSCHIG00000019181,…
BP	GO:0045165	cell fate commitment	64	174	0.00447	0.208139	ENSCHIG00000000138,ENSCHIG00000000520,ENSCHIG00000005326,ENSCHIG00000006808,ENSCHIG00000007687,ENSCHIG00000008989,ENSCHIG00000008990,ENSCHIG00000009297,ENSCHIG00000009681,ENSCHIG00000009793,ENSCHIG00000011281,ENSCHIG00000011769,ENSCHIG00000011831,ENSCHIG00000012330,ENSCHIG00000012683,ENSCHIG00000012951,ENSCHIG00000013309,ENSCHIG00000013837,ENSCHIG00000014418,ENSCHIG00000014779,ENSCHIG00000014806,…
BP	GO:0045935	positive regulation of nucleobase-containing compound metabolic process	390	1274	0.00449	0.208354	ENSCHIG00000000074,ENSCHIG00000000170,ENSCHIG00000000212,ENSCHIG00000000239,ENSCHIG00000000282,ENSCHIG00000000446,ENSCHIG00000000483,ENSCHIG00000000525,ENSCHIG00000001150,ENSCHIG00000001224,ENSCHIG00000001534,ENSCHIG00000001684,ENSCHIG00000001722,ENSCHIG00000001922,ENSCHIG00000002022,ENSCHIG00000002963,ENSCHIG00000003026,ENSCHIG00000003115,ENSCHIG00000003296,ENSCHIG00000003424,ENSCHIG00000003435,…
BP	GO:0090132	epithelium migration	75	209	0.0046	0.212007	ENSCHIG00000000350,ENSCHIG00000001085,ENSCHIG00000001349,ENSCHIG00000004276,ENSCHIG00000006477,ENSCHIG00000007307,ENSCHIG00000008067,ENSCHIG00000008467,ENSCHIG00000009176,ENSCHIG00000010453,ENSCHIG00000010708,ENSCHIG00000010778,ENSCHIG00000011245,ENSCHIG00000011327,ENSCHIG00000011455,ENSCHIG00000011577,ENSCHIG00000011590,ENSCHIG00000011781,ENSCHIG00000012065,ENSCHIG00000012683,ENSCHIG00000013597,…
BP	GO:0010720	positive regulation of cell development	102	296	0.0046	0.212007	ENSCHIG00000000389,ENSCHIG00000000579,ENSCHIG00000001085,ENSCHIG00000003524,ENSCHIG00000004157,ENSCHIG00000004216,ENSCHIG00000006804,ENSCHIG00000008067,ENSCHIG00000008069,ENSCHIG00000008373,ENSCHIG00000008467,ENSCHIG00000009097,ENSCHIG00000009775,ENSCHIG00000009982,ENSCHIG00000010429,ENSCHIG00000010453,ENSCHIG00000010670,ENSCHIG00000010917,ENSCHIG00000011011,ENSCHIG00000011270,ENSCHIG00000011747,…
BP	GO:0031327	negative regulation of cellular biosynthetic process	303	974	0.00474	0.216891	ENSCHIG00000000198,ENSCHIG00000000478,ENSCHIG00000000483,ENSCHIG00000000525,ENSCHIG00000000579,ENSCHIG00000001154,ENSCHIG00000001297,ENSCHIG00000001918,ENSCHIG00000002022,ENSCHIG00000002460,ENSCHIG00000003026,ENSCHIG00000003424,ENSCHIG00000003729,ENSCHIG00000003853,ENSCHIG00000004259,ENSCHIG00000004374,ENSCHIG00000004900,ENSCHIG00000005326,ENSCHIG00000005911,ENSCHIG00000006086,ENSCHIG00000006391,…
BP	GO:0045664	regulation of neuron differentiation	126	375	0.00476	0.216891	ENSCHIG00000000198,ENSCHIG00000000389,ENSCHIG00000000579,ENSCHIG00000003524,ENSCHIG00000004157,ENSCHIG00000006804,ENSCHIG00000008067,ENSCHIG00000009097,ENSCHIG00000009775,ENSCHIG00000009982,ENSCHIG00000010414,ENSCHIG00000010429,ENSCHIG00000010453,ENSCHIG00000010560,ENSCHIG00000010670,ENSCHIG00000010917,ENSCHIG00000011011,ENSCHIG00000011622,ENSCHIG00000011747,ENSCHIG00000011769,ENSCHIG00000011831,…
MF	GO:0015645	fatty acid ligase activity	9	14	0.00477	0.216891	ENSCHIG00000000100,ENSCHIG00000007360,ENSCHIG00000011482,ENSCHIG00000012787,ENSCHIG00000021561,ENSCHIG00000022508,ENSCHIG00000023960,ENSCHIG00000024519,ENSCHIG00000024533
BP	GO:0009967	positive regulation of signal transduction	296	950	0.00477	0.216891	ENSCHIG00000000212,ENSCHIG00000000219,ENSCHIG00000000241,ENSCHIG00000000282,ENSCHIG00000000350,ENSCHIG00000000382,ENSCHIG00000000389,ENSCHIG00000000525,ENSCHIG00000000579,ENSCHIG00000000721,ENSCHIG00000001118,ENSCHIG00000001684,ENSCHIG00000003071,ENSCHIG00000003232,ENSCHIG00000003279,ENSCHIG00000003384,ENSCHIG00000003544,ENSCHIG00000005604,ENSCHIG00000006250,ENSCHIG00000006477,ENSCHIG00000006484,…
BP	GO:0031343	positive regulation of cell killing	18	37	0.00491	0.22251	ENSCHIG00000000135,ENSCHIG00000005794,ENSCHIG00000007110,ENSCHIG00000011155,ENSCHIG00000011749,ENSCHIG00000012378,ENSCHIG00000012648,ENSCHIG00000014839,ENSCHIG00000014931,ENSCHIG00000016236,ENSCHIG00000016504,ENSCHIG00000016932,ENSCHIG00000017732,ENSCHIG00000019718,ENSCHIG00000020211,ENSCHIG00000021723,ENSCHIG00000022793,ENSCHIG00000025944
BP	GO:0044087	regulation of cellular component biogenesis	189	586	0.00503	0.226259	ENSCHIG00000000198,ENSCHIG00000000389,ENSCHIG00000000525,ENSCHIG00000000599,ENSCHIG00000000725,ENSCHIG00000001534,ENSCHIG00000001922,ENSCHIG00000002963,ENSCHIG00000003071,ENSCHIG00000003435,ENSCHIG00000004259,ENSCHIG00000004900,ENSCHIG00000005692,ENSCHIG00000006001,ENSCHIG00000006477,ENSCHIG00000006763,ENSCHIG00000006804,ENSCHIG00000007522,ENSCHIG00000007762,ENSCHIG00000007827,ENSCHIG00000007953,…
BP	GO:0051252	regulation of RNA metabolic process	580	1942	0.00508	0.226259	ENSCHIG00000000074,ENSCHIG00000000170,ENSCHIG00000000198,ENSCHIG00000000212,ENSCHIG00000000282,ENSCHIG00000000446,ENSCHIG00000000478,ENSCHIG00000000483,ENSCHIG00000000525,ENSCHIG00000000579,ENSCHIG00000001150,ENSCHIG00000001154,ENSCHIG00000001297,ENSCHIG00000001534,ENSCHIG00000001684,ENSCHIG00000001722,ENSCHIG00000001918,ENSCHIG00000001922,ENSCHIG00000002022,ENSCHIG00000002460,ENSCHIG00000002609,…
MF	GO:0003700	DNA binding transcription factor activity	191	587	0.00509	0.226259	ENSCHIG00000000170,ENSCHIG00000000446,ENSCHIG00000002022,ENSCHIG00000003296,ENSCHIG00000005326,ENSCHIG00000006086,ENSCHIG00000006808,ENSCHIG00000007131,ENSCHIG00000007281,ENSCHIG00000007326,ENSCHIG00000007602,ENSCHIG00000007665,ENSCHIG00000007687,ENSCHIG00000008467,ENSCHIG00000008795,ENSCHIG00000008882,ENSCHIG00000008990,ENSCHIG00000009075,ENSCHIG00000009681,ENSCHIG00000009793,ENSCHIG00000010239,…
BP	GO:0003006	developmental process involved in reproduction	143	432	0.00509	0.226259	ENSCHIG00000002126,ENSCHIG00000002159,ENSCHIG00000002772,ENSCHIG00000003232,ENSCHIG00000005265,ENSCHIG00000005289,ENSCHIG00000005604,ENSCHIG00000006622,ENSCHIG00000008831,ENSCHIG00000008846,ENSCHIG00000008990,ENSCHIG00000009297,ENSCHIG00000009543,ENSCHIG00000009656,ENSCHIG00000009982,ENSCHIG00000010169,ENSCHIG00000010453,ENSCHIG00000010771,ENSCHIG00000010863,ENSCHIG00000011219,ENSCHIG00000011725,…
BP	GO:0030182	neuron differentiation	249	790	0.00513	0.226259	ENSCHIG00000000101,ENSCHIG00000000107,ENSCHIG00000000138,ENSCHIG00000000198,ENSCHIG00000000212,ENSCHIG00000000389,ENSCHIG00000000437,ENSCHIG00000000520,ENSCHIG00000000579,ENSCHIG00000001118,ENSCHIG00000002038,ENSCHIG00000003524,ENSCHIG00000004157,ENSCHIG00000004216,ENSCHIG00000004374,ENSCHIG00000006804,ENSCHIG00000006808,ENSCHIG00000006876,ENSCHIG00000007327,ENSCHIG00000007443,ENSCHIG00000007566,…
BP	GO:0021513	spinal cord dorsal/ventral patterning	11	19	0.00514	0.226259	ENSCHIG00000011375,ENSCHIG00000015016,ENSCHIG00000015297,ENSCHIG00000017600,ENSCHIG00000022571,ENSCHIG00000023555,ENSCHIG00000023650,ENSCHIG00000023774,ENSCHIG00000024229,ENSCHIG00000024793,ENSCHIG00000025252
BP	GO:0002715	regulation of natural killer cell mediated immunity	13	24	0.00517	0.226259	ENSCHIG00000007110,ENSCHIG00000011155,ENSCHIG00000011749,ENSCHIG00000012378,ENSCHIG00000012648,ENSCHIG00000016236,ENSCHIG00000016932,ENSCHIG00000019616,ENSCHIG00000019718,ENSCHIG00000021723,ENSCHIG00000022793,ENSCHIG00000025191,ENSCHIG00000025944
BP	GO:0060914	heart formation	13	24	0.00517	0.226259	ENSCHIG00000012951,ENSCHIG00000014469,ENSCHIG00000014847,ENSCHIG00000016206,ENSCHIG00000017649,ENSCHIG00000017929,ENSCHIG00000018974,ENSCHIG00000020538,ENSCHIG00000021149,ENSCHIG00000022001,ENSCHIG00000022513,ENSCHIG00000023939,ENSCHIG00000024896
BP	GO:0022404	molting cycle process	31	74	0.00521	0.226259	ENSCHIG00000000292,ENSCHIG00000007198,ENSCHIG00000007762,ENSCHIG00000010851,ENSCHIG00000012111,ENSCHIG00000012330,ENSCHIG00000012683,ENSCHIG00000014308,ENSCHIG00000014499,ENSCHIG00000014847,ENSCHIG00000016131,ENSCHIG00000016322,ENSCHIG00000016855,ENSCHIG00000017240,ENSCHIG00000018190,ENSCHIG00000018417,ENSCHIG00000019181,ENSCHIG00000019385,ENSCHIG00000019410,ENSCHIG00000020102,ENSCHIG00000020549,…
BP	GO:0022405	hair cycle process	31	74	0.00521	0.226259	ENSCHIG00000000292,ENSCHIG00000007198,ENSCHIG00000007762,ENSCHIG00000010851,ENSCHIG00000012111,ENSCHIG00000012330,ENSCHIG00000012683,ENSCHIG00000014308,ENSCHIG00000014499,ENSCHIG00000014847,ENSCHIG00000016131,ENSCHIG00000016322,ENSCHIG00000016855,ENSCHIG00000017240,ENSCHIG00000018190,ENSCHIG00000018417,ENSCHIG00000019181,ENSCHIG00000019385,ENSCHIG00000019410,ENSCHIG00000020102,ENSCHIG00000020549,…
BP	GO:0023014	signal transduction by protein phosphorylation	154	469	0.00525	0.226259	ENSCHIG00000000212,ENSCHIG00000003071,ENSCHIG00000003321,ENSCHIG00000003384,ENSCHIG00000005604,ENSCHIG00000006250,ENSCHIG00000006477,ENSCHIG00000007951,ENSCHIG00000008067,ENSCHIG00000008094,ENSCHIG00000008393,ENSCHIG00000008697,ENSCHIG00000009544,ENSCHIG00000009619,ENSCHIG00000009887,ENSCHIG00000009982,ENSCHIG00000010169,ENSCHIG00000010446,ENSCHIG00000010451,ENSCHIG00000010453,ENSCHIG00000010589,…
BP	GO:0090130	tissue migration	75	210	0.00526	0.226259	ENSCHIG00000000350,ENSCHIG00000001085,ENSCHIG00000001349,ENSCHIG00000004276,ENSCHIG00000006477,ENSCHIG00000007307,ENSCHIG00000008067,ENSCHIG00000008467,ENSCHIG00000009176,ENSCHIG00000010453,ENSCHIG00000010708,ENSCHIG00000010778,ENSCHIG00000011245,ENSCHIG00000011327,ENSCHIG00000011455,ENSCHIG00000011577,ENSCHIG00000011590,ENSCHIG00000011781,ENSCHIG00000012065,ENSCHIG00000012683,ENSCHIG00000013597,…
BP	GO:0048592	eye morphogenesis	44	113	0.00529	0.226259	ENSCHIG00000002020,ENSCHIG00000007665,ENSCHIG00000009412,ENSCHIG00000009982,ENSCHIG00000010414,ENSCHIG00000010484,ENSCHIG00000011185,ENSCHIG00000011270,ENSCHIG00000012181,ENSCHIG00000012755,ENSCHIG00000013547,ENSCHIG00000014418,ENSCHIG00000014953,ENSCHIG00000015297,ENSCHIG00000015685,ENSCHIG00000016179,ENSCHIG00000016322,ENSCHIG00000016385,ENSCHIG00000016424,ENSCHIG00000016493,ENSCHIG00000016768,…
BP	GO:0001933	negative regulation of protein phosphorylation	93	268	0.0053	0.226259	ENSCHIG00000000579,ENSCHIG00000001684,ENSCHIG00000003321,ENSCHIG00000003443,ENSCHIG00000004374,ENSCHIG00000006086,ENSCHIG00000008697,ENSCHIG00000009176,ENSCHIG00000009253,ENSCHIG00000009775,ENSCHIG00000009982,ENSCHIG00000010169,ENSCHIG00000010383,ENSCHIG00000010453,ENSCHIG00000010670,ENSCHIG00000011289,ENSCHIG00000011320,ENSCHIG00000011507,ENSCHIG00000011819,ENSCHIG00000012099,ENSCHIG00000012334,…
BP	GO:0009648	photoperiodism	8	12	0.00531	0.226259	ENSCHIG00000002460,ENSCHIG00000008907,ENSCHIG00000008989,ENSCHIG00000013044,ENSCHIG00000013197,ENSCHIG00000014557,ENSCHIG00000023621,ENSCHIG00000027028
BP	GO:0014856	skeletal muscle cell proliferation	8	12	0.00531	0.226259	ENSCHIG00000013898,ENSCHIG00000015819,ENSCHIG00000016168,ENSCHIG00000016459,ENSCHIG00000021331,ENSCHIG00000023555,ENSCHIG00000024896,ENSCHIG00000025358
BP	GO:0032674	regulation of interleukin-5 production	8	12	0.00531	0.226259	ENSCHIG00000000219,ENSCHIG00000011708,ENSCHIG00000017295,ENSCHIG00000017390,ENSCHIG00000017471,ENSCHIG00000025038,ENSCHIG00000025316,ENSCHIG00000026271
BP	GO:0034383	low-density lipoprotein particle clearance	8	12	0.00531	0.226259	ENSCHIG00000010320,ENSCHIG00000014738,ENSCHIG00000016651,ENSCHIG00000018113,ENSCHIG00000020981,ENSCHIG00000025481,ENSCHIG00000026626,ENSCHIG00000027053
BP	GO:0043153	entrainment of circadian clock by photoperiod	8	12	0.00531	0.226259	ENSCHIG00000002460,ENSCHIG00000008907,ENSCHIG00000008989,ENSCHIG00000013044,ENSCHIG00000013197,ENSCHIG00000014557,ENSCHIG00000023621,ENSCHIG00000027028
BP	GO:0048469	cell maturation	43	110	0.00533	0.2264	ENSCHIG00000004374,ENSCHIG00000008795,ENSCHIG00000009543,ENSCHIG00000010414,ENSCHIG00000012181,ENSCHIG00000012199,ENSCHIG00000012843,ENSCHIG00000013856,ENSCHIG00000014726,ENSCHIG00000014779,ENSCHIG00000014975,ENSCHIG00000015034,ENSCHIG00000016080,ENSCHIG00000016322,ENSCHIG00000016817,ENSCHIG00000016901,ENSCHIG00000017645,ENSCHIG00000017768,ENSCHIG00000017924,ENSCHIG00000017929,ENSCHIG00000018293,…
BP	GO:0043436	oxoacid metabolic process	147	446	0.00542	0.226942	ENSCHIG00000000397,ENSCHIG00000000443,ENSCHIG00000000527,ENSCHIG00000001173,ENSCHIG00000001482,ENSCHIG00000001722,ENSCHIG00000001947,ENSCHIG00000002685,ENSCHIG00000003090,ENSCHIG00000004184,ENSCHIG00000004933,ENSCHIG00000005138,ENSCHIG00000005900,ENSCHIG00000006876,ENSCHIG00000007667,ENSCHIG00000007800,ENSCHIG00000008019,ENSCHIG00000008032,ENSCHIG00000008250,ENSCHIG00000008373,ENSCHIG00000008500,…
BP	GO:0021517	ventral spinal cord development	19	40	0.00542	0.226942	ENSCHIG00000006808,ENSCHIG00000013837,ENSCHIG00000014683,ENSCHIG00000014779,ENSCHIG00000015016,ENSCHIG00000015297,ENSCHIG00000016204,ENSCHIG00000017543,ENSCHIG00000017600,ENSCHIG00000017707,ENSCHIG00000021572,ENSCHIG00000022067,ENSCHIG00000022513,ENSCHIG00000023555,ENSCHIG00000023740,ENSCHIG00000023774,ENSCHIG00000024229,ENSCHIG00000024793,ENSCHIG00000025252
CC	GO:0071944	cell periphery	659	2267	0.00542	0.226942	ENSCHIG00000000071,ENSCHIG00000000101,ENSCHIG00000000107,ENSCHIG00000000292,ENSCHIG00000000314,ENSCHIG00000000331,ENSCHIG00000000382,ENSCHIG00000000423,ENSCHIG00000000433,ENSCHIG00000000437,ENSCHIG00000000443,ENSCHIG00000000474,ENSCHIG00000000508,ENSCHIG00000000579,ENSCHIG00000001085,ENSCHIG00000001165,ENSCHIG00000001779,ENSCHIG00000002050,ENSCHIG00000002743,ENSCHIG00000002772,ENSCHIG00000002861,…
BP	GO:0016202	regulation of striated muscle tissue development	36	89	0.00545	0.226942	ENSCHIG00000010863,ENSCHIG00000011122,ENSCHIG00000011883,ENSCHIG00000012951,ENSCHIG00000013761,ENSCHIG00000014418,ENSCHIG00000014847,ENSCHIG00000015143,ENSCHIG00000016128,ENSCHIG00000016168,ENSCHIG00000016206,ENSCHIG00000016322,ENSCHIG00000017009,ENSCHIG00000017070,ENSCHIG00000017090,ENSCHIG00000017707,ENSCHIG00000018437,ENSCHIG00000018863,ENSCHIG00000018957,ENSCHIG00000019181,ENSCHIG00000019782,…
BP	GO:0050680	negative regulation of epithelial cell proliferation	37	92	0.00546	0.226942	ENSCHIG00000000164,ENSCHIG00000004374,ENSCHIG00000009508,ENSCHIG00000010169,ENSCHIG00000011327,ENSCHIG00000012147,ENSCHIG00000012528,ENSCHIG00000013089,ENSCHIG00000013837,ENSCHIG00000013898,ENSCHIG00000016012,ENSCHIG00000016131,ENSCHIG00000016206,ENSCHIG00000017171,ENSCHIG00000017641,ENSCHIG00000017659,ENSCHIG00000018131,ENSCHIG00000018255,ENSCHIG00000019290,ENSCHIG00000019587,ENSCHIG00000020325,…
BP	GO:1901861	regulation of muscle tissue development	37	92	0.00546	0.226942	ENSCHIG00000010863,ENSCHIG00000011122,ENSCHIG00000011883,ENSCHIG00000012951,ENSCHIG00000013761,ENSCHIG00000014418,ENSCHIG00000014847,ENSCHIG00000015143,ENSCHIG00000016128,ENSCHIG00000016168,ENSCHIG00000016206,ENSCHIG00000016322,ENSCHIG00000017009,ENSCHIG00000017070,ENSCHIG00000017090,ENSCHIG00000017707,ENSCHIG00000018437,ENSCHIG00000018863,ENSCHIG00000018957,ENSCHIG00000019181,ENSCHIG00000019782,…
BP	GO:2000377	regulation of reactive oxygen species metabolic process	37	92	0.00546	0.226942	ENSCHIG00000008795,ENSCHIG00000010438,ENSCHIG00000011037,ENSCHIG00000011184,ENSCHIG00000011515,ENSCHIG00000011749,ENSCHIG00000012192,ENSCHIG00000012331,ENSCHIG00000012894,ENSCHIG00000013578,ENSCHIG00000014322,ENSCHIG00000016322,ENSCHIG00000016504,ENSCHIG00000017196,ENSCHIG00000017347,ENSCHIG00000017641,ENSCHIG00000018191,ENSCHIG00000018293,ENSCHIG00000018307,ENSCHIG00000019290,ENSCHIG00000019782,…
BP	GO:0072171	mesonephric tubule morphogenesis	24	54	0.00551	0.22832	ENSCHIG00000008882,ENSCHIG00000010169,ENSCHIG00000010517,ENSCHIG00000010778,ENSCHIG00000012951,ENSCHIG00000013837,ENSCHIG00000015297,ENSCHIG00000015635,ENSCHIG00000016322,ENSCHIG00000016901,ENSCHIG00000017929,ENSCHIG00000019044,ENSCHIG00000019181,ENSCHIG00000019761,ENSCHIG00000020340,ENSCHIG00000021149,ENSCHIG00000021670,ENSCHIG00000021782,ENSCHIG00000022001,ENSCHIG00000022067,ENSCHIG00000023555,…
BP	GO:0045875	negative regulation of sister chromatid cohesion	4	4	0.00572	0.231361	ENSCHIG00000000207,ENSCHIG00000007929,ENSCHIG00000013700,ENSCHIG00000013731
BP	GO:0060686	negative regulation of prostatic bud formation	4	4	0.00572	0.231361	ENSCHIG00000009982,ENSCHIG00000016131,ENSCHIG00000021149,ENSCHIG00000026729
BP	GO:0060710	chorio-allantoic fusion	4	4	0.00572	0.231361	ENSCHIG00000009982,ENSCHIG00000022716,ENSCHIG00000025316,ENSCHIG00000027269
BP	GO:0060800	regulation of cell differentiation involved in embryonic placenta development	4	4	0.00572	0.231361	ENSCHIG00000003232,ENSCHIG00000010771,ENSCHIG00000014308,ENSCHIG00000017917
BP	GO:0070487	monocyte aggregation	4	4	0.00572	0.231361	ENSCHIG00000009982,ENSCHIG00000020292,ENSCHIG00000021491,ENSCHIG00000024469
BP	GO:0072191	ureter smooth muscle development	4	4	0.00572	0.231361	ENSCHIG00000021149,ENSCHIG00000021670,ENSCHIG00000023555,ENSCHIG00000024896
BP	GO:0072193	ureter smooth muscle cell differentiation	4	4	0.00572	0.231361	ENSCHIG00000021149,ENSCHIG00000021670,ENSCHIG00000023555,ENSCHIG00000024896
BP	GO:1901723	negative regulation of cell proliferation involved in kidney development	4	4	0.00572	0.231361	ENSCHIG00000009982,ENSCHIG00000021149,ENSCHIG00000025038,ENSCHIG00000027232
BP	GO:0000122	negative regulation of transcription from RNA polymerase II promoter	184	571	0.00584	0.235512	ENSCHIG00000000478,ENSCHIG00000000579,ENSCHIG00000001154,ENSCHIG00000001918,ENSCHIG00000002022,ENSCHIG00000002460,ENSCHIG00000003424,ENSCHIG00000003729,ENSCHIG00000003853,ENSCHIG00000004259,ENSCHIG00000004374,ENSCHIG00000004900,ENSCHIG00000005911,ENSCHIG00000006086,ENSCHIG00000006391,ENSCHIG00000006784,ENSCHIG00000007602,ENSCHIG00000007665,ENSCHIG00000007687,ENSCHIG00000007966,ENSCHIG00000008467,…
BP	GO:0050810	regulation of steroid biosynthetic process	20	43	0.00589	0.236625	ENSCHIG00000010429,ENSCHIG00000011219,ENSCHIG00000012643,ENSCHIG00000012951,ENSCHIG00000012980,ENSCHIG00000014308,ENSCHIG00000016504,ENSCHIG00000016651,ENSCHIG00000017191,ENSCHIG00000017362,ENSCHIG00000017903,ENSCHIG00000019616,ENSCHIG00000020981,ENSCHIG00000021485,ENSCHIG00000022004,ENSCHIG00000023158,ENSCHIG00000023444,ENSCHIG00000023586,ENSCHIG00000024410,ENSCHIG00000024469
BP	GO:0010556	regulation of macromolecule biosynthetic process	630	2122	0.00591	0.236625	ENSCHIG00000000170,ENSCHIG00000000198,ENSCHIG00000000212,ENSCHIG00000000282,ENSCHIG00000000446,ENSCHIG00000000478,ENSCHIG00000000483,ENSCHIG00000000525,ENSCHIG00000000579,ENSCHIG00000001150,ENSCHIG00000001154,ENSCHIG00000001224,ENSCHIG00000001297,ENSCHIG00000001722,ENSCHIG00000001918,ENSCHIG00000001922,ENSCHIG00000002022,ENSCHIG00000002460,ENSCHIG00000002963,ENSCHIG00000003026,ENSCHIG00000003115,…
BP	GO:0006082	organic acid metabolic process	150	457	0.00592	0.236625	ENSCHIG00000000397,ENSCHIG00000000443,ENSCHIG00000000527,ENSCHIG00000001173,ENSCHIG00000001482,ENSCHIG00000001722,ENSCHIG00000001947,ENSCHIG00000002685,ENSCHIG00000003090,ENSCHIG00000004184,ENSCHIG00000004933,ENSCHIG00000005138,ENSCHIG00000005900,ENSCHIG00000006876,ENSCHIG00000007667,ENSCHIG00000007800,ENSCHIG00000008019,ENSCHIG00000008032,ENSCHIG00000008250,ENSCHIG00000008373,ENSCHIG00000008500,…
MF	GO:0005381	iron ion transmembrane transporter activity	4	4	0.00599	0.238184	ENSCHIG00000009638,ENSCHIG00000015676,ENSCHIG00000019342,ENSCHIG00000023885
MF	GO:0000981	RNA polymerase II transcription factor activity, sequence-specific DNA binding	170	519	0.00603	0.238184	ENSCHIG00000000170,ENSCHIG00000000446,ENSCHIG00000003296,ENSCHIG00000005326,ENSCHIG00000006086,ENSCHIG00000006808,ENSCHIG00000007281,ENSCHIG00000007326,ENSCHIG00000007602,ENSCHIG00000007665,ENSCHIG00000007687,ENSCHIG00000008467,ENSCHIG00000008795,ENSCHIG00000008882,ENSCHIG00000008990,ENSCHIG00000009075,ENSCHIG00000009793,ENSCHIG00000010239,ENSCHIG00000010414,ENSCHIG00000010459,ENSCHIG00000010484,…
BP	GO:0048588	developmental cell growth	47	123	0.00612	0.238184	ENSCHIG00000000579,ENSCHIG00000001118,ENSCHIG00000004157,ENSCHIG00000006804,ENSCHIG00000007566,ENSCHIG00000008067,ENSCHIG00000009097,ENSCHIG00000010670,ENSCHIG00000010917,ENSCHIG00000011011,ENSCHIG00000011767,ENSCHIG00000011831,ENSCHIG00000011883,ENSCHIG00000012065,ENSCHIG00000012119,ENSCHIG00000012699,ENSCHIG00000014755,ENSCHIG00000014920,ENSCHIG00000016092,ENSCHIG00000016131,ENSCHIG00000016192,…
BP	GO:0048660	regulation of smooth muscle cell proliferation	27	63	0.00613	0.238184	ENSCHIG00000001922,ENSCHIG00000006622,ENSCHIG00000009681,ENSCHIG00000011245,ENSCHIG00000011883,ENSCHIG00000012099,ENSCHIG00000012190,ENSCHIG00000016012,ENSCHIG00000016206,ENSCHIG00000016293,ENSCHIG00000016424,ENSCHIG00000016504,ENSCHIG00000016700,ENSCHIG00000016932,ENSCHIG00000016979,ENSCHIG00000017641,ENSCHIG00000018863,ENSCHIG00000019758,ENSCHIG00000020292,ENSCHIG00000020738,ENSCHIG00000021149,…
BP	GO:0031331	positive regulation of cellular catabolic process	79	224	0.00614	0.238184	ENSCHIG00000000074,ENSCHIG00000001684,ENSCHIG00000005692,ENSCHIG00000006477,ENSCHIG00000007307,ENSCHIG00000008250,ENSCHIG00000009037,ENSCHIG00000009126,ENSCHIG00000009529,ENSCHIG00000010259,ENSCHIG00000011018,ENSCHIG00000011956,ENSCHIG00000012123,ENSCHIG00000012331,ENSCHIG00000012356,ENSCHIG00000012892,ENSCHIG00000012952,ENSCHIG00000013443,ENSCHIG00000013943,ENSCHIG00000013947,ENSCHIG00000014001,…
BP	GO:0051241	negative regulation of multicellular organismal process	235	745	0.00622	0.238184	ENSCHIG00000000164,ENSCHIG00000000478,ENSCHIG00000000480,ENSCHIG00000000579,ENSCHIG00000001085,ENSCHIG00000001922,ENSCHIG00000003232,ENSCHIG00000003444,ENSCHIG00000005361,ENSCHIG00000005813,ENSCHIG00000007281,ENSCHIG00000007326,ENSCHIG00000007459,ENSCHIG00000007526,ENSCHIG00000008067,ENSCHIG00000008794,ENSCHIG00000008795,ENSCHIG00000008887,ENSCHIG00000008989,ENSCHIG00000009253,ENSCHIG00000009511,…
BP	GO:0010092	specification of animal organ identity	14	27	0.00626	0.238184	ENSCHIG00000011769,ENSCHIG00000012683,ENSCHIG00000012951,ENSCHIG00000014469,ENSCHIG00000014847,ENSCHIG00000015297,ENSCHIG00000016206,ENSCHIG00000018974,ENSCHIG00000020538,ENSCHIG00000021149,ENSCHIG00000021567,ENSCHIG00000022513,ENSCHIG00000024896,ENSCHIG00000025199
BP	GO:0048566	embryonic digestive tract development	14	27	0.00626	0.238184	ENSCHIG00000004522,ENSCHIG00000011323,ENSCHIG00000012683,ENSCHIG00000014211,ENSCHIG00000015297,ENSCHIG00000016128,ENSCHIG00000017600,ENSCHIG00000019495,ENSCHIG00000020142,ENSCHIG00000020355,ENSCHIG00000020738,ENSCHIG00000022660,ENSCHIG00000023555,ENSCHIG00000026074
BP	GO:0048662	negative regulation of smooth muscle cell proliferation	14	27	0.00626	0.238184	ENSCHIG00000001922,ENSCHIG00000012099,ENSCHIG00000016012,ENSCHIG00000016206,ENSCHIG00000016504,ENSCHIG00000016700,ENSCHIG00000016932,ENSCHIG00000016979,ENSCHIG00000019758,ENSCHIG00000021266,ENSCHIG00000021788,ENSCHIG00000022248,ENSCHIG00000022793,ENSCHIG00000026626
BP	GO:2000378	negative regulation of reactive oxygen species metabolic process	14	27	0.00626	0.238184	ENSCHIG00000010438,ENSCHIG00000014322,ENSCHIG00000016322,ENSCHIG00000018307,ENSCHIG00000019290,ENSCHIG00000019782,ENSCHIG00000020085,ENSCHIG00000020436,ENSCHIG00000021957,ENSCHIG00000022088,ENSCHIG00000022679,ENSCHIG00000024204,ENSCHIG00000026895,ENSCHIG00000027053
BP	GO:0014841	skeletal muscle satellite cell proliferation	7	10	0.00627	0.238184	ENSCHIG00000013898,ENSCHIG00000015819,ENSCHIG00000016168,ENSCHIG00000016459,ENSCHIG00000021331,ENSCHIG00000024896,ENSCHIG00000025358
BP	GO:0048012	hepatocyte growth factor receptor signaling pathway	7	10	0.00627	0.238184	ENSCHIG00000003071,ENSCHIG00000003279,ENSCHIG00000008067,ENSCHIG00000013752,ENSCHIG00000019782,ENSCHIG00000020502,ENSCHIG00000026368
BP	GO:0070932	histone H3 deacetylation	7	10	0.00627	0.238184	ENSCHIG00000013197,ENSCHIG00000016745,ENSCHIG00000018437,ENSCHIG00000019782,ENSCHIG00000020549,ENSCHIG00000023097,ENSCHIG00000025824
BP	GO:0072111	cell proliferation involved in kidney development	7	10	0.00627	0.238184	ENSCHIG00000009982,ENSCHIG00000012951,ENSCHIG00000013837,ENSCHIG00000021149,ENSCHIG00000023555,ENSCHIG00000025038,ENSCHIG00000027232
BP	GO:1990089	response to nerve growth factor	7	10	0.00627	0.238184	ENSCHIG00000001118,ENSCHIG00000010453,ENSCHIG00000012119,ENSCHIG00000014257,ENSCHIG00000020328,ENSCHIG00000021644,ENSCHIG00000022845
BP	GO:1990090	cellular response to nerve growth factor stimulus	7	10	0.00627	0.238184	ENSCHIG00000001118,ENSCHIG00000010453,ENSCHIG00000012119,ENSCHIG00000014257,ENSCHIG00000020328,ENSCHIG00000021644,ENSCHIG00000022845
BP	GO:0014855	striated muscle cell proliferation	21	46	0.0063	0.238184	ENSCHIG00000011122,ENSCHIG00000011281,ENSCHIG00000011507,ENSCHIG00000013898,ENSCHIG00000014418,ENSCHIG00000015143,ENSCHIG00000015819,ENSCHIG00000016168,ENSCHIG00000016206,ENSCHIG00000016459,ENSCHIG00000017090,ENSCHIG00000017707,ENSCHIG00000020738,ENSCHIG00000021331,ENSCHIG00000022660,ENSCHIG00000023555,ENSCHIG00000023939,ENSCHIG00000024896,ENSCHIG00000025358,ENSCHIG00000026064,ENSCHIG00000026965
BP	GO:0051145	smooth muscle cell differentiation	21	46	0.0063	0.238184	ENSCHIG00000000483,ENSCHIG00000012065,ENSCHIG00000012683,ENSCHIG00000016206,ENSCHIG00000016385,ENSCHIG00000017512,ENSCHIG00000017929,ENSCHIG00000019044,ENSCHIG00000019727,ENSCHIG00000021149,ENSCHIG00000021515,ENSCHIG00000021670,ENSCHIG00000022248,ENSCHIG00000022287,ENSCHIG00000022652,ENSCHIG00000022711,ENSCHIG00000023555,ENSCHIG00000024896,ENSCHIG00000026033,ENSCHIG00000026868,ENSCHIG00000026965
CC	GO:0098554	cytoplasmic side of endoplasmic reticulum membrane	6	8	0.00635	0.238184	ENSCHIG00000018686,ENSCHIG00000020318,ENSCHIG00000020340,ENSCHIG00000023043,ENSCHIG00000024733,ENSCHIG00000027045
BP	GO:0010594	regulation of endothelial cell migration	44	114	0.00636	0.238184	ENSCHIG00000006477,ENSCHIG00000007307,ENSCHIG00000008067,ENSCHIG00000010453,ENSCHIG00000010708,ENSCHIG00000010778,ENSCHIG00000011327,ENSCHIG00000011455,ENSCHIG00000011577,ENSCHIG00000011590,ENSCHIG00000011781,ENSCHIG00000013597,ENSCHIG00000013670,ENSCHIG00000014002,ENSCHIG00000014779,ENSCHIG00000015119,ENSCHIG00000015819,ENSCHIG00000015855,ENSCHIG00000016131,ENSCHIG00000016206,ENSCHIG00000016700,…
BP	GO:0071383	cellular response to steroid hormone stimulus	42	108	0.0065	0.238184	ENSCHIG00000003071,ENSCHIG00000003115,ENSCHIG00000004900,ENSCHIG00000005699,ENSCHIG00000007262,ENSCHIG00000007459,ENSCHIG00000009529,ENSCHIG00000009793,ENSCHIG00000009982,ENSCHIG00000011147,ENSCHIG00000011720,ENSCHIG00000011800,ENSCHIG00000012146,ENSCHIG00000013013,ENSCHIG00000013197,ENSCHIG00000013592,ENSCHIG00000014027,ENSCHIG00000015381,ENSCHIG00000015635,ENSCHIG00000016094,ENSCHIG00000016780,…
BP	GO:0021884	forebrain neuron development	10	17	0.00654	0.238184	ENSCHIG00000004216,ENSCHIG00000006876,ENSCHIG00000007687,ENSCHIG00000008067,ENSCHIG00000016092,ENSCHIG00000016131,ENSCHIG00000017047,ENSCHIG00000017645,ENSCHIG00000020727,ENSCHIG00000026290
BP	GO:0090050	positive regulation of cell migration involved in sprouting angiogenesis	10	17	0.00654	0.238184	ENSCHIG00000006477,ENSCHIG00000008067,ENSCHIG00000010453,ENSCHIG00000013597,ENSCHIG00000014779,ENSCHIG00000015119,ENSCHIG00000016700,ENSCHIG00000025145,ENSCHIG00000025824,ENSCHIG00000025868
BP	GO:0098743	cell aggregation	10	17	0.00654	0.238184	ENSCHIG00000009616,ENSCHIG00000012424,ENSCHIG00000013629,ENSCHIG00000015029,ENSCHIG00000015921,ENSCHIG00000017761,ENSCHIG00000021670,ENSCHIG00000021881,ENSCHIG00000021956,ENSCHIG00000024990
BP	GO:0051216	cartilage development	53	142	0.00655	0.238184	ENSCHIG00000001722,ENSCHIG00000002757,ENSCHIG00000005326,ENSCHIG00000007526,ENSCHIG00000009616,ENSCHIG00000010708,ENSCHIG00000011125,ENSCHIG00000011281,ENSCHIG00000011323,ENSCHIG00000011455,ENSCHIG00000011883,ENSCHIG00000012065,ENSCHIG00000012424,ENSCHIG00000012443,ENSCHIG00000012951,ENSCHIG00000013629,ENSCHIG00000014094,ENSCHIG00000014308,ENSCHIG00000014806,ENSCHIG00000015029,ENSCHIG00000015297,…
BP	GO:0001818	negative regulation of cytokine production	60	164	0.0066	0.238184	ENSCHIG00000001922,ENSCHIG00000005813,ENSCHIG00000008794,ENSCHIG00000008989,ENSCHIG00000009253,ENSCHIG00000009511,ENSCHIG00000009656,ENSCHIG00000009799,ENSCHIG00000010239,ENSCHIG00000010816,ENSCHIG00000010950,ENSCHIG00000012099,ENSCHIG00000012648,ENSCHIG00000012965,ENSCHIG00000013317,ENSCHIG00000013547,ENSCHIG00000014322,ENSCHIG00000014468,ENSCHIG00000015445,ENSCHIG00000015740,ENSCHIG00000015819,…
BP	GO:0060828	regulation of canonical Wnt signaling pathway	60	164	0.0066	0.238184	ENSCHIG00000003232,ENSCHIG00000007929,ENSCHIG00000008748,ENSCHIG00000009075,ENSCHIG00000009529,ENSCHIG00000009681,ENSCHIG00000009969,ENSCHIG00000010771,ENSCHIG00000010851,ENSCHIG00000011956,ENSCHIG00000012104,ENSCHIG00000012330,ENSCHIG00000012683,ENSCHIG00000012892,ENSCHIG00000012951,ENSCHIG00000013058,ENSCHIG00000013482,ENSCHIG00000013682,ENSCHIG00000014847,ENSCHIG00000015150,ENSCHIG00000015297,…
CC	GO:0071458	integral component of cytoplasmic side of endoplasmic reticulum membrane	5	6	0.00661	0.238184	ENSCHIG00000018686,ENSCHIG00000020318,ENSCHIG00000020340,ENSCHIG00000024733,ENSCHIG00000027045
CC	GO:0071556	integral component of lumenal side of endoplasmic reticulum membrane	5	6	0.00661	0.238184	ENSCHIG00000018686,ENSCHIG00000020318,ENSCHIG00000020340,ENSCHIG00000024733,ENSCHIG00000027045
CC	GO:0098553	lumenal side of endoplasmic reticulum membrane	5	6	0.00661	0.238184	ENSCHIG00000018686,ENSCHIG00000020318,ENSCHIG00000020340,ENSCHIG00000024733,ENSCHIG00000027045
BP	GO:0000165	MAPK cascade	152	465	0.00664	0.238184	ENSCHIG00000000212,ENSCHIG00000003071,ENSCHIG00000003321,ENSCHIG00000003384,ENSCHIG00000005604,ENSCHIG00000006250,ENSCHIG00000006477,ENSCHIG00000007951,ENSCHIG00000008067,ENSCHIG00000008094,ENSCHIG00000008393,ENSCHIG00000008697,ENSCHIG00000009544,ENSCHIG00000009619,ENSCHIG00000009887,ENSCHIG00000009982,ENSCHIG00000010169,ENSCHIG00000010446,ENSCHIG00000010451,ENSCHIG00000010453,ENSCHIG00000010589,…
BP	GO:0046890	regulation of lipid biosynthetic process	39	99	0.00665	0.238184	ENSCHIG00000008250,ENSCHIG00000008758,ENSCHIG00000009253,ENSCHIG00000010429,ENSCHIG00000011219,ENSCHIG00000012189,ENSCHIG00000012643,ENSCHIG00000012951,ENSCHIG00000012980,ENSCHIG00000013044,ENSCHIG00000013432,ENSCHIG00000013660,ENSCHIG00000014308,ENSCHIG00000015262,ENSCHIG00000016134,ENSCHIG00000016504,ENSCHIG00000016651,ENSCHIG00000016921,ENSCHIG00000017191,ENSCHIG00000017362,ENSCHIG00000017903,…
BP	GO:0007159	leukocyte cell-cell adhesion	85	244	0.00666	0.238184	ENSCHIG00000000282,ENSCHIG00000000389,ENSCHIG00000000579,ENSCHIG00000003544,ENSCHIG00000004382,ENSCHIG00000005650,ENSCHIG00000005794,ENSCHIG00000005813,ENSCHIG00000005882,ENSCHIG00000008069,ENSCHIG00000008374,ENSCHIG00000009511,ENSCHIG00000009799,ENSCHIG00000009914,ENSCHIG00000009982,ENSCHIG00000010169,ENSCHIG00000010383,ENSCHIG00000010446,ENSCHIG00000010816,ENSCHIG00000010998,ENSCHIG00000011507,…
BP	GO:0014068	positive regulation of phosphatidylinositol 3-kinase signaling	22	49	0.00667	0.238184	ENSCHIG00000000579,ENSCHIG00000001684,ENSCHIG00000006477,ENSCHIG00000010778,ENSCHIG00000013898,ENSCHIG00000013943,ENSCHIG00000015262,ENSCHIG00000015392,ENSCHIG00000015819,ENSCHIG00000016134,ENSCHIG00000016204,ENSCHIG00000018030,ENSCHIG00000018863,ENSCHIG00000019587,ENSCHIG00000019616,ENSCHIG00000019805,ENSCHIG00000019949,ENSCHIG00000021227,ENSCHIG00000021670,ENSCHIG00000022474,ENSCHIG00000022660,…
BP	GO:0016239	positive regulation of macroautophagy	22	49	0.00667	0.238184	ENSCHIG00000005692,ENSCHIG00000006477,ENSCHIG00000010259,ENSCHIG00000014368,ENSCHIG00000014414,ENSCHIG00000014755,ENSCHIG00000015638,ENSCHIG00000016099,ENSCHIG00000016424,ENSCHIG00000016668,ENSCHIG00000016700,ENSCHIG00000017855,ENSCHIG00000018030,ENSCHIG00000019195,ENSCHIG00000021963,ENSCHIG00000022497,ENSCHIG00000022526,ENSCHIG00000023043,ENSCHIG00000023698,ENSCHIG00000023821,ENSCHIG00000024222,…
BP	GO:0010837	regulation of keratinocyte proliferation	12	22	0.00667	0.238184	ENSCHIG00000012147,ENSCHIG00000012683,ENSCHIG00000017090,ENSCHIG00000017644,ENSCHIG00000019495,ENSCHIG00000019860,ENSCHIG00000020325,ENSCHIG00000022242,ENSCHIG00000022716,ENSCHIG00000023586,ENSCHIG00000023650,ENSCHIG00000024410
BP	GO:0060706	cell differentiation involved in embryonic placenta development	12	22	0.00667	0.238184	ENSCHIG00000003232,ENSCHIG00000010771,ENSCHIG00000014176,ENSCHIG00000014308,ENSCHIG00000017917,ENSCHIG00000018745,ENSCHIG00000019574,ENSCHIG00000020376,ENSCHIG00000023141,ENSCHIG00000023368,ENSCHIG00000023407,ENSCHIG00000026619
BP	GO:0070670	response to interleukin-4	12	22	0.00667	0.238184	ENSCHIG00000008989,ENSCHIG00000009142,ENSCHIG00000013752,ENSCHIG00000018025,ENSCHIG00000018422,ENSCHIG00000019258,ENSCHIG00000020247,ENSCHIG00000021644,ENSCHIG00000021723,ENSCHIG00000025038,ENSCHIG00000025078,ENSCHIG00000025316
BP	GO:0048699	generation of neurons	277	890	0.00668	0.238184	ENSCHIG00000000101,ENSCHIG00000000107,ENSCHIG00000000138,ENSCHIG00000000198,ENSCHIG00000000212,ENSCHIG00000000389,ENSCHIG00000000437,ENSCHIG00000000520,ENSCHIG00000000579,ENSCHIG00000001118,ENSCHIG00000002038,ENSCHIG00000003524,ENSCHIG00000004157,ENSCHIG00000004216,ENSCHIG00000004374,ENSCHIG00000006804,ENSCHIG00000006808,ENSCHIG00000006876,ENSCHIG00000007327,ENSCHIG00000007360,ENSCHIG00000007443,…
BP	GO:0008584	male gonad development	33	81	0.00669	0.238184	ENSCHIG00000002772,ENSCHIG00000005289,ENSCHIG00000008846,ENSCHIG00000008990,ENSCHIG00000010863,ENSCHIG00000012333,ENSCHIG00000013592,ENSCHIG00000013700,ENSCHIG00000014836,ENSCHIG00000016131,ENSCHIG00000016322,ENSCHIG00000016768,ENSCHIG00000016901,ENSCHIG00000018974,ENSCHIG00000019181,ENSCHIG00000019296,ENSCHIG00000020062,ENSCHIG00000020203,ENSCHIG00000020211,ENSCHIG00000020738,ENSCHIG00000021567,…
BP	GO:0051253	negative regulation of RNA metabolic process	263	842	0.00672	0.238184	ENSCHIG00000000198,ENSCHIG00000000478,ENSCHIG00000000483,ENSCHIG00000000525,ENSCHIG00000000579,ENSCHIG00000001154,ENSCHIG00000001297,ENSCHIG00000001918,ENSCHIG00000002022,ENSCHIG00000002460,ENSCHIG00000003026,ENSCHIG00000003424,ENSCHIG00000003729,ENSCHIG00000003853,ENSCHIG00000004259,ENSCHIG00000004374,ENSCHIG00000004900,ENSCHIG00000005326,ENSCHIG00000005911,ENSCHIG00000006086,ENSCHIG00000006391,…
MF	GO:0099095	ligand-gated anion channel activity	7	10	0.00673	0.238184	ENSCHIG00000016894,ENSCHIG00000017768,ENSCHIG00000018330,ENSCHIG00000019387,ENSCHIG00000020268,ENSCHIG00000024833,ENSCHIG00000026252
BP	GO:2000241	regulation of reproductive process	36	90	0.00673	0.238184	ENSCHIG00000003232,ENSCHIG00000009982,ENSCHIG00000010453,ENSCHIG00000010771,ENSCHIG00000011740,ENSCHIG00000014094,ENSCHIG00000014176,ENSCHIG00000014308,ENSCHIG00000014824,ENSCHIG00000016012,ENSCHIG00000016131,ENSCHIG00000017917,ENSCHIG00000018000,ENSCHIG00000018100,ENSCHIG00000018417,ENSCHIG00000018863,ENSCHIG00000019782,ENSCHIG00000021149,ENSCHIG00000021412,ENSCHIG00000021567,ENSCHIG00000021670,…
BP	GO:0072358	cardiovascular system development	160	492	0.00674	0.238184	ENSCHIG00000000164,ENSCHIG00000000282,ENSCHIG00000003232,ENSCHIG00000003279,ENSCHIG00000003384,ENSCHIG00000004522,ENSCHIG00000004685,ENSCHIG00000004688,ENSCHIG00000005156,ENSCHIG00000006477,ENSCHIG00000007307,ENSCHIG00000007326,ENSCHIG00000007665,ENSCHIG00000008067,ENSCHIG00000008795,ENSCHIG00000008989,ENSCHIG00000009619,ENSCHIG00000009681,ENSCHIG00000009982,ENSCHIG00000010160,ENSCHIG00000010453,…
BP	GO:0045444	fat cell differentiation	59	161	0.00675	0.238184	ENSCHIG00000003232,ENSCHIG00000006883,ENSCHIG00000007665,ENSCHIG00000008525,ENSCHIG00000009126,ENSCHIG00000009681,ENSCHIG00000010153,ENSCHIG00000010239,ENSCHIG00000010534,ENSCHIG00000010771,ENSCHIG00000011037,ENSCHIG00000011235,ENSCHIG00000012173,ENSCHIG00000012683,ENSCHIG00000012773,ENSCHIG00000012843,ENSCHIG00000012951,ENSCHIG00000013709,ENSCHIG00000013874,ENSCHIG00000013898,ENSCHIG00000014001,…
BP	GO:0010558	negative regulation of macromolecule biosynthetic process	292	942	0.00683	0.240381	ENSCHIG00000000198,ENSCHIG00000000478,ENSCHIG00000000483,ENSCHIG00000000525,ENSCHIG00000000579,ENSCHIG00000001154,ENSCHIG00000001297,ENSCHIG00000001918,ENSCHIG00000002022,ENSCHIG00000002460,ENSCHIG00000003026,ENSCHIG00000003424,ENSCHIG00000003729,ENSCHIG00000003853,ENSCHIG00000004259,ENSCHIG00000004374,ENSCHIG00000004900,ENSCHIG00000005326,ENSCHIG00000005911,ENSCHIG00000006086,ENSCHIG00000006391,…
BP	GO:0006355	regulation of transcription, DNA-templated	537	1797	0.00688	0.241513	ENSCHIG00000000170,ENSCHIG00000000212,ENSCHIG00000000282,ENSCHIG00000000446,ENSCHIG00000000478,ENSCHIG00000000483,ENSCHIG00000000525,ENSCHIG00000000579,ENSCHIG00000001150,ENSCHIG00000001154,ENSCHIG00000001297,ENSCHIG00000001722,ENSCHIG00000001918,ENSCHIG00000001922,ENSCHIG00000002022,ENSCHIG00000002460,ENSCHIG00000002963,ENSCHIG00000003026,ENSCHIG00000003115,ENSCHIG00000003296,ENSCHIG00000003321,…
BP	GO:0032990	cell part morphogenesis	129	389	0.00707	0.245985	ENSCHIG00000000074,ENSCHIG00000000101,ENSCHIG00000000437,ENSCHIG00000000579,ENSCHIG00000001118,ENSCHIG00000002038,ENSCHIG00000003524,ENSCHIG00000004157,ENSCHIG00000004216,ENSCHIG00000006804,ENSCHIG00000007327,ENSCHIG00000007566,ENSCHIG00000007687,ENSCHIG00000008067,ENSCHIG00000008393,ENSCHIG00000008467,ENSCHIG00000009075,ENSCHIG00000009097,ENSCHIG00000009348,ENSCHIG00000009809,ENSCHIG00000009982,…
BP	GO:0035809	regulation of urine volume	6	8	0.00708	0.245985	ENSCHIG00000004216,ENSCHIG00000007665,ENSCHIG00000011883,ENSCHIG00000013342,ENSCHIG00000022711,ENSCHIG00000024211
BP	GO:0043650	dicarboxylic acid biosynthetic process	6	8	0.00708	0.245985	ENSCHIG00000001482,ENSCHIG00000008500,ENSCHIG00000013261,ENSCHIG00000017045,ENSCHIG00000024327,ENSCHIG00000025717
BP	GO:0072075	metanephric mesenchyme development	6	8	0.00708	0.245985	ENSCHIG00000009982,ENSCHIG00000015635,ENSCHIG00000019181,ENSCHIG00000020340,ENSCHIG00000023555,ENSCHIG00000024896
BP	GO:0048523	negative regulation of cellular process	851	2913	0.00711	0.246395	ENSCHIG00000000074,ENSCHIG00000000164,ENSCHIG00000000198,ENSCHIG00000000207,ENSCHIG00000000239,ENSCHIG00000000241,ENSCHIG00000000292,ENSCHIG00000000360,ENSCHIG00000000389,ENSCHIG00000000437,ENSCHIG00000000439,ENSCHIG00000000446,ENSCHIG00000000478,ENSCHIG00000000483,ENSCHIG00000000508,ENSCHIG00000000525,ENSCHIG00000000579,ENSCHIG00000000599,ENSCHIG00000000725,ENSCHIG00000001154,ENSCHIG00000001297,…
BP	GO:0030011	maintenance of cell polarity	5	6	0.00727	0.248132	ENSCHIG00000000389,ENSCHIG00000009799,ENSCHIG00000021782,ENSCHIG00000024662,ENSCHIG00000024713
BP	GO:0030223	neutrophil differentiation	5	6	0.00727	0.248132	ENSCHIG00000018422,ENSCHIG00000018691,ENSCHIG00000021266,ENSCHIG00000025316,ENSCHIG00000027268
BP	GO:0035635	entry of bacterium into host cell	5	6	0.00727	0.248132	ENSCHIG00000009619,ENSCHIG00000010786,ENSCHIG00000013305,ENSCHIG00000019290,ENSCHIG00000020142
BP	GO:0048752	semicircular canal morphogenesis	5	6	0.00727	0.248132	ENSCHIG00000012683,ENSCHIG00000016385,ENSCHIG00000020292,ENSCHIG00000022001,ENSCHIG00000023757
BP	GO:0097065	anterior head development	5	6	0.00727	0.248132	ENSCHIG00000009616,ENSCHIG00000015147,ENSCHIG00000021670,ENSCHIG00000022067,ENSCHIG00000024076
BP	GO:2000535	regulation of entry of bacterium into host cell	5	6	0.00727	0.248132	ENSCHIG00000009619,ENSCHIG00000010786,ENSCHIG00000013305,ENSCHIG00000019290,ENSCHIG00000020142
BP	GO:1903506	regulation of nucleic acid-templated transcription	538	1802	0.00736	0.249945	ENSCHIG00000000170,ENSCHIG00000000212,ENSCHIG00000000282,ENSCHIG00000000446,ENSCHIG00000000478,ENSCHIG00000000483,ENSCHIG00000000525,ENSCHIG00000000579,ENSCHIG00000001150,ENSCHIG00000001154,ENSCHIG00000001297,ENSCHIG00000001722,ENSCHIG00000001918,ENSCHIG00000001922,ENSCHIG00000002022,ENSCHIG00000002460,ENSCHIG00000002963,ENSCHIG00000003026,ENSCHIG00000003115,ENSCHIG00000003296,ENSCHIG00000003321,…
BP	GO:0043542	endothelial cell migration	55	149	0.00736	0.249945	ENSCHIG00000004276,ENSCHIG00000006477,ENSCHIG00000007307,ENSCHIG00000008067,ENSCHIG00000010453,ENSCHIG00000010708,ENSCHIG00000010778,ENSCHIG00000011245,ENSCHIG00000011327,ENSCHIG00000011455,ENSCHIG00000011577,ENSCHIG00000011590,ENSCHIG00000011781,ENSCHIG00000012065,ENSCHIG00000013597,ENSCHIG00000013670,ENSCHIG00000013943,ENSCHIG00000014002,ENSCHIG00000014779,ENSCHIG00000015119,ENSCHIG00000015819,…
BP	GO:0001501	skeletal system development	121	363	0.00744	0.25203	ENSCHIG00000000579,ENSCHIG00000001722,ENSCHIG00000001838,ENSCHIG00000001918,ENSCHIG00000002757,ENSCHIG00000004522,ENSCHIG00000005289,ENSCHIG00000005326,ENSCHIG00000006808,ENSCHIG00000007526,ENSCHIG00000008787,ENSCHIG00000009075,ENSCHIG00000009348,ENSCHIG00000009616,ENSCHIG00000009982,ENSCHIG00000010169,ENSCHIG00000010239,ENSCHIG00000010484,ENSCHIG00000010708,ENSCHIG00000011125,ENSCHIG00000011281,…
BP	GO:0120039	plasma membrane bounded cell projection morphogenesis	124	373	0.00748	0.252507	ENSCHIG00000000101,ENSCHIG00000000437,ENSCHIG00000000579,ENSCHIG00000001118,ENSCHIG00000002038,ENSCHIG00000003524,ENSCHIG00000004157,ENSCHIG00000004216,ENSCHIG00000006804,ENSCHIG00000007327,ENSCHIG00000007566,ENSCHIG00000007687,ENSCHIG00000008067,ENSCHIG00000008393,ENSCHIG00000008467,ENSCHIG00000009075,ENSCHIG00000009097,ENSCHIG00000009348,ENSCHIG00000009809,ENSCHIG00000009982,ENSCHIG00000010670,…
BP	GO:0042475	odontogenesis of dentin-containing tooth	25	58	0.00751	0.252507	ENSCHIG00000009982,ENSCHIG00000010851,ENSCHIG00000012330,ENSCHIG00000012683,ENSCHIG00000012951,ENSCHIG00000014094,ENSCHIG00000015297,ENSCHIG00000015888,ENSCHIG00000016080,ENSCHIG00000016261,ENSCHIG00000017600,ENSCHIG00000019860,ENSCHIG00000020211,ENSCHIG00000020360,ENSCHIG00000020549,ENSCHIG00000020727,ENSCHIG00000021149,ENSCHIG00000022853,ENSCHIG00000023555,ENSCHIG00000024689,ENSCHIG00000024864,…
BP	GO:0048639	positive regulation of developmental growth	45	118	0.00751	0.252507	ENSCHIG00000000579,ENSCHIG00000004157,ENSCHIG00000004216,ENSCHIG00000006804,ENSCHIG00000007687,ENSCHIG00000008067,ENSCHIG00000009097,ENSCHIG00000009656,ENSCHIG00000009793,ENSCHIG00000010670,ENSCHIG00000010863,ENSCHIG00000010917,ENSCHIG00000011011,ENSCHIG00000011883,ENSCHIG00000011890,ENSCHIG00000012065,ENSCHIG00000013898,ENSCHIG00000014211,ENSCHIG00000014418,ENSCHIG00000014920,ENSCHIG00000016192,…
CC	GO:0031227	intrinsic component of endoplasmic reticulum membrane	31	77	0.00754	0.252889	ENSCHIG00000001062,ENSCHIG00000002739,ENSCHIG00000009119,ENSCHIG00000009348,ENSCHIG00000010320,ENSCHIG00000012032,ENSCHIG00000012189,ENSCHIG00000015617,ENSCHIG00000015887,ENSCHIG00000017175,ENSCHIG00000017259,ENSCHIG00000017903,ENSCHIG00000017969,ENSCHIG00000018686,ENSCHIG00000019376,ENSCHIG00000019791,ENSCHIG00000019950,ENSCHIG00000020010,ENSCHIG00000020318,ENSCHIG00000020335,ENSCHIG00000020340,…
CC	GO:0030176	integral component of endoplasmic reticulum membrane	29	71	0.00758	0.253602	ENSCHIG00000001062,ENSCHIG00000002739,ENSCHIG00000009119,ENSCHIG00000009348,ENSCHIG00000010320,ENSCHIG00000012032,ENSCHIG00000012189,ENSCHIG00000015887,ENSCHIG00000017175,ENSCHIG00000017259,ENSCHIG00000017903,ENSCHIG00000017969,ENSCHIG00000018686,ENSCHIG00000019376,ENSCHIG00000019791,ENSCHIG00000020010,ENSCHIG00000020318,ENSCHIG00000020335,ENSCHIG00000020340,ENSCHIG00000020365,ENSCHIG00000020410,…
BP	GO:0001525	angiogenesis	107	317	0.0076	0.253645	ENSCHIG00000000164,ENSCHIG00000003232,ENSCHIG00000003279,ENSCHIG00000003384,ENSCHIG00000004685,ENSCHIG00000004688,ENSCHIG00000005156,ENSCHIG00000006477,ENSCHIG00000007307,ENSCHIG00000007326,ENSCHIG00000008067,ENSCHIG00000008795,ENSCHIG00000008989,ENSCHIG00000009619,ENSCHIG00000010160,ENSCHIG00000010453,ENSCHIG00000010667,ENSCHIG00000011101,ENSCHIG00000011245,ENSCHIG00000011281,ENSCHIG00000011455,…
BP	GO:0043523	regulation of neuron apoptotic process	44	115	0.00762	0.253688	ENSCHIG00000007665,ENSCHIG00000008067,ENSCHIG00000009134,ENSCHIG00000010560,ENSCHIG00000012331,ENSCHIG00000012843,ENSCHIG00000014226,ENSCHIG00000015143,ENSCHIG00000015409,ENSCHIG00000015499,ENSCHIG00000015632,ENSCHIG00000015819,ENSCHIG00000016132,ENSCHIG00000016206,ENSCHIG00000016322,ENSCHIG00000016854,ENSCHIG00000017008,ENSCHIG00000017355,ENSCHIG00000017983,ENSCHIG00000018165,ENSCHIG00000018293,…
BP	GO:0050789	regulation of biological process	1722	6078	0.00767	0.253898	ENSCHIG00000000065,ENSCHIG00000000074,ENSCHIG00000000135,ENSCHIG00000000158,ENSCHIG00000000164,ENSCHIG00000000170,ENSCHIG00000000189,ENSCHIG00000000198,ENSCHIG00000000207,ENSCHIG00000000212,ENSCHIG00000000219,ENSCHIG00000000239,ENSCHIG00000000241,ENSCHIG00000000282,ENSCHIG00000000292,ENSCHIG00000000350,ENSCHIG00000000360,ENSCHIG00000000382,ENSCHIG00000000389,ENSCHIG00000000433,ENSCHIG00000000437,…
MF	GO:0033549	MAP kinase phosphatase activity	5	6	0.00768	0.253898	ENSCHIG00000008697,ENSCHIG00000011289,ENSCHIG00000011320,ENSCHIG00000021879,ENSCHIG00000023597
BP	GO:0009896	positive regulation of catabolic process	92	268	0.00771	0.253898	ENSCHIG00000000074,ENSCHIG00000001684,ENSCHIG00000005692,ENSCHIG00000006477,ENSCHIG00000007307,ENSCHIG00000008250,ENSCHIG00000008758,ENSCHIG00000009037,ENSCHIG00000009126,ENSCHIG00000009529,ENSCHIG00000010259,ENSCHIG00000011018,ENSCHIG00000011956,ENSCHIG00000012123,ENSCHIG00000012331,ENSCHIG00000012356,ENSCHIG00000012892,ENSCHIG00000012952,ENSCHIG00000013443,ENSCHIG00000013943,ENSCHIG00000013947,…
BP	GO:0001890	placenta development	43	112	0.00772	0.253898	ENSCHIG00000002126,ENSCHIG00000002159,ENSCHIG00000003232,ENSCHIG00000005265,ENSCHIG00000009656,ENSCHIG00000009982,ENSCHIG00000010771,ENSCHIG00000013122,ENSCHIG00000013682,ENSCHIG00000013898,ENSCHIG00000014176,ENSCHIG00000014308,ENSCHIG00000014499,ENSCHIG00000014779,ENSCHIG00000016012,ENSCHIG00000016979,ENSCHIG00000017347,ENSCHIG00000017917,ENSCHIG00000017929,ENSCHIG00000018194,ENSCHIG00000018558,…
BP	GO:0022408	negative regulation of cell-cell adhesion	43	112	0.00772	0.253898	ENSCHIG00000000389,ENSCHIG00000000725,ENSCHIG00000005813,ENSCHIG00000005882,ENSCHIG00000008887,ENSCHIG00000010169,ENSCHIG00000010816,ENSCHIG00000010998,ENSCHIG00000011507,ENSCHIG00000012104,ENSCHIG00000012648,ENSCHIG00000012951,ENSCHIG00000013752,ENSCHIG00000013943,ENSCHIG00000014049,ENSCHIG00000014211,ENSCHIG00000015297,ENSCHIG00000016979,ENSCHIG00000017196,ENSCHIG00000017335,ENSCHIG00000018365,…
BP	GO:2001141	regulation of RNA biosynthetic process	539	1807	0.00787	0.258205	ENSCHIG00000000170,ENSCHIG00000000212,ENSCHIG00000000282,ENSCHIG00000000446,ENSCHIG00000000478,ENSCHIG00000000483,ENSCHIG00000000525,ENSCHIG00000000579,ENSCHIG00000001150,ENSCHIG00000001154,ENSCHIG00000001297,ENSCHIG00000001722,ENSCHIG00000001918,ENSCHIG00000001922,ENSCHIG00000002022,ENSCHIG00000002460,ENSCHIG00000002963,ENSCHIG00000003026,ENSCHIG00000003115,ENSCHIG00000003296,ENSCHIG00000003321,…
CC	GO:0030659	cytoplasmic vesicle membrane	41	108	0.0079	0.258563	ENSCHIG00000000319,ENSCHIG00000000433,ENSCHIG00000010508,ENSCHIG00000011005,ENSCHIG00000011235,ENSCHIG00000011358,ENSCHIG00000011590,ENSCHIG00000012033,ENSCHIG00000012243,ENSCHIG00000012331,ENSCHIG00000012726,ENSCHIG00000013089,ENSCHIG00000013996,ENSCHIG00000014467,ENSCHIG00000014732,ENSCHIG00000015269,ENSCHIG00000015421,ENSCHIG00000015634,ENSCHIG00000015650,ENSCHIG00000016894,ENSCHIG00000016939,…
BP	GO:2001236	regulation of extrinsic apoptotic signaling pathway	40	103	0.00799	0.260878	ENSCHIG00000003232,ENSCHIG00000008067,ENSCHIG00000008989,ENSCHIG00000008990,ENSCHIG00000009616,ENSCHIG00000009619,ENSCHIG00000010667,ENSCHIG00000010771,ENSCHIG00000010778,ENSCHIG00000012683,ENSCHIG00000015269,ENSCHIG00000016322,ENSCHIG00000016459,ENSCHIG00000016700,ENSCHIG00000017090,ENSCHIG00000017614,ENSCHIG00000017641,ENSCHIG00000017761,ENSCHIG00000017858,ENSCHIG00000017983,ENSCHIG00000018863,…
BP	GO:0044786	cell cycle DNA replication	13	25	0.0081	0.262268	ENSCHIG00000011018,ENSCHIG00000011397,ENSCHIG00000012409,ENSCHIG00000013700,ENSCHIG00000014226,ENSCHIG00000016874,ENSCHIG00000018956,ENSCHIG00000019364,ENSCHIG00000023407,ENSCHIG00000023583,ENSCHIG00000025431,ENSCHIG00000026682,ENSCHIG00000026844
BP	GO:0060612	adipose tissue development	13	25	0.0081	0.262268	ENSCHIG00000009126,ENSCHIG00000010320,ENSCHIG00000013898,ENSCHIG00000013926,ENSCHIG00000016901,ENSCHIG00000019296,ENSCHIG00000019616,ENSCHIG00000020313,ENSCHIG00000020981,ENSCHIG00000021566,ENSCHIG00000023729,ENSCHIG00000024649,ENSCHIG00000027124
BP	GO:0061036	positive regulation of cartilage development	13	25	0.0081	0.262268	ENSCHIG00000011281,ENSCHIG00000011323,ENSCHIG00000011455,ENSCHIG00000012951,ENSCHIG00000015297,ENSCHIG00000016080,ENSCHIG00000016131,ENSCHIG00000017761,ENSCHIG00000018131,ENSCHIG00000021149,ENSCHIG00000021670,ENSCHIG00000026064,ENSCHIG00000027269
BP	GO:0006694	steroid biosynthetic process	29	70	0.00811	0.262268	ENSCHIG00000010429,ENSCHIG00000011219,ENSCHIG00000012643,ENSCHIG00000012951,ENSCHIG00000012980,ENSCHIG00000013592,ENSCHIG00000014308,ENSCHIG00000014977,ENSCHIG00000015034,ENSCHIG00000015158,ENSCHIG00000016504,ENSCHIG00000016651,ENSCHIG00000017191,ENSCHIG00000017362,ENSCHIG00000017768,ENSCHIG00000017903,ENSCHIG00000018000,ENSCHIG00000019616,ENSCHIG00000020194,ENSCHIG00000020981,ENSCHIG00000021485,…
BP	GO:0009954	proximal/distal pattern formation	16	33	0.00816	0.262632	ENSCHIG00000006808,ENSCHIG00000010414,ENSCHIG00000011251,ENSCHIG00000012683,ENSCHIG00000014836,ENSCHIG00000014903,ENSCHIG00000015297,ENSCHIG00000017070,ENSCHIG00000017355,ENSCHIG00000017600,ENSCHIG00000017851,ENSCHIG00000019761,ENSCHIG00000020787,ENSCHIG00000021655,ENSCHIG00000024864,ENSCHIG00000025199
BP	GO:2001057	reactive nitrogen species metabolic process	16	33	0.00816	0.262632	ENSCHIG00000001173,ENSCHIG00000008795,ENSCHIG00000011749,ENSCHIG00000014322,ENSCHIG00000016504,ENSCHIG00000017196,ENSCHIG00000019290,ENSCHIG00000020340,ENSCHIG00000021377,ENSCHIG00000021957,ENSCHIG00000022121,ENSCHIG00000024080,ENSCHIG00000024469,ENSCHIG00000024596,ENSCHIG00000025775,ENSCHIG00000027053
BP	GO:0048858	cell projection morphogenesis	124	374	0.00822	0.263384	ENSCHIG00000000101,ENSCHIG00000000437,ENSCHIG00000000579,ENSCHIG00000001118,ENSCHIG00000002038,ENSCHIG00000003524,ENSCHIG00000004157,ENSCHIG00000004216,ENSCHIG00000006804,ENSCHIG00000007327,ENSCHIG00000007566,ENSCHIG00000007687,ENSCHIG00000008067,ENSCHIG00000008393,ENSCHIG00000008467,ENSCHIG00000009075,ENSCHIG00000009097,ENSCHIG00000009348,ENSCHIG00000009809,ENSCHIG00000009982,ENSCHIG00000010670,…
BP	GO:0046546	development of primary male sexual characteristics	33	82	0.0083	0.263384	ENSCHIG00000002772,ENSCHIG00000005289,ENSCHIG00000008846,ENSCHIG00000008990,ENSCHIG00000010863,ENSCHIG00000012333,ENSCHIG00000013592,ENSCHIG00000013700,ENSCHIG00000014836,ENSCHIG00000016131,ENSCHIG00000016322,ENSCHIG00000016768,ENSCHIG00000016901,ENSCHIG00000018974,ENSCHIG00000019181,ENSCHIG00000019296,ENSCHIG00000020062,ENSCHIG00000020203,ENSCHIG00000020211,ENSCHIG00000020738,ENSCHIG00000021567,…
BP	GO:0001556	oocyte maturation	9	15	0.0083	0.263384	ENSCHIG00000012199,ENSCHIG00000018293,ENSCHIG00000019782,ENSCHIG00000021412,ENSCHIG00000022332,ENSCHIG00000024453,ENSCHIG00000025073,ENSCHIG00000025388,ENSCHIG00000026682
BP	GO:0009649	entrainment of circadian clock	9	15	0.0083	0.263384	ENSCHIG00000002460,ENSCHIG00000008907,ENSCHIG00000008989,ENSCHIG00000013044,ENSCHIG00000013197,ENSCHIG00000014557,ENSCHIG00000020910,ENSCHIG00000023621,ENSCHIG00000027028
BP	GO:0045649	regulation of macrophage differentiation	9	15	0.0083	0.263384	ENSCHIG00000004374,ENSCHIG00000013752,ENSCHIG00000014176,ENSCHIG00000014779,ENSCHIG00000019146,ENSCHIG00000021266,ENSCHIG00000026577,ENSCHIG00000026626,ENSCHIG00000027124
BP	GO:1902476	chloride transmembrane transport	9	15	0.0083	0.263384	ENSCHIG00000017045,ENSCHIG00000017768,ENSCHIG00000018330,ENSCHIG00000018337,ENSCHIG00000019387,ENSCHIG00000020268,ENSCHIG00000022523,ENSCHIG00000024833,ENSCHIG00000025110
BP	GO:0001568	blood vessel development	150	461	0.00836	0.264668	ENSCHIG00000000164,ENSCHIG00000000282,ENSCHIG00000003232,ENSCHIG00000003279,ENSCHIG00000003384,ENSCHIG00000004522,ENSCHIG00000004685,ENSCHIG00000004688,ENSCHIG00000005156,ENSCHIG00000006477,ENSCHIG00000007307,ENSCHIG00000007326,ENSCHIG00000007665,ENSCHIG00000008067,ENSCHIG00000008795,ENSCHIG00000008989,ENSCHIG00000009619,ENSCHIG00000009681,ENSCHIG00000009982,ENSCHIG00000010160,ENSCHIG00000010453,…
BP	GO:0001658	branching involved in ureteric bud morphogenesis	21	47	0.00849	0.264841	ENSCHIG00000008882,ENSCHIG00000010169,ENSCHIG00000010517,ENSCHIG00000010778,ENSCHIG00000012951,ENSCHIG00000013837,ENSCHIG00000015297,ENSCHIG00000015635,ENSCHIG00000016322,ENSCHIG00000016901,ENSCHIG00000019044,ENSCHIG00000019181,ENSCHIG00000019761,ENSCHIG00000020340,ENSCHIG00000021149,ENSCHIG00000021670,ENSCHIG00000022001,ENSCHIG00000022067,ENSCHIG00000023555,ENSCHIG00000024896,ENSCHIG00000026895
BP	GO:0034754	cellular hormone metabolic process	21	47	0.00849	0.264841	ENSCHIG00000005289,ENSCHIG00000007516,ENSCHIG00000009097,ENSCHIG00000010429,ENSCHIG00000012333,ENSCHIG00000012951,ENSCHIG00000014910,ENSCHIG00000015158,ENSCHIG00000015989,ENSCHIG00000016596,ENSCHIG00000017020,ENSCHIG00000017070,ENSCHIG00000017969,ENSCHIG00000018000,ENSCHIG00000020194,ENSCHIG00000020729,ENSCHIG00000021723,ENSCHIG00000022151,ENSCHIG00000023555,ENSCHIG00000023984,ENSCHIG00000026508
BP	GO:0006351	transcription, DNA-templated	549	1844	0.00851	0.264841	ENSCHIG00000000170,ENSCHIG00000000212,ENSCHIG00000000282,ENSCHIG00000000446,ENSCHIG00000000478,ENSCHIG00000000483,ENSCHIG00000000525,ENSCHIG00000000579,ENSCHIG00000001150,ENSCHIG00000001154,ENSCHIG00000001297,ENSCHIG00000001722,ENSCHIG00000001918,ENSCHIG00000001922,ENSCHIG00000002022,ENSCHIG00000002460,ENSCHIG00000002963,ENSCHIG00000003026,ENSCHIG00000003115,ENSCHIG00000003296,ENSCHIG00000003321,…
BP	GO:0034097	response to cytokine	152	468	0.00856	0.264841	ENSCHIG00000000219,ENSCHIG00000000483,ENSCHIG00000000525,ENSCHIG00000003384,ENSCHIG00000004382,ENSCHIG00000005650,ENSCHIG00000006556,ENSCHIG00000007522,ENSCHIG00000008019,ENSCHIG00000008069,ENSCHIG00000008094,ENSCHIG00000008989,ENSCHIG00000009142,ENSCHIG00000009756,ENSCHIG00000009793,ENSCHIG00000010071,ENSCHIG00000010124,ENSCHIG00000010254,ENSCHIG00000010446,ENSCHIG00000010453,ENSCHIG00000010863,…
BP	GO:1903507	negative regulation of nucleic acid-templated transcription	245	784	0.00857	0.264841	ENSCHIG00000000478,ENSCHIG00000000483,ENSCHIG00000000525,ENSCHIG00000000579,ENSCHIG00000001154,ENSCHIG00000001297,ENSCHIG00000001918,ENSCHIG00000002022,ENSCHIG00000002460,ENSCHIG00000003026,ENSCHIG00000003424,ENSCHIG00000003729,ENSCHIG00000003853,ENSCHIG00000004259,ENSCHIG00000004374,ENSCHIG00000004900,ENSCHIG00000005326,ENSCHIG00000005911,ENSCHIG00000006086,ENSCHIG00000006391,ENSCHIG00000006784,…
BP	GO:0010894	negative regulation of steroid biosynthetic process	11	20	0.0086	0.264841	ENSCHIG00000010429,ENSCHIG00000012951,ENSCHIG00000012980,ENSCHIG00000014308,ENSCHIG00000017191,ENSCHIG00000017903,ENSCHIG00000020981,ENSCHIG00000021485,ENSCHIG00000022004,ENSCHIG00000023158,ENSCHIG00000024410
BP	GO:0045939	negative regulation of steroid metabolic process	11	20	0.0086	0.264841	ENSCHIG00000010429,ENSCHIG00000012951,ENSCHIG00000012980,ENSCHIG00000014308,ENSCHIG00000017191,ENSCHIG00000017903,ENSCHIG00000020981,ENSCHIG00000021485,ENSCHIG00000022004,ENSCHIG00000023158,ENSCHIG00000024410
BP	GO:0055090	acylglycerol homeostasis	11	20	0.0086	0.264841	ENSCHIG00000008250,ENSCHIG00000010320,ENSCHIG00000013751,ENSCHIG00000017334,ENSCHIG00000018113,ENSCHIG00000020981,ENSCHIG00000022004,ENSCHIG00000023698,ENSCHIG00000025775,ENSCHIG00000026096,ENSCHIG00000026829
BP	GO:0060037	pharyngeal system development	11	20	0.0086	0.264841	ENSCHIG00000009982,ENSCHIG00000013837,ENSCHIG00000017929,ENSCHIG00000018998,ENSCHIG00000021149,ENSCHIG00000022001,ENSCHIG00000022513,ENSCHIG00000022652,ENSCHIG00000023984,ENSCHIG00000024896,ENSCHIG00000025038
BP	GO:0070328	triglyceride homeostasis	11	20	0.0086	0.264841	ENSCHIG00000008250,ENSCHIG00000010320,ENSCHIG00000013751,ENSCHIG00000017334,ENSCHIG00000018113,ENSCHIG00000020981,ENSCHIG00000022004,ENSCHIG00000023698,ENSCHIG00000025775,ENSCHIG00000026096,ENSCHIG00000026829
BP	GO:1901099	negative regulation of signal transduction in absence of ligand	11	20	0.0086	0.264841	ENSCHIG00000008990,ENSCHIG00000009616,ENSCHIG00000012683,ENSCHIG00000016322,ENSCHIG00000017858,ENSCHIG00000021932,ENSCHIG00000022001,ENSCHIG00000024469,ENSCHIG00000026577,ENSCHIG00000027012,ENSCHIG00000027268
BP	GO:2001240	negative regulation of extrinsic apoptotic signaling pathway in absence of ligand	11	20	0.0086	0.264841	ENSCHIG00000008990,ENSCHIG00000009616,ENSCHIG00000012683,ENSCHIG00000016322,ENSCHIG00000017858,ENSCHIG00000021932,ENSCHIG00000022001,ENSCHIG00000024469,ENSCHIG00000026577,ENSCHIG00000027012,ENSCHIG00000027268
BP	GO:2000112	regulation of cellular macromolecule biosynthetic process	612	2067	0.00862	0.264855	ENSCHIG00000000170,ENSCHIG00000000198,ENSCHIG00000000212,ENSCHIG00000000282,ENSCHIG00000000446,ENSCHIG00000000478,ENSCHIG00000000483,ENSCHIG00000000525,ENSCHIG00000000579,ENSCHIG00000001150,ENSCHIG00000001154,ENSCHIG00000001224,ENSCHIG00000001297,ENSCHIG00000001722,ENSCHIG00000001918,ENSCHIG00000001922,ENSCHIG00000002022,ENSCHIG00000002460,ENSCHIG00000002963,ENSCHIG00000003026,ENSCHIG00000003115,…
BP	GO:0021587	cerebellum morphogenesis	17	36	0.00896	0.273747	ENSCHIG00000012111,ENSCHIG00000013090,ENSCHIG00000014953,ENSCHIG00000016657,ENSCHIG00000017600,ENSCHIG00000019021,ENSCHIG00000019535,ENSCHIG00000019770,ENSCHIG00000020528,ENSCHIG00000020787,ENSCHIG00000021340,ENSCHIG00000022067,ENSCHIG00000022961,ENSCHIG00000024289,ENSCHIG00000024837,ENSCHIG00000025078,ENSCHIG00000025775
BP	GO:0021879	forebrain neuron differentiation	17	36	0.00896	0.273747	ENSCHIG00000004216,ENSCHIG00000006876,ENSCHIG00000007687,ENSCHIG00000008067,ENSCHIG00000009075,ENSCHIG00000011769,ENSCHIG00000014779,ENSCHIG00000016092,ENSCHIG00000016131,ENSCHIG00000017047,ENSCHIG00000017645,ENSCHIG00000019860,ENSCHIG00000020727,ENSCHIG00000022376,ENSCHIG00000022961,ENSCHIG00000024864,ENSCHIG00000026290
MF	GO:0016877	ligase activity, forming carbon-sulfur bonds	13	25	0.00897	0.273747	ENSCHIG00000000100,ENSCHIG00000007360,ENSCHIG00000009134,ENSCHIG00000011482,ENSCHIG00000012787,ENSCHIG00000014051,ENSCHIG00000021389,ENSCHIG00000021561,ENSCHIG00000022508,ENSCHIG00000023960,ENSCHIG00000024519,ENSCHIG00000024533,ENSCHIG00000026570
BP	GO:0097659	nucleic acid-templated transcription	550	1849	0.00908	0.276481	ENSCHIG00000000170,ENSCHIG00000000212,ENSCHIG00000000282,ENSCHIG00000000446,ENSCHIG00000000478,ENSCHIG00000000483,ENSCHIG00000000525,ENSCHIG00000000579,ENSCHIG00000001150,ENSCHIG00000001154,ENSCHIG00000001297,ENSCHIG00000001722,ENSCHIG00000001918,ENSCHIG00000001922,ENSCHIG00000002022,ENSCHIG00000002460,ENSCHIG00000002963,ENSCHIG00000003026,ENSCHIG00000003115,ENSCHIG00000003296,ENSCHIG00000003321,…
BP	GO:1902679	negative regulation of RNA biosynthetic process	245	785	0.00914	0.277684	ENSCHIG00000000478,ENSCHIG00000000483,ENSCHIG00000000525,ENSCHIG00000000579,ENSCHIG00000001154,ENSCHIG00000001297,ENSCHIG00000001918,ENSCHIG00000002022,ENSCHIG00000002460,ENSCHIG00000003026,ENSCHIG00000003424,ENSCHIG00000003729,ENSCHIG00000003853,ENSCHIG00000004259,ENSCHIG00000004374,ENSCHIG00000004900,ENSCHIG00000005326,ENSCHIG00000005911,ENSCHIG00000006086,ENSCHIG00000006391,ENSCHIG00000006784,…
CC	GO:0048786	presynaptic active zone	8	13	0.00921	0.279185	ENSCHIG00000000433,ENSCHIG00000007327,ENSCHIG00000012611,ENSCHIG00000012743,ENSCHIG00000016894,ENSCHIG00000017231,ENSCHIG00000017798,ENSCHIG00000026047
BP	GO:0030111	regulation of Wnt signaling pathway	73	208	0.00933	0.282116	ENSCHIG00000000292,ENSCHIG00000003232,ENSCHIG00000007929,ENSCHIG00000008748,ENSCHIG00000008856,ENSCHIG00000009075,ENSCHIG00000009529,ENSCHIG00000009681,ENSCHIG00000009969,ENSCHIG00000010414,ENSCHIG00000010771,ENSCHIG00000010851,ENSCHIG00000011602,ENSCHIG00000011757,ENSCHIG00000011956,ENSCHIG00000012104,ENSCHIG00000012330,ENSCHIG00000012683,ENSCHIG00000012892,ENSCHIG00000012951,ENSCHIG00000013058,…
BP	GO:0001912	positive regulation of leukocyte mediated cytotoxicity	14	28	0.00939	0.282116	ENSCHIG00000005794,ENSCHIG00000007110,ENSCHIG00000011155,ENSCHIG00000011749,ENSCHIG00000012378,ENSCHIG00000012648,ENSCHIG00000014839,ENSCHIG00000016236,ENSCHIG00000016932,ENSCHIG00000017732,ENSCHIG00000019718,ENSCHIG00000021723,ENSCHIG00000022793,ENSCHIG00000025944
BP	GO:0045214	sarcomere organization	14	28	0.00939	0.282116	ENSCHIG00000009814,ENSCHIG00000011507,ENSCHIG00000011883,ENSCHIG00000012065,ENSCHIG00000012778,ENSCHIG00000014376,ENSCHIG00000015758,ENSCHIG00000016206,ENSCHIG00000017707,ENSCHIG00000019555,ENSCHIG00000023924,ENSCHIG00000024713,ENSCHIG00000026064,ENSCHIG00000026676
BP	GO:0045892	negative regulation of transcription, DNA-templated	244	782	0.00939	0.282116	ENSCHIG00000000478,ENSCHIG00000000483,ENSCHIG00000000525,ENSCHIG00000000579,ENSCHIG00000001154,ENSCHIG00000001297,ENSCHIG00000001918,ENSCHIG00000002022,ENSCHIG00000002460,ENSCHIG00000003026,ENSCHIG00000003424,ENSCHIG00000003729,ENSCHIG00000003853,ENSCHIG00000004259,ENSCHIG00000004374,ENSCHIG00000004900,ENSCHIG00000005326,ENSCHIG00000005911,ENSCHIG00000006086,ENSCHIG00000006391,ENSCHIG00000006784,…
BP	GO:0051179	localization	951	3279	0.00943	0.282691	ENSCHIG00000000101,ENSCHIG00000000108,ENSCHIG00000000134,ENSCHIG00000000146,ENSCHIG00000000189,ENSCHIG00000000198,ENSCHIG00000000212,ENSCHIG00000000219,ENSCHIG00000000241,ENSCHIG00000000292,ENSCHIG00000000319,ENSCHIG00000000350,ENSCHIG00000000360,ENSCHIG00000000382,ENSCHIG00000000389,ENSCHIG00000000423,ENSCHIG00000000433,ENSCHIG00000000437,ENSCHIG00000000439,ENSCHIG00000000480,ENSCHIG00000000488,…
BP	GO:0030509	BMP signaling pathway	41	107	0.00948	0.282834	ENSCHIG00000007665,ENSCHIG00000007762,ENSCHIG00000009075,ENSCHIG00000009982,ENSCHIG00000010408,ENSCHIG00000011101,ENSCHIG00000011281,ENSCHIG00000011375,ENSCHIG00000011800,ENSCHIG00000012330,ENSCHIG00000012951,ENSCHIG00000014094,ENSCHIG00000014333,ENSCHIG00000014806,ENSCHIG00000014847,ENSCHIG00000015521,ENSCHIG00000016080,ENSCHIG00000016099,ENSCHIG00000016131,ENSCHIG00000016410,ENSCHIG00000017761,…
CC	GO:1903561	extracellular vesicle	25	60	0.00948	0.282834	ENSCHIG00000008887,ENSCHIG00000009078,ENSCHIG00000010000,ENSCHIG00000012726,ENSCHIG00000014920,ENSCHIG00000015421,ENSCHIG00000017075,ENSCHIG00000017335,ENSCHIG00000017391,ENSCHIG00000018133,ENSCHIG00000018525,ENSCHIG00000018952,ENSCHIG00000019018,ENSCHIG00000019298,ENSCHIG00000021028,ENSCHIG00000021090,ENSCHIG00000021500,ENSCHIG00000021973,ENSCHIG00000022444,ENSCHIG00000022754,ENSCHIG00000024469,…
CC	GO:0043230	extracellular organelle	26	63	0.00953	0.282834	ENSCHIG00000008887,ENSCHIG00000009078,ENSCHIG00000010000,ENSCHIG00000012120,ENSCHIG00000012726,ENSCHIG00000014920,ENSCHIG00000015421,ENSCHIG00000017075,ENSCHIG00000017335,ENSCHIG00000017391,ENSCHIG00000018133,ENSCHIG00000018525,ENSCHIG00000018952,ENSCHIG00000019018,ENSCHIG00000019298,ENSCHIG00000021028,ENSCHIG00000021090,ENSCHIG00000021500,ENSCHIG00000021973,ENSCHIG00000022444,ENSCHIG00000022754,…
BP	GO:0010563	negative regulation of phosphorus metabolic process	119	359	0.00956	0.282834	ENSCHIG00000000241,ENSCHIG00000000579,ENSCHIG00000000725,ENSCHIG00000001684,ENSCHIG00000003321,ENSCHIG00000003443,ENSCHIG00000004374,ENSCHIG00000004900,ENSCHIG00000006086,ENSCHIG00000008697,ENSCHIG00000008758,ENSCHIG00000009176,ENSCHIG00000009208,ENSCHIG00000009253,ENSCHIG00000009775,ENSCHIG00000009799,ENSCHIG00000009982,ENSCHIG00000010169,ENSCHIG00000010383,ENSCHIG00000010453,ENSCHIG00000010670,…
BP	GO:0045936	negative regulation of phosphate metabolic process	119	359	0.00956	0.282834	ENSCHIG00000000241,ENSCHIG00000000579,ENSCHIG00000000725,ENSCHIG00000001684,ENSCHIG00000003321,ENSCHIG00000003443,ENSCHIG00000004374,ENSCHIG00000004900,ENSCHIG00000006086,ENSCHIG00000008697,ENSCHIG00000008758,ENSCHIG00000009176,ENSCHIG00000009208,ENSCHIG00000009253,ENSCHIG00000009775,ENSCHIG00000009799,ENSCHIG00000009982,ENSCHIG00000010169,ENSCHIG00000010383,ENSCHIG00000010453,ENSCHIG00000010670,…
BP	GO:0021915	neural tube development	50	135	0.00956	0.282834	ENSCHIG00000001482,ENSCHIG00000003232,ENSCHIG00000009982,ENSCHIG00000010366,ENSCHIG00000010771,ENSCHIG00000013317,ENSCHIG00000013549,ENSCHIG00000013837,ENSCHIG00000014333,ENSCHIG00000015297,ENSCHIG00000015644,ENSCHIG00000015888,ENSCHIG00000016131,ENSCHIG00000016525,ENSCHIG00000016716,ENSCHIG00000016854,ENSCHIG00000017047,ENSCHIG00000017078,ENSCHIG00000017217,ENSCHIG00000017240,ENSCHIG00000017355,…
BP	GO:0021575	hindbrain morphogenesis	18	39	0.00967	0.285465	ENSCHIG00000012111,ENSCHIG00000013090,ENSCHIG00000014953,ENSCHIG00000016657,ENSCHIG00000017600,ENSCHIG00000017929,ENSCHIG00000019021,ENSCHIG00000019535,ENSCHIG00000019770,ENSCHIG00000020528,ENSCHIG00000020787,ENSCHIG00000021340,ENSCHIG00000022067,ENSCHIG00000022961,ENSCHIG00000024289,ENSCHIG00000024837,ENSCHIG00000025078,ENSCHIG00000025775
BP	GO:2001234	negative regulation of apoptotic signaling pathway	56	154	0.00972	0.286317	ENSCHIG00000000241,ENSCHIG00000001154,ENSCHIG00000002881,ENSCHIG00000008067,ENSCHIG00000008393,ENSCHIG00000008990,ENSCHIG00000009616,ENSCHIG00000009619,ENSCHIG00000009969,ENSCHIG00000010667,ENSCHIG00000010863,ENSCHIG00000010998,ENSCHIG00000011108,ENSCHIG00000011293,ENSCHIG00000012683,ENSCHIG00000012843,ENSCHIG00000014308,ENSCHIG00000014990,ENSCHIG00000015720,ENSCHIG00000016322,ENSCHIG00000016459,…
BP	GO:1905114	cell surface receptor signaling pathway involved in cell-cell signaling	102	303	0.00979	0.287754	ENSCHIG00000000292,ENSCHIG00000001118,ENSCHIG00000003232,ENSCHIG00000005692,ENSCHIG00000007169,ENSCHIG00000007929,ENSCHIG00000008393,ENSCHIG00000008748,ENSCHIG00000008856,ENSCHIG00000009075,ENSCHIG00000009529,ENSCHIG00000009681,ENSCHIG00000009969,ENSCHIG00000010414,ENSCHIG00000010534,ENSCHIG00000010771,ENSCHIG00000010851,ENSCHIG00000011358,ENSCHIG00000011602,ENSCHIG00000011757,ENSCHIG00000011956,…
BP	GO:0045995	regulation of embryonic development	37	95	0.00994	0.290725	ENSCHIG00000001918,ENSCHIG00000003232,ENSCHIG00000009875,ENSCHIG00000009982,ENSCHIG00000010771,ENSCHIG00000012104,ENSCHIG00000013317,ENSCHIG00000013398,ENSCHIG00000014308,ENSCHIG00000014418,ENSCHIG00000014779,ENSCHIG00000014847,ENSCHIG00000015412,ENSCHIG00000016131,ENSCHIG00000016975,ENSCHIG00000016979,ENSCHIG00000017196,ENSCHIG00000017334,ENSCHIG00000017917,ENSCHIG00000017929,ENSCHIG00000018100,…
BP	GO:0050920	regulation of chemotaxis	48	129	0.00996	0.290725	ENSCHIG00000000725,ENSCHIG00000006477,ENSCHIG00000008067,ENSCHIG00000008797,ENSCHIG00000009511,ENSCHIG00000009799,ENSCHIG00000010160,ENSCHIG00000010667,ENSCHIG00000010670,ENSCHIG00000010917,ENSCHIG00000010998,ENSCHIG00000011130,ENSCHIG00000011245,ENSCHIG00000011455,ENSCHIG00000011577,ENSCHIG00000011749,ENSCHIG00000011769,ENSCHIG00000012104,ENSCHIG00000012230,ENSCHIG00000012334,ENSCHIG00000012683,…
BP	GO:0048659	smooth muscle cell proliferation	27	65	0.01001	0.290725	ENSCHIG00000001922,ENSCHIG00000006622,ENSCHIG00000009681,ENSCHIG00000011245,ENSCHIG00000011883,ENSCHIG00000012099,ENSCHIG00000012190,ENSCHIG00000016012,ENSCHIG00000016206,ENSCHIG00000016293,ENSCHIG00000016424,ENSCHIG00000016504,ENSCHIG00000016700,ENSCHIG00000016932,ENSCHIG00000016979,ENSCHIG00000017641,ENSCHIG00000018863,ENSCHIG00000019758,ENSCHIG00000020292,ENSCHIG00000020738,ENSCHIG00000021149,…
BP	GO:0050767	regulation of neurogenesis	155	480	0.01002	0.290725	ENSCHIG00000000198,ENSCHIG00000000389,ENSCHIG00000000579,ENSCHIG00000003524,ENSCHIG00000004157,ENSCHIG00000004216,ENSCHIG00000006804,ENSCHIG00000008067,ENSCHIG00000008069,ENSCHIG00000008373,ENSCHIG00000009097,ENSCHIG00000009775,ENSCHIG00000009973,ENSCHIG00000009982,ENSCHIG00000010414,ENSCHIG00000010429,ENSCHIG00000010453,ENSCHIG00000010560,ENSCHIG00000010670,ENSCHIG00000010917,ENSCHIG00000011011,…
BP	GO:0048634	regulation of muscle organ development	36	92	0.01003	0.290725	ENSCHIG00000010863,ENSCHIG00000011122,ENSCHIG00000011883,ENSCHIG00000012951,ENSCHIG00000013761,ENSCHIG00000014418,ENSCHIG00000014847,ENSCHIG00000015143,ENSCHIG00000016128,ENSCHIG00000016168,ENSCHIG00000016206,ENSCHIG00000016322,ENSCHIG00000017009,ENSCHIG00000017070,ENSCHIG00000017090,ENSCHIG00000017707,ENSCHIG00000018437,ENSCHIG00000018863,ENSCHIG00000018957,ENSCHIG00000019181,ENSCHIG00000019782,…
BP	GO:0043254	regulation of protein complex assembly	83	241	0.01004	0.290725	ENSCHIG00000000525,ENSCHIG00000000599,ENSCHIG00000003071,ENSCHIG00000003435,ENSCHIG00000004259,ENSCHIG00000007522,ENSCHIG00000007762,ENSCHIG00000007827,ENSCHIG00000007953,ENSCHIG00000009748,ENSCHIG00000009775,ENSCHIG00000009799,ENSCHIG00000010169,ENSCHIG00000010383,ENSCHIG00000010427,ENSCHIG00000011241,ENSCHIG00000011358,ENSCHIG00000011605,ENSCHIG00000012065,ENSCHIG00000012119,ENSCHIG00000012331,…
BP	GO:0000904	cell morphogenesis involved in differentiation	141	433	0.01006	0.290725	ENSCHIG00000000101,ENSCHIG00000000107,ENSCHIG00000000164,ENSCHIG00000000437,ENSCHIG00000000579,ENSCHIG00000001085,ENSCHIG00000002038,ENSCHIG00000003524,ENSCHIG00000004216,ENSCHIG00000004374,ENSCHIG00000006804,ENSCHIG00000007327,ENSCHIG00000007687,ENSCHIG00000008067,ENSCHIG00000008393,ENSCHIG00000008467,ENSCHIG00000008491,ENSCHIG00000008990,ENSCHIG00000009075,ENSCHIG00000009097,ENSCHIG00000009348,…
MF	GO:0005254	chloride channel activity	17	36	0.0101	0.290725	ENSCHIG00000000488,ENSCHIG00000009899,ENSCHIG00000011611,ENSCHIG00000012109,ENSCHIG00000016148,ENSCHIG00000016253,ENSCHIG00000016894,ENSCHIG00000017182,ENSCHIG00000017768,ENSCHIG00000018330,ENSCHIG00000019387,ENSCHIG00000020268,ENSCHIG00000022523,ENSCHIG00000024833,ENSCHIG00000025110,ENSCHIG00000025403,ENSCHIG00000026252
BP	GO:0032774	RNA biosynthetic process	551	1855	0.01011	0.290725	ENSCHIG00000000170,ENSCHIG00000000212,ENSCHIG00000000282,ENSCHIG00000000446,ENSCHIG00000000478,ENSCHIG00000000483,ENSCHIG00000000525,ENSCHIG00000000579,ENSCHIG00000001150,ENSCHIG00000001154,ENSCHIG00000001297,ENSCHIG00000001722,ENSCHIG00000001918,ENSCHIG00000001922,ENSCHIG00000002022,ENSCHIG00000002460,ENSCHIG00000002963,ENSCHIG00000003026,ENSCHIG00000003115,ENSCHIG00000003296,ENSCHIG00000003321,…
MF	GO:0098772	molecular function regulator	215	677	0.01014	0.290725	ENSCHIG00000000212,ENSCHIG00000000474,ENSCHIG00000001085,ENSCHIG00000001154,ENSCHIG00000002829,ENSCHIG00000003115,ENSCHIG00000003321,ENSCHIG00000003444,ENSCHIG00000003518,ENSCHIG00000005238,ENSCHIG00000005692,ENSCHIG00000005813,ENSCHIG00000006484,ENSCHIG00000006692,ENSCHIG00000006838,ENSCHIG00000006935,ENSCHIG00000007526,ENSCHIG00000007602,ENSCHIG00000007665,ENSCHIG00000007908,ENSCHIG00000008067,…
BP	GO:0042303	molting cycle	34	86	0.01017	0.290725	ENSCHIG00000000292,ENSCHIG00000007198,ENSCHIG00000007762,ENSCHIG00000009533,ENSCHIG00000010851,ENSCHIG00000012111,ENSCHIG00000012134,ENSCHIG00000012330,ENSCHIG00000012683,ENSCHIG00000013197,ENSCHIG00000014308,ENSCHIG00000014499,ENSCHIG00000014847,ENSCHIG00000016131,ENSCHIG00000016322,ENSCHIG00000016855,ENSCHIG00000017240,ENSCHIG00000018190,ENSCHIG00000018417,ENSCHIG00000019181,ENSCHIG00000019385,…
BP	GO:0042633	hair cycle	34	86	0.01017	0.290725	ENSCHIG00000000292,ENSCHIG00000007198,ENSCHIG00000007762,ENSCHIG00000009533,ENSCHIG00000010851,ENSCHIG00000012111,ENSCHIG00000012134,ENSCHIG00000012330,ENSCHIG00000012683,ENSCHIG00000013197,ENSCHIG00000014308,ENSCHIG00000014499,ENSCHIG00000014847,ENSCHIG00000016131,ENSCHIG00000016322,ENSCHIG00000016855,ENSCHIG00000017240,ENSCHIG00000018190,ENSCHIG00000018417,ENSCHIG00000019181,ENSCHIG00000019385,…
BP	GO:0032101	regulation of response to external stimulus	149	460	0.01017	0.290725	ENSCHIG00000000480,ENSCHIG00000000508,ENSCHIG00000000721,ENSCHIG00000000725,ENSCHIG00000004216,ENSCHIG00000004374,ENSCHIG00000006477,ENSCHIG00000007459,ENSCHIG00000008067,ENSCHIG00000008358,ENSCHIG00000008794,ENSCHIG00000008797,ENSCHIG00000008887,ENSCHIG00000009083,ENSCHIG00000009511,ENSCHIG00000009656,ENSCHIG00000009793,ENSCHIG00000009799,ENSCHIG00000010160,ENSCHIG00000010648,ENSCHIG00000010667,…
BP	GO:0001657	ureteric bud development	32	80	0.01024	0.291169	ENSCHIG00000008882,ENSCHIG00000009982,ENSCHIG00000010169,ENSCHIG00000010517,ENSCHIG00000010778,ENSCHIG00000010816,ENSCHIG00000011281,ENSCHIG00000012230,ENSCHIG00000012951,ENSCHIG00000013837,ENSCHIG00000014806,ENSCHIG00000015297,ENSCHIG00000015635,ENSCHIG00000016322,ENSCHIG00000016901,ENSCHIG00000017929,ENSCHIG00000018366,ENSCHIG00000019044,ENSCHIG00000019181,ENSCHIG00000019461,ENSCHIG00000019761,…
BP	GO:0042476	odontogenesis	32	80	0.01024	0.291169	ENSCHIG00000009412,ENSCHIG00000009982,ENSCHIG00000010484,ENSCHIG00000010851,ENSCHIG00000012330,ENSCHIG00000012683,ENSCHIG00000012951,ENSCHIG00000014094,ENSCHIG00000015014,ENSCHIG00000015297,ENSCHIG00000015608,ENSCHIG00000015888,ENSCHIG00000016080,ENSCHIG00000016261,ENSCHIG00000017600,ENSCHIG00000018307,ENSCHIG00000019860,ENSCHIG00000020211,ENSCHIG00000020360,ENSCHIG00000020538,ENSCHIG00000020549,…
BP	GO:0021510	spinal cord development	31	77	0.01025	0.291169	ENSCHIG00000006808,ENSCHIG00000011375,ENSCHIG00000013685,ENSCHIG00000013837,ENSCHIG00000014226,ENSCHIG00000014683,ENSCHIG00000014779,ENSCHIG00000015016,ENSCHIG00000015297,ENSCHIG00000016149,ENSCHIG00000016204,ENSCHIG00000017543,ENSCHIG00000017600,ENSCHIG00000017707,ENSCHIG00000018259,ENSCHIG00000019810,ENSCHIG00000020340,ENSCHIG00000020787,ENSCHIG00000021572,ENSCHIG00000022067,ENSCHIG00000022513,…
BP	GO:0003128	heart field specification	8	13	0.01049	0.292658	ENSCHIG00000012951,ENSCHIG00000014469,ENSCHIG00000014847,ENSCHIG00000016206,ENSCHIG00000018974,ENSCHIG00000020538,ENSCHIG00000021149,ENSCHIG00000022513
BP	GO:0010661	positive regulation of muscle cell apoptotic process	8	13	0.01049	0.292658	ENSCHIG00000010662,ENSCHIG00000016424,ENSCHIG00000016504,ENSCHIG00000016932,ENSCHIG00000022248,ENSCHIG00000022793,ENSCHIG00000025051,ENSCHIG00000025624
BP	GO:0021514	ventral spinal cord interneuron differentiation	8	13	0.01049	0.292658	ENSCHIG00000014779,ENSCHIG00000015016,ENSCHIG00000015297,ENSCHIG00000017600,ENSCHIG00000023774,ENSCHIG00000024229,ENSCHIG00000024793,ENSCHIG00000025252
BP	GO:0032634	interleukin-5 production	8	13	0.01049	0.292658	ENSCHIG00000000219,ENSCHIG00000011708,ENSCHIG00000017295,ENSCHIG00000017390,ENSCHIG00000017471,ENSCHIG00000025038,ENSCHIG00000025316,ENSCHIG00000026271
BP	GO:0048532	anatomical structure arrangement	8	13	0.01049	0.292658	ENSCHIG00000008067,ENSCHIG00000016092,ENSCHIG00000017872,ENSCHIG00000019535,ENSCHIG00000020787,ENSCHIG00000021949,ENSCHIG00000025078,ENSCHIG00000025836
BP	GO:0001958	endochondral ossification	12	23	0.0105	0.292658	ENSCHIG00000009075,ENSCHIG00000009616,ENSCHIG00000011455,ENSCHIG00000011508,ENSCHIG00000012120,ENSCHIG00000012443,ENSCHIG00000016080,ENSCHIG00000016206,ENSCHIG00000021039,ENSCHIG00000021149,ENSCHIG00000022201,ENSCHIG00000024893
BP	GO:0036075	replacement ossification	12	23	0.0105	0.292658	ENSCHIG00000009075,ENSCHIG00000009616,ENSCHIG00000011455,ENSCHIG00000011508,ENSCHIG00000012120,ENSCHIG00000012443,ENSCHIG00000016080,ENSCHIG00000016206,ENSCHIG00000021039,ENSCHIG00000021149,ENSCHIG00000022201,ENSCHIG00000024893
BP	GO:0042269	regulation of natural killer cell mediated cytotoxicity	12	23	0.0105	0.292658	ENSCHIG00000007110,ENSCHIG00000011155,ENSCHIG00000011749,ENSCHIG00000012378,ENSCHIG00000012648,ENSCHIG00000016236,ENSCHIG00000016932,ENSCHIG00000019616,ENSCHIG00000019718,ENSCHIG00000021723,ENSCHIG00000022793,ENSCHIG00000025944
BP	GO:0045428	regulation of nitric oxide biosynthetic process	12	23	0.0105	0.292658	ENSCHIG00000008795,ENSCHIG00000011749,ENSCHIG00000014322,ENSCHIG00000016504,ENSCHIG00000017196,ENSCHIG00000019290,ENSCHIG00000020340,ENSCHIG00000021957,ENSCHIG00000022121,ENSCHIG00000024469,ENSCHIG00000024596,ENSCHIG00000027053
BP	GO:0001944	vasculature development	156	484	0.01054	0.292658	ENSCHIG00000000164,ENSCHIG00000000282,ENSCHIG00000003232,ENSCHIG00000003279,ENSCHIG00000003384,ENSCHIG00000004522,ENSCHIG00000004685,ENSCHIG00000004688,ENSCHIG00000005156,ENSCHIG00000006477,ENSCHIG00000007307,ENSCHIG00000007326,ENSCHIG00000007665,ENSCHIG00000008067,ENSCHIG00000008795,ENSCHIG00000008989,ENSCHIG00000009619,ENSCHIG00000009681,ENSCHIG00000009982,ENSCHIG00000010160,ENSCHIG00000010453,…
BP	GO:0021983	pituitary gland development	15	31	0.01054	0.292658	ENSCHIG00000004216,ENSCHIG00000005326,ENSCHIG00000010414,ENSCHIG00000012683,ENSCHIG00000012951,ENSCHIG00000014779,ENSCHIG00000016131,ENSCHIG00000016817,ENSCHIG00000017600,ENSCHIG00000017929,ENSCHIG00000021149,ENSCHIG00000022513,ENSCHIG00000024793,ENSCHIG00000026074,ENSCHIG00000026743
BP	GO:0098609	cell-cell adhesion	142	437	0.01062	0.294276	ENSCHIG00000000282,ENSCHIG00000000331,ENSCHIG00000000389,ENSCHIG00000000579,ENSCHIG00000000725,ENSCHIG00000003544,ENSCHIG00000004382,ENSCHIG00000005156,ENSCHIG00000005265,ENSCHIG00000005650,ENSCHIG00000005794,ENSCHIG00000005813,ENSCHIG00000005882,ENSCHIG00000007566,ENSCHIG00000008069,ENSCHIG00000008374,ENSCHIG00000008491,ENSCHIG00000008887,ENSCHIG00000008990,ENSCHIG00000009485,ENSCHIG00000009511,…
BP	GO:0060350	endochondral bone morphogenesis	20	45	0.01081	0.298597	ENSCHIG00000002757,ENSCHIG00000009075,ENSCHIG00000009616,ENSCHIG00000010708,ENSCHIG00000011455,ENSCHIG00000011508,ENSCHIG00000012120,ENSCHIG00000012443,ENSCHIG00000016080,ENSCHIG00000016128,ENSCHIG00000016206,ENSCHIG00000017761,ENSCHIG00000020538,ENSCHIG00000021039,ENSCHIG00000021149,ENSCHIG00000021412,ENSCHIG00000021670,ENSCHIG00000022201,ENSCHIG00000023977,ENSCHIG00000024893
MF	GO:0048018	receptor ligand activity	55	150	0.01082	0.298597	ENSCHIG00000000212,ENSCHIG00000006692,ENSCHIG00000007526,ENSCHIG00000007602,ENSCHIG00000009242,ENSCHIG00000010667,ENSCHIG00000010998,ENSCHIG00000011515,ENSCHIG00000011669,ENSCHIG00000011883,ENSCHIG00000012334,ENSCHIG00000012683,ENSCHIG00000012968,ENSCHIG00000014176,ENSCHIG00000014632,ENSCHIG00000015014,ENSCHIG00000015262,ENSCHIG00000015334,ENSCHIG00000015403,ENSCHIG00000015458,ENSCHIG00000015794,…
BP	GO:0002682	regulation of immune system process	250	805	0.01092	0.299469	ENSCHIG00000000219,ENSCHIG00000000239,ENSCHIG00000000282,ENSCHIG00000000389,ENSCHIG00000000483,ENSCHIG00000000508,ENSCHIG00000000725,ENSCHIG00000001154,ENSCHIG00000001922,ENSCHIG00000003444,ENSCHIG00000004216,ENSCHIG00000004374,ENSCHIG00000004382,ENSCHIG00000005289,ENSCHIG00000005794,ENSCHIG00000005813,ENSCHIG00000005882,ENSCHIG00000007110,ENSCHIG00000007198,ENSCHIG00000007281,ENSCHIG00000007288,…
BP	GO:0010810	regulation of cell-substrate adhesion	51	139	0.01092	0.299469	ENSCHIG00000000480,ENSCHIG00000001085,ENSCHIG00000003954,ENSCHIG00000006477,ENSCHIG00000008067,ENSCHIG00000008467,ENSCHIG00000010453,ENSCHIG00000011245,ENSCHIG00000011768,ENSCHIG00000011781,ENSCHIG00000011890,ENSCHIG00000012111,ENSCHIG00000012620,ENSCHIG00000013685,ENSCHIG00000013943,ENSCHIG00000014118,ENSCHIG00000014470,ENSCHIG00000015029,ENSCHIG00000015544,ENSCHIG00000015855,ENSCHIG00000016132,…
BP	GO:0030326	embryonic limb morphogenesis	43	114	0.01094	0.299469	ENSCHIG00000005326,ENSCHIG00000006808,ENSCHIG00000009075,ENSCHIG00000009097,ENSCHIG00000009982,ENSCHIG00000010366,ENSCHIG00000012443,ENSCHIG00000013317,ENSCHIG00000013837,ENSCHIG00000014094,ENSCHIG00000014418,ENSCHIG00000014826,ENSCHIG00000014836,ENSCHIG00000014847,ENSCHIG00000015297,ENSCHIG00000016080,ENSCHIG00000016128,ENSCHIG00000016131,ENSCHIG00000016525,ENSCHIG00000016596,ENSCHIG00000017070,…
BP	GO:0035113	embryonic appendage morphogenesis	43	114	0.01094	0.299469	ENSCHIG00000005326,ENSCHIG00000006808,ENSCHIG00000009075,ENSCHIG00000009097,ENSCHIG00000009982,ENSCHIG00000010366,ENSCHIG00000012443,ENSCHIG00000013317,ENSCHIG00000013837,ENSCHIG00000014094,ENSCHIG00000014418,ENSCHIG00000014826,ENSCHIG00000014836,ENSCHIG00000014847,ENSCHIG00000015297,ENSCHIG00000016080,ENSCHIG00000016128,ENSCHIG00000016131,ENSCHIG00000016525,ENSCHIG00000016596,ENSCHIG00000017070,…
BP	GO:0010884	positive regulation of lipid storage	10	18	0.01112	0.303042	ENSCHIG00000006883,ENSCHIG00000016651,ENSCHIG00000018113,ENSCHIG00000020010,ENSCHIG00000020436,ENSCHIG00000021957,ENSCHIG00000023836,ENSCHIG00000025905,ENSCHIG00000026096,ENSCHIG00000027007
BP	GO:0040020	regulation of meiotic nuclear division	10	18	0.01112	0.303042	ENSCHIG00000014094,ENSCHIG00000014176,ENSCHIG00000014824,ENSCHIG00000016131,ENSCHIG00000018100,ENSCHIG00000019782,ENSCHIG00000022958,ENSCHIG00000023446,ENSCHIG00000024212,ENSCHIG00000026682
BP	GO:0031323	regulation of cellular metabolic process	975	3370	0.01116	0.303042	ENSCHIG00000000065,ENSCHIG00000000074,ENSCHIG00000000158,ENSCHIG00000000170,ENSCHIG00000000198,ENSCHIG00000000212,ENSCHIG00000000239,ENSCHIG00000000241,ENSCHIG00000000282,ENSCHIG00000000446,ENSCHIG00000000478,ENSCHIG00000000483,ENSCHIG00000000525,ENSCHIG00000000579,ENSCHIG00000000725,ENSCHIG00000001150,ENSCHIG00000001154,ENSCHIG00000001224,ENSCHIG00000001297,ENSCHIG00000001534,ENSCHIG00000001684,…
BP	GO:0007507	heart development	120	364	0.01116	0.303042	ENSCHIG00000000282,ENSCHIG00000001482,ENSCHIG00000003232,ENSCHIG00000003341,ENSCHIG00000004374,ENSCHIG00000004522,ENSCHIG00000004688,ENSCHIG00000006622,ENSCHIG00000008067,ENSCHIG00000008491,ENSCHIG00000008787,ENSCHIG00000009508,ENSCHIG00000009616,ENSCHIG00000009982,ENSCHIG00000010239,ENSCHIG00000010366,ENSCHIG00000010603,ENSCHIG00000010670,ENSCHIG00000010771,ENSCHIG00000010816,ENSCHIG00000011101,…
BP	GO:0048706	embryonic skeletal system development	41	108	0.01131	0.306501	ENSCHIG00000004522,ENSCHIG00000009348,ENSCHIG00000009616,ENSCHIG00000009982,ENSCHIG00000010169,ENSCHIG00000011125,ENSCHIG00000012181,ENSCHIG00000012424,ENSCHIG00000014427,ENSCHIG00000015029,ENSCHIG00000015297,ENSCHIG00000015644,ENSCHIG00000016080,ENSCHIG00000016128,ENSCHIG00000016131,ENSCHIG00000016206,ENSCHIG00000016385,ENSCHIG00000016596,ENSCHIG00000016716,ENSCHIG00000017872,ENSCHIG00000017963,…
MF	GO:0043565	sequence-specific DNA binding	236	750	0.01139	0.308053	ENSCHIG00000000170,ENSCHIG00000000446,ENSCHIG00000001150,ENSCHIG00000001297,ENSCHIG00000001918,ENSCHIG00000002022,ENSCHIG00000003296,ENSCHIG00000003405,ENSCHIG00000003424,ENSCHIG00000003853,ENSCHIG00000004374,ENSCHIG00000004900,ENSCHIG00000005326,ENSCHIG00000006086,ENSCHIG00000006808,ENSCHIG00000006921,ENSCHIG00000007262,ENSCHIG00000007281,ENSCHIG00000007326,ENSCHIG00000007665,ENSCHIG00000007687,…
BP	GO:0019752	carboxylic acid metabolic process	131	401	0.01144	0.308789	ENSCHIG00000000397,ENSCHIG00000000443,ENSCHIG00000000527,ENSCHIG00000001482,ENSCHIG00000001947,ENSCHIG00000002685,ENSCHIG00000003090,ENSCHIG00000004184,ENSCHIG00000005138,ENSCHIG00000005900,ENSCHIG00000006876,ENSCHIG00000007667,ENSCHIG00000008019,ENSCHIG00000008032,ENSCHIG00000008250,ENSCHIG00000008373,ENSCHIG00000008500,ENSCHIG00000009078,ENSCHIG00000009097,ENSCHIG00000009133,ENSCHIG00000009229,…
BP	GO:0055001	muscle cell development	40	105	0.01149	0.309522	ENSCHIG00000003341,ENSCHIG00000008491,ENSCHIG00000009793,ENSCHIG00000009814,ENSCHIG00000010603,ENSCHIG00000011507,ENSCHIG00000011883,ENSCHIG00000012065,ENSCHIG00000012778,ENSCHIG00000013089,ENSCHIG00000014376,ENSCHIG00000015758,ENSCHIG00000016128,ENSCHIG00000016206,ENSCHIG00000016322,ENSCHIG00000016459,ENSCHIG00000017118,ENSCHIG00000017707,ENSCHIG00000017929,ENSCHIG00000017983,ENSCHIG00000018437,…
BP	GO:0002064	epithelial cell development	55	152	0.01152	0.309714	ENSCHIG00000000164,ENSCHIG00000003162,ENSCHIG00000003280,ENSCHIG00000005604,ENSCHIG00000009508,ENSCHIG00000010414,ENSCHIG00000010429,ENSCHIG00000010708,ENSCHIG00000010816,ENSCHIG00000011101,ENSCHIG00000011125,ENSCHIG00000012333,ENSCHIG00000012370,ENSCHIG00000013381,ENSCHIG00000013700,ENSCHIG00000014004,ENSCHIG00000014206,ENSCHIG00000016131,ENSCHIG00000016132,ENSCHIG00000016768,ENSCHIG00000016901,…
BP	GO:0031589	cell-substrate adhesion	78	226	0.01162	0.311168	ENSCHIG00000000101,ENSCHIG00000000480,ENSCHIG00000001085,ENSCHIG00000003954,ENSCHIG00000006477,ENSCHIG00000008067,ENSCHIG00000008467,ENSCHIG00000008491,ENSCHIG00000009619,ENSCHIG00000010453,ENSCHIG00000010851,ENSCHIG00000011245,ENSCHIG00000011768,ENSCHIG00000011781,ENSCHIG00000011890,ENSCHIG00000012065,ENSCHIG00000012111,ENSCHIG00000012147,ENSCHIG00000012390,ENSCHIG00000012620,ENSCHIG00000013685,…
BP	GO:1903670	regulation of sprouting angiogenesis	22	51	0.01162	0.311168	ENSCHIG00000006477,ENSCHIG00000007326,ENSCHIG00000008067,ENSCHIG00000008795,ENSCHIG00000010453,ENSCHIG00000011281,ENSCHIG00000012370,ENSCHIG00000013597,ENSCHIG00000014002,ENSCHIG00000014779,ENSCHIG00000015119,ENSCHIG00000016056,ENSCHIG00000016700,ENSCHIG00000016979,ENSCHIG00000017196,ENSCHIG00000017641,ENSCHIG00000018366,ENSCHIG00000020787,ENSCHIG00000021532,ENSCHIG00000025145,ENSCHIG00000025824,…
CC	GO:0030666	endocytic vesicle membrane	7	11	0.01172	0.313227	ENSCHIG00000011590,ENSCHIG00000012726,ENSCHIG00000014467,ENSCHIG00000015634,ENSCHIG00000022282,ENSCHIG00000022984,ENSCHIG00000026269
BP	GO:0051093	negative regulation of developmental process	198	628	0.01179	0.314477	ENSCHIG00000000164,ENSCHIG00000000478,ENSCHIG00000000483,ENSCHIG00000000579,ENSCHIG00000003232,ENSCHIG00000003444,ENSCHIG00000004374,ENSCHIG00000004900,ENSCHIG00000005361,ENSCHIG00000007281,ENSCHIG00000007326,ENSCHIG00000007526,ENSCHIG00000008067,ENSCHIG00000008795,ENSCHIG00000008797,ENSCHIG00000008989,ENSCHIG00000009037,ENSCHIG00000009619,ENSCHIG00000009934,ENSCHIG00000009982,ENSCHIG00000010071,…
BP	GO:0010817	regulation of hormone levels	85	249	0.01185	0.315457	ENSCHIG00000000439,ENSCHIG00000001947,ENSCHIG00000004216,ENSCHIG00000004522,ENSCHIG00000004933,ENSCHIG00000005289,ENSCHIG00000005361,ENSCHIG00000006913,ENSCHIG00000007262,ENSCHIG00000007516,ENSCHIG00000007665,ENSCHIG00000008019,ENSCHIG00000009097,ENSCHIG00000009335,ENSCHIG00000009656,ENSCHIG00000009681,ENSCHIG00000010042,ENSCHIG00000010429,ENSCHIG00000011515,ENSCHIG00000011883,ENSCHIG00000012333,…
BP	GO:2000027	regulation of organ morphogenesis	47	127	0.01192	0.316698	ENSCHIG00000009529,ENSCHIG00000009982,ENSCHIG00000010778,ENSCHIG00000012413,ENSCHIG00000012683,ENSCHIG00000012951,ENSCHIG00000014094,ENSCHIG00000014176,ENSCHIG00000014418,ENSCHIG00000014469,ENSCHIG00000014847,ENSCHIG00000015138,ENSCHIG00000015608,ENSCHIG00000016080,ENSCHIG00000016131,ENSCHIG00000016261,ENSCHIG00000016322,ENSCHIG00000016901,ENSCHIG00000017078,ENSCHIG00000017171,ENSCHIG00000017240,…
MF	GO:0031406	carboxylic acid binding	29	71	0.01197	0.316784	ENSCHIG00000000474,ENSCHIG00000004184,ENSCHIG00000005604,ENSCHIG00000005650,ENSCHIG00000009097,ENSCHIG00000010560,ENSCHIG00000011037,ENSCHIG00000012331,ENSCHIG00000012684,ENSCHIG00000013114,ENSCHIG00000013898,ENSCHIG00000017045,ENSCHIG00000017070,ENSCHIG00000017334,ENSCHIG00000017391,ENSCHIG00000017452,ENSCHIG00000017466,ENSCHIG00000018952,ENSCHIG00000020268,ENSCHIG00000020314,ENSCHIG00000020981,…
MF	GO:0043177	organic acid binding	29	71	0.01197	0.316784	ENSCHIG00000000474,ENSCHIG00000004184,ENSCHIG00000005604,ENSCHIG00000005650,ENSCHIG00000009097,ENSCHIG00000010560,ENSCHIG00000011037,ENSCHIG00000012331,ENSCHIG00000012684,ENSCHIG00000013114,ENSCHIG00000013898,ENSCHIG00000017045,ENSCHIG00000017070,ENSCHIG00000017334,ENSCHIG00000017391,ENSCHIG00000017452,ENSCHIG00000017466,ENSCHIG00000018952,ENSCHIG00000020268,ENSCHIG00000020314,ENSCHIG00000020981,…
MF	GO:0030545	receptor regulator activity	63	176	0.01205	0.31828	ENSCHIG00000000212,ENSCHIG00000003115,ENSCHIG00000005238,ENSCHIG00000006692,ENSCHIG00000007526,ENSCHIG00000007602,ENSCHIG00000008777,ENSCHIG00000009242,ENSCHIG00000010667,ENSCHIG00000010895,ENSCHIG00000010998,ENSCHIG00000011515,ENSCHIG00000011669,ENSCHIG00000011883,ENSCHIG00000012334,ENSCHIG00000012683,ENSCHIG00000012968,ENSCHIG00000014176,ENSCHIG00000014632,ENSCHIG00000014675,ENSCHIG00000014847,…
BP	GO:0045216	cell-cell junction organization	53	146	0.01209	0.318715	ENSCHIG00000000350,ENSCHIG00000000389,ENSCHIG00000001922,ENSCHIG00000006477,ENSCHIG00000008067,ENSCHIG00000008748,ENSCHIG00000008887,ENSCHIG00000010169,ENSCHIG00000010778,ENSCHIG00000012065,ENSCHIG00000012111,ENSCHIG00000012147,ENSCHIG00000013421,ENSCHIG00000013553,ENSCHIG00000013943,ENSCHIG00000014206,ENSCHIG00000014308,ENSCHIG00000015544,ENSCHIG00000015855,ENSCHIG00000016132,ENSCHIG00000016322,…
BP	GO:0048599	oocyte development	13	26	0.01217	0.320201	ENSCHIG00000012199,ENSCHIG00000016322,ENSCHIG00000018293,ENSCHIG00000018863,ENSCHIG00000019782,ENSCHIG00000021412,ENSCHIG00000022332,ENSCHIG00000024212,ENSCHIG00000024398,ENSCHIG00000024453,ENSCHIG00000025073,ENSCHIG00000025388,ENSCHIG00000026682
BP	GO:0048663	neuron fate commitment	25	60	0.01235	0.324101	ENSCHIG00000000138,ENSCHIG00000006808,ENSCHIG00000011769,ENSCHIG00000013309,ENSCHIG00000014779,ENSCHIG00000015016,ENSCHIG00000015297,ENSCHIG00000017600,ENSCHIG00000017929,ENSCHIG00000019181,ENSCHIG00000019860,ENSCHIG00000020787,ENSCHIG00000021149,ENSCHIG00000022001,ENSCHIG00000022376,ENSCHIG00000022513,ENSCHIG00000023545,ENSCHIG00000023555,ENSCHIG00000023740,ENSCHIG00000023774,ENSCHIG00000024229,…
BP	GO:0043401	steroid hormone mediated signaling pathway	34	87	0.01237	0.324101	ENSCHIG00000003071,ENSCHIG00000003115,ENSCHIG00000007262,ENSCHIG00000009529,ENSCHIG00000009982,ENSCHIG00000011147,ENSCHIG00000011720,ENSCHIG00000011800,ENSCHIG00000012146,ENSCHIG00000013013,ENSCHIG00000013197,ENSCHIG00000013592,ENSCHIG00000014027,ENSCHIG00000015635,ENSCHIG00000016094,ENSCHIG00000016780,ENSCHIG00000016817,ENSCHIG00000016946,ENSCHIG00000017090,ENSCHIG00000017171,ENSCHIG00000017651,…
BP	GO:0070663	regulation of leukocyte proliferation	52	143	0.01239	0.324101	ENSCHIG00000000389,ENSCHIG00000000508,ENSCHIG00000005813,ENSCHIG00000007602,ENSCHIG00000008069,ENSCHIG00000008374,ENSCHIG00000009176,ENSCHIG00000009511,ENSCHIG00000009799,ENSCHIG00000010169,ENSCHIG00000010383,ENSCHIG00000010816,ENSCHIG00000011507,ENSCHIG00000012192,ENSCHIG00000012683,ENSCHIG00000014049,ENSCHIG00000015720,ENSCHIG00000015888,ENSCHIG00000016206,ENSCHIG00000016322,ENSCHIG00000016716,…
BP	GO:0072163	mesonephric epithelium development	32	81	0.01256	0.327285	ENSCHIG00000008882,ENSCHIG00000009982,ENSCHIG00000010169,ENSCHIG00000010517,ENSCHIG00000010778,ENSCHIG00000010816,ENSCHIG00000011281,ENSCHIG00000012230,ENSCHIG00000012951,ENSCHIG00000013837,ENSCHIG00000014806,ENSCHIG00000015297,ENSCHIG00000015635,ENSCHIG00000016322,ENSCHIG00000016901,ENSCHIG00000017929,ENSCHIG00000018366,ENSCHIG00000019044,ENSCHIG00000019181,ENSCHIG00000019461,ENSCHIG00000019761,…
BP	GO:0072164	mesonephric tubule development	32	81	0.01256	0.327285	ENSCHIG00000008882,ENSCHIG00000009982,ENSCHIG00000010169,ENSCHIG00000010517,ENSCHIG00000010778,ENSCHIG00000010816,ENSCHIG00000011281,ENSCHIG00000012230,ENSCHIG00000012951,ENSCHIG00000013837,ENSCHIG00000014806,ENSCHIG00000015297,ENSCHIG00000015635,ENSCHIG00000016322,ENSCHIG00000016901,ENSCHIG00000017929,ENSCHIG00000018366,ENSCHIG00000019044,ENSCHIG00000019181,ENSCHIG00000019461,ENSCHIG00000019761,…
BP	GO:0048812	neuron projection morphogenesis	119	362	0.0126	0.327697	ENSCHIG00000000101,ENSCHIG00000000437,ENSCHIG00000000579,ENSCHIG00000001118,ENSCHIG00000002038,ENSCHIG00000003524,ENSCHIG00000004157,ENSCHIG00000004216,ENSCHIG00000006804,ENSCHIG00000007327,ENSCHIG00000007566,ENSCHIG00000007687,ENSCHIG00000008067,ENSCHIG00000008393,ENSCHIG00000009075,ENSCHIG00000009097,ENSCHIG00000009348,ENSCHIG00000009809,ENSCHIG00000009982,ENSCHIG00000010670,ENSCHIG00000010917,…
BP	GO:0098742	cell-cell adhesion via plasma-membrane adhesion molecules	29	72	0.01266	0.328148	ENSCHIG00000000331,ENSCHIG00000005650,ENSCHIG00000009485,ENSCHIG00000011245,ENSCHIG00000012104,ENSCHIG00000012230,ENSCHIG00000012234,ENSCHIG00000012379,ENSCHIG00000012390,ENSCHIG00000012951,ENSCHIG00000014469,ENSCHIG00000015363,ENSCHIG00000015921,ENSCHIG00000016657,ENSCHIG00000016979,ENSCHIG00000017196,ENSCHIG00000017325,ENSCHIG00000017613,ENSCHIG00000018662,ENSCHIG00000020528,ENSCHIG00000020632,…
BP	GO:1903037	regulation of leukocyte cell-cell adhesion	75	217	0.01268	0.328148	ENSCHIG00000000282,ENSCHIG00000000389,ENSCHIG00000004382,ENSCHIG00000005794,ENSCHIG00000005813,ENSCHIG00000005882,ENSCHIG00000008069,ENSCHIG00000008374,ENSCHIG00000009511,ENSCHIG00000009799,ENSCHIG00000009914,ENSCHIG00000010169,ENSCHIG00000010383,ENSCHIG00000010446,ENSCHIG00000010816,ENSCHIG00000010998,ENSCHIG00000011507,ENSCHIG00000012104,ENSCHIG00000012192,ENSCHIG00000012648,ENSCHIG00000013752,…
BP	GO:0051402	neuron apoptotic process	51	140	0.01269	0.328148	ENSCHIG00000004374,ENSCHIG00000007665,ENSCHIG00000008067,ENSCHIG00000009134,ENSCHIG00000010560,ENSCHIG00000011503,ENSCHIG00000012331,ENSCHIG00000012843,ENSCHIG00000014226,ENSCHIG00000015143,ENSCHIG00000015409,ENSCHIG00000015499,ENSCHIG00000015632,ENSCHIG00000015819,ENSCHIG00000016132,ENSCHIG00000016206,ENSCHIG00000016322,ENSCHIG00000016854,ENSCHIG00000017008,ENSCHIG00000017355,ENSCHIG00000017983,…
MF	GO:0019199	transmembrane receptor protein kinase activity	21	48	0.01285	0.331652	ENSCHIG00000000331,ENSCHIG00000006477,ENSCHIG00000008067,ENSCHIG00000010408,ENSCHIG00000012330,ENSCHIG00000013670,ENSCHIG00000015521,ENSCHIG00000015544,ENSCHIG00000017761,ENSCHIG00000017963,ENSCHIG00000018417,ENSCHIG00000019587,ENSCHIG00000020115,ENSCHIG00000020547,ENSCHIG00000020693,ENSCHIG00000021657,ENSCHIG00000022287,ENSCHIG00000022652,ENSCHIG00000023122,ENSCHIG00000023334,ENSCHIG00000023444
BP	GO:0030239	myofibril assembly	18	40	0.01314	0.333558	ENSCHIG00000003341,ENSCHIG00000009814,ENSCHIG00000011507,ENSCHIG00000011883,ENSCHIG00000012065,ENSCHIG00000012778,ENSCHIG00000014376,ENSCHIG00000015758,ENSCHIG00000016206,ENSCHIG00000016459,ENSCHIG00000017707,ENSCHIG00000019181,ENSCHIG00000019555,ENSCHIG00000019988,ENSCHIG00000023924,ENSCHIG00000024713,ENSCHIG00000026064,ENSCHIG00000026676
BP	GO:0060711	labyrinthine layer development	18	40	0.01314	0.333558	ENSCHIG00000009982,ENSCHIG00000013682,ENSCHIG00000014499,ENSCHIG00000016979,ENSCHIG00000017917,ENSCHIG00000017929,ENSCHIG00000018194,ENSCHIG00000019258,ENSCHIG00000019495,ENSCHIG00000019574,ENSCHIG00000021340,ENSCHIG00000022711,ENSCHIG00000022716,ENSCHIG00000025141,ENSCHIG00000025316,ENSCHIG00000026619,ENSCHIG00000026965,ENSCHIG00000027269
BP	GO:0014857	regulation of skeletal muscle cell proliferation	7	11	0.01317	0.333558	ENSCHIG00000013898,ENSCHIG00000015819,ENSCHIG00000016168,ENSCHIG00000016459,ENSCHIG00000021331,ENSCHIG00000023555,ENSCHIG00000024896
BP	GO:0021694	cerebellar Purkinje cell layer formation	7	11	0.01317	0.333558	ENSCHIG00000012111,ENSCHIG00000014953,ENSCHIG00000019021,ENSCHIG00000022067,ENSCHIG00000022961,ENSCHIG00000024837,ENSCHIG00000025775
BP	GO:0021978	telencephalon regionalization	7	11	0.01317	0.333558	ENSCHIG00000010414,ENSCHIG00000011767,ENSCHIG00000012951,ENSCHIG00000020062,ENSCHIG00000021149,ENSCHIG00000023555,ENSCHIG00000024662
BP	GO:0031338	regulation of vesicle fusion	7	11	0.01317	0.333558	ENSCHIG00000007327,ENSCHIG00000009511,ENSCHIG00000011005,ENSCHIG00000018400,ENSCHIG00000021644,ENSCHIG00000025053,ENSCHIG00000025382
BP	GO:0034393	positive regulation of smooth muscle cell apoptotic process	7	11	0.01317	0.333558	ENSCHIG00000010662,ENSCHIG00000016424,ENSCHIG00000016504,ENSCHIG00000016932,ENSCHIG00000022248,ENSCHIG00000022793,ENSCHIG00000025624
BP	GO:0060008	Sertoli cell differentiation	7	11	0.01317	0.333558	ENSCHIG00000012333,ENSCHIG00000013700,ENSCHIG00000016901,ENSCHIG00000021670,ENSCHIG00000023353,ENSCHIG00000024212,ENSCHIG00000024547
BP	GO:0060670	branching involved in labyrinthine layer morphogenesis	7	11	0.01317	0.333558	ENSCHIG00000013682,ENSCHIG00000016979,ENSCHIG00000017917,ENSCHIG00000019574,ENSCHIG00000022711,ENSCHIG00000025141,ENSCHIG00000026619
BP	GO:0072074	kidney mesenchyme development	7	11	0.01317	0.333558	ENSCHIG00000009982,ENSCHIG00000015635,ENSCHIG00000019181,ENSCHIG00000020340,ENSCHIG00000021149,ENSCHIG00000023555,ENSCHIG00000024896
BP	GO:0042326	negative regulation of phosphorylation	98	293	0.01351	0.339123	ENSCHIG00000000241,ENSCHIG00000000579,ENSCHIG00000001684,ENSCHIG00000003321,ENSCHIG00000003443,ENSCHIG00000004374,ENSCHIG00000004900,ENSCHIG00000006086,ENSCHIG00000008697,ENSCHIG00000009176,ENSCHIG00000009253,ENSCHIG00000009775,ENSCHIG00000009982,ENSCHIG00000010169,ENSCHIG00000010383,ENSCHIG00000010453,ENSCHIG00000010670,ENSCHIG00000011289,ENSCHIG00000011320,ENSCHIG00000011507,ENSCHIG00000011819,…
BP	GO:0003007	heart morphogenesis	64	182	0.01361	0.339123	ENSCHIG00000000282,ENSCHIG00000003341,ENSCHIG00000006622,ENSCHIG00000008067,ENSCHIG00000008787,ENSCHIG00000009616,ENSCHIG00000009982,ENSCHIG00000010239,ENSCHIG00000010366,ENSCHIG00000012065,ENSCHIG00000012293,ENSCHIG00000012424,ENSCHIG00000012951,ENSCHIG00000013837,ENSCHIG00000014094,ENSCHIG00000014308,ENSCHIG00000014418,ENSCHIG00000014469,ENSCHIG00000014847,ENSCHIG00000014927,ENSCHIG00000015521,…
BP	GO:0070371	ERK1 and ERK2 cascade	64	182	0.01361	0.339123	ENSCHIG00000000212,ENSCHIG00000003384,ENSCHIG00000006477,ENSCHIG00000008067,ENSCHIG00000008094,ENSCHIG00000009619,ENSCHIG00000010169,ENSCHIG00000010446,ENSCHIG00000010453,ENSCHIG00000011289,ENSCHIG00000011320,ENSCHIG00000011455,ENSCHIG00000012099,ENSCHIG00000012192,ENSCHIG00000012683,ENSCHIG00000012773,ENSCHIG00000012951,ENSCHIG00000012980,ENSCHIG00000013189,ENSCHIG00000013670,ENSCHIG00000013752,…
BP	GO:0045137	development of primary sexual characteristics	48	131	0.01361	0.339123	ENSCHIG00000002772,ENSCHIG00000005289,ENSCHIG00000006622,ENSCHIG00000008846,ENSCHIG00000008990,ENSCHIG00000010863,ENSCHIG00000011725,ENSCHIG00000012181,ENSCHIG00000012230,ENSCHIG00000012333,ENSCHIG00000013592,ENSCHIG00000013700,ENSCHIG00000014836,ENSCHIG00000016131,ENSCHIG00000016322,ENSCHIG00000016596,ENSCHIG00000016768,ENSCHIG00000016901,ENSCHIG00000017761,ENSCHIG00000018293,ENSCHIG00000018974,…
BP	GO:0097191	extrinsic apoptotic signaling pathway	54	150	0.01362	0.339123	ENSCHIG00000003232,ENSCHIG00000008067,ENSCHIG00000008989,ENSCHIG00000008990,ENSCHIG00000009616,ENSCHIG00000009619,ENSCHIG00000010667,ENSCHIG00000010771,ENSCHIG00000010778,ENSCHIG00000010780,ENSCHIG00000011235,ENSCHIG00000012683,ENSCHIG00000013443,ENSCHIG00000015269,ENSCHIG00000016322,ENSCHIG00000016459,ENSCHIG00000016504,ENSCHIG00000016700,ENSCHIG00000017090,ENSCHIG00000017614,ENSCHIG00000017641,…
BP	GO:0009994	oocyte differentiation	14	29	0.01363	0.339123	ENSCHIG00000012199,ENSCHIG00000016322,ENSCHIG00000018190,ENSCHIG00000018293,ENSCHIG00000018863,ENSCHIG00000019782,ENSCHIG00000021412,ENSCHIG00000022332,ENSCHIG00000024212,ENSCHIG00000024398,ENSCHIG00000024453,ENSCHIG00000025073,ENSCHIG00000025388,ENSCHIG00000026682
BP	GO:0032689	negative regulation of interferon-gamma production	11	21	0.01364	0.339123	ENSCHIG00000005813,ENSCHIG00000009511,ENSCHIG00000016979,ENSCHIG00000017335,ENSCHIG00000017390,ENSCHIG00000018646,ENSCHIG00000020380,ENSCHIG00000020981,ENSCHIG00000021957,ENSCHIG00000025038,ENSCHIG00000025191
BP	GO:0034381	plasma lipoprotein particle clearance	11	21	0.01364	0.339123	ENSCHIG00000010320,ENSCHIG00000014738,ENSCHIG00000015994,ENSCHIG00000016651,ENSCHIG00000018113,ENSCHIG00000020981,ENSCHIG00000021572,ENSCHIG00000022004,ENSCHIG00000025481,ENSCHIG00000026626,ENSCHIG00000027053
BP	GO:0060444	branching involved in mammary gland duct morphogenesis	11	21	0.01364	0.339123	ENSCHIG00000008989,ENSCHIG00000015138,ENSCHIG00000015847,ENSCHIG00000016131,ENSCHIG00000016955,ENSCHIG00000017171,ENSCHIG00000021567,ENSCHIG00000021657,ENSCHIG00000021765,ENSCHIG00000023586,ENSCHIG00000027124
BP	GO:2000725	regulation of cardiac muscle cell differentiation	11	21	0.01364	0.339123	ENSCHIG00000011883,ENSCHIG00000012951,ENSCHIG00000014847,ENSCHIG00000016206,ENSCHIG00000017707,ENSCHIG00000018863,ENSCHIG00000019181,ENSCHIG00000020325,ENSCHIG00000020787,ENSCHIG00000021149,ENSCHIG00000026310
BP	GO:0008406	gonad development	47	128	0.01392	0.345314	ENSCHIG00000002772,ENSCHIG00000005289,ENSCHIG00000006622,ENSCHIG00000008846,ENSCHIG00000008990,ENSCHIG00000010863,ENSCHIG00000011725,ENSCHIG00000012181,ENSCHIG00000012230,ENSCHIG00000012333,ENSCHIG00000013592,ENSCHIG00000013700,ENSCHIG00000014836,ENSCHIG00000016131,ENSCHIG00000016322,ENSCHIG00000016596,ENSCHIG00000016768,ENSCHIG00000016901,ENSCHIG00000017761,ENSCHIG00000018293,ENSCHIG00000018974,…
MF	GO:0008083	growth factor activity	17	37	0.01394	0.345314	ENSCHIG00000009242,ENSCHIG00000012334,ENSCHIG00000012683,ENSCHIG00000014176,ENSCHIG00000015262,ENSCHIG00000015794,ENSCHIG00000016932,ENSCHIG00000018863,ENSCHIG00000019419,ENSCHIG00000019805,ENSCHIG00000022689,ENSCHIG00000022793,ENSCHIG00000024886,ENSCHIG00000025026,ENSCHIG00000025211,ENSCHIG00000027124,ENSCHIG00000027268
BP	GO:0060348	bone development	53	147	0.01397	0.345426	ENSCHIG00000000579,ENSCHIG00000001838,ENSCHIG00000002757,ENSCHIG00000008787,ENSCHIG00000009075,ENSCHIG00000009616,ENSCHIG00000010239,ENSCHIG00000010484,ENSCHIG00000010708,ENSCHIG00000011281,ENSCHIG00000011455,ENSCHIG00000011508,ENSCHIG00000012065,ENSCHIG00000012120,ENSCHIG00000012443,ENSCHIG00000012951,ENSCHIG00000013457,ENSCHIG00000014094,ENSCHIG00000014322,ENSCHIG00000014806,ENSCHIG00000014992,…
BP	GO:0072330	monocarboxylic acid biosynthetic process	38	100	0.01413	0.348218	ENSCHIG00000000527,ENSCHIG00000002685,ENSCHIG00000008250,ENSCHIG00000009133,ENSCHIG00000009253,ENSCHIG00000010501,ENSCHIG00000011883,ENSCHIG00000012643,ENSCHIG00000012787,ENSCHIG00000012980,ENSCHIG00000013121,ENSCHIG00000013432,ENSCHIG00000016584,ENSCHIG00000016596,ENSCHIG00000017045,ENSCHIG00000017259,ENSCHIG00000017362,ENSCHIG00000017903,ENSCHIG00000017969,ENSCHIG00000018422,ENSCHIG00000018432,…
BP	GO:0022008	neurogenesis	293	958	0.01415	0.348218	ENSCHIG00000000101,ENSCHIG00000000107,ENSCHIG00000000138,ENSCHIG00000000198,ENSCHIG00000000212,ENSCHIG00000000292,ENSCHIG00000000389,ENSCHIG00000000437,ENSCHIG00000000520,ENSCHIG00000000579,ENSCHIG00000001118,ENSCHIG00000002038,ENSCHIG00000003524,ENSCHIG00000004157,ENSCHIG00000004216,ENSCHIG00000004374,ENSCHIG00000004688,ENSCHIG00000006804,ENSCHIG00000006808,ENSCHIG00000006876,ENSCHIG00000007327,…
BP	GO:0045596	negative regulation of cell differentiation	146	454	0.01416	0.348218	ENSCHIG00000000483,ENSCHIG00000000579,ENSCHIG00000003444,ENSCHIG00000004374,ENSCHIG00000004900,ENSCHIG00000007281,ENSCHIG00000007526,ENSCHIG00000008067,ENSCHIG00000008797,ENSCHIG00000009037,ENSCHIG00000009619,ENSCHIG00000009934,ENSCHIG00000009982,ENSCHIG00000010071,ENSCHIG00000010153,ENSCHIG00000010239,ENSCHIG00000010414,ENSCHIG00000010453,ENSCHIG00000010534,ENSCHIG00000010560,ENSCHIG00000010816,…
BP	GO:0045669	positive regulation of osteoblast differentiation	20	46	0.01427	0.350062	ENSCHIG00000008069,ENSCHIG00000009982,ENSCHIG00000011281,ENSCHIG00000012951,ENSCHIG00000013869,ENSCHIG00000014806,ENSCHIG00000015297,ENSCHIG00000016080,ENSCHIG00000016206,ENSCHIG00000016965,ENSCHIG00000017644,ENSCHIG00000017761,ENSCHIG00000018131,ENSCHIG00000018863,ENSCHIG00000019044,ENSCHIG00000021149,ENSCHIG00000021182,ENSCHIG00000022652,ENSCHIG00000026682,ENSCHIG00000027269
BP	GO:0001502	cartilage condensation	9	16	0.01439	0.350062	ENSCHIG00000009616,ENSCHIG00000012424,ENSCHIG00000013629,ENSCHIG00000015029,ENSCHIG00000017761,ENSCHIG00000021670,ENSCHIG00000021881,ENSCHIG00000021956,ENSCHIG00000024990
BP	GO:0035162	embryonic hemopoiesis	9	16	0.01439	0.350062	ENSCHIG00000003232,ENSCHIG00000010239,ENSCHIG00000010771,ENSCHIG00000014779,ENSCHIG00000019761,ENSCHIG00000021384,ENSCHIG00000022287,ENSCHIG00000025038,ENSCHIG00000025211
BP	GO:0044788	modulation by host of viral process	9	16	0.01439	0.350062	ENSCHIG00000000198,ENSCHIG00000011397,ENSCHIG00000013089,ENSCHIG00000016768,ENSCHIG00000016965,ENSCHIG00000019546,ENSCHIG00000021957,ENSCHIG00000022004,ENSCHIG00000026651
BP	GO:0061323	cell proliferation involved in heart morphogenesis	9	16	0.01439	0.350062	ENSCHIG00000017929,ENSCHIG00000019181,ENSCHIG00000021149,ENSCHIG00000021670,ENSCHIG00000022001,ENSCHIG00000022513,ENSCHIG00000023939,ENSCHIG00000024896,ENSCHIG00000026064
BP	GO:2000136	regulation of cell proliferation involved in heart morphogenesis	9	16	0.01439	0.350062	ENSCHIG00000017929,ENSCHIG00000019181,ENSCHIG00000021149,ENSCHIG00000021670,ENSCHIG00000022001,ENSCHIG00000022513,ENSCHIG00000023939,ENSCHIG00000024896,ENSCHIG00000026064
BP	GO:0007417	central nervous system development	171	539	0.01451	0.352349	ENSCHIG00000000389,ENSCHIG00000000920,ENSCHIG00000001118,ENSCHIG00000003232,ENSCHIG00000004216,ENSCHIG00000005326,ENSCHIG00000005692,ENSCHIG00000006072,ENSCHIG00000006808,ENSCHIG00000006876,ENSCHIG00000007443,ENSCHIG00000007687,ENSCHIG00000008067,ENSCHIG00000008069,ENSCHIG00000008373,ENSCHIG00000009075,ENSCHIG00000009348,ENSCHIG00000009616,ENSCHIG00000009982,ENSCHIG00000010298,ENSCHIG00000010366,…
BP	GO:0007160	cell-matrix adhesion	51	141	0.01469	0.356081	ENSCHIG00000000101,ENSCHIG00000000480,ENSCHIG00000003954,ENSCHIG00000006477,ENSCHIG00000008067,ENSCHIG00000009619,ENSCHIG00000010453,ENSCHIG00000010851,ENSCHIG00000011245,ENSCHIG00000011781,ENSCHIG00000012065,ENSCHIG00000012111,ENSCHIG00000012147,ENSCHIG00000012390,ENSCHIG00000013943,ENSCHIG00000014118,ENSCHIG00000015029,ENSCHIG00000015544,ENSCHIG00000015855,ENSCHIG00000016132,ENSCHIG00000016322,…
BP	GO:1901362	organic cyclic compound biosynthetic process	610	2073	0.01473	0.356413	ENSCHIG00000000170,ENSCHIG00000000212,ENSCHIG00000000282,ENSCHIG00000000446,ENSCHIG00000000478,ENSCHIG00000000483,ENSCHIG00000000525,ENSCHIG00000000579,ENSCHIG00000001150,ENSCHIG00000001154,ENSCHIG00000001224,ENSCHIG00000001297,ENSCHIG00000001482,ENSCHIG00000001722,ENSCHIG00000001918,ENSCHIG00000001922,ENSCHIG00000002022,ENSCHIG00000002460,ENSCHIG00000002963,ENSCHIG00000003026,ENSCHIG00000003115,…
BP	GO:0051250	negative regulation of lymphocyte activation	34	88	0.01495	0.361092	ENSCHIG00000000389,ENSCHIG00000005813,ENSCHIG00000005882,ENSCHIG00000009176,ENSCHIG00000009253,ENSCHIG00000010169,ENSCHIG00000010816,ENSCHIG00000011507,ENSCHIG00000012648,ENSCHIG00000013752,ENSCHIG00000014049,ENSCHIG00000014211,ENSCHIG00000015297,ENSCHIG00000016979,ENSCHIG00000017335,ENSCHIG00000018365,ENSCHIG00000018429,ENSCHIG00000018646,ENSCHIG00000018691,ENSCHIG00000019461,ENSCHIG00000019949,…
BP	GO:0048844	artery morphogenesis	22	52	0.01502	0.361494	ENSCHIG00000000282,ENSCHIG00000007665,ENSCHIG00000008067,ENSCHIG00000012065,ENSCHIG00000014418,ENSCHIG00000016651,ENSCHIG00000017929,ENSCHIG00000018974,ENSCHIG00000019461,ENSCHIG00000020325,ENSCHIG00000020340,ENSCHIG00000020996,ENSCHIG00000021149,ENSCHIG00000021782,ENSCHIG00000022001,ENSCHIG00000022004,ENSCHIG00000023368,ENSCHIG00000023757,ENSCHIG00000024896,ENSCHIG00000025145,ENSCHIG00000026868,…
BP	GO:0061035	regulation of cartilage development	22	52	0.01502	0.361494	ENSCHIG00000007526,ENSCHIG00000011125,ENSCHIG00000011281,ENSCHIG00000011323,ENSCHIG00000011455,ENSCHIG00000012951,ENSCHIG00000015297,ENSCHIG00000016080,ENSCHIG00000016128,ENSCHIG00000016131,ENSCHIG00000017600,ENSCHIG00000017761,ENSCHIG00000018131,ENSCHIG00000020502,ENSCHIG00000020538,ENSCHIG00000021149,ENSCHIG00000021563,ENSCHIG00000021670,ENSCHIG00000024410,ENSCHIG00000024990,ENSCHIG00000026064,…
BP	GO:0050863	regulation of T cell activation	69	199	0.0151	0.362775	ENSCHIG00000000282,ENSCHIG00000000389,ENSCHIG00000004382,ENSCHIG00000005794,ENSCHIG00000005813,ENSCHIG00000005882,ENSCHIG00000008069,ENSCHIG00000008374,ENSCHIG00000009511,ENSCHIG00000009799,ENSCHIG00000009914,ENSCHIG00000010169,ENSCHIG00000010383,ENSCHIG00000010446,ENSCHIG00000010816,ENSCHIG00000011507,ENSCHIG00000012192,ENSCHIG00000012648,ENSCHIG00000013752,ENSCHIG00000013860,ENSCHIG00000014049,…
BP	GO:0001823	mesonephros development	33	85	0.01513	0.362852	ENSCHIG00000008882,ENSCHIG00000009982,ENSCHIG00000010169,ENSCHIG00000010517,ENSCHIG00000010778,ENSCHIG00000010816,ENSCHIG00000011281,ENSCHIG00000012230,ENSCHIG00000012683,ENSCHIG00000012951,ENSCHIG00000013837,ENSCHIG00000014806,ENSCHIG00000015297,ENSCHIG00000015635,ENSCHIG00000016322,ENSCHIG00000016901,ENSCHIG00000017929,ENSCHIG00000018366,ENSCHIG00000019044,ENSCHIG00000019181,ENSCHIG00000019461,…
BP	GO:0019915	lipid storage	23	55	0.01527	0.364918	ENSCHIG00000006883,ENSCHIG00000009126,ENSCHIG00000009619,ENSCHIG00000010320,ENSCHIG00000013751,ENSCHIG00000013752,ENSCHIG00000016651,ENSCHIG00000018113,ENSCHIG00000019290,ENSCHIG00000020010,ENSCHIG00000020180,ENSCHIG00000020436,ENSCHIG00000021723,ENSCHIG00000021957,ENSCHIG00000022004,ENSCHIG00000023621,ENSCHIG00000023836,ENSCHIG00000024083,ENSCHIG00000024469,ENSCHIG00000025905,ENSCHIG00000026096,…
BP	GO:0021536	diencephalon development	23	55	0.01527	0.364918	ENSCHIG00000004216,ENSCHIG00000005326,ENSCHIG00000005692,ENSCHIG00000006876,ENSCHIG00000007687,ENSCHIG00000008067,ENSCHIG00000010414,ENSCHIG00000012683,ENSCHIG00000012843,ENSCHIG00000012951,ENSCHIG00000014779,ENSCHIG00000016092,ENSCHIG00000016131,ENSCHIG00000016817,ENSCHIG00000017047,ENSCHIG00000017600,ENSCHIG00000017929,ENSCHIG00000021149,ENSCHIG00000022513,ENSCHIG00000023555,ENSCHIG00000024793,…
CC	GO:0097458	neuron part	191	620	0.01533	0.365707	ENSCHIG00000000101,ENSCHIG00000000107,ENSCHIG00000000158,ENSCHIG00000000198,ENSCHIG00000000389,ENSCHIG00000000433,ENSCHIG00000000437,ENSCHIG00000000474,ENSCHIG00000000529,ENSCHIG00000001118,ENSCHIG00000001165,ENSCHIG00000002616,ENSCHIG00000002782,ENSCHIG00000003321,ENSCHIG00000003524,ENSCHIG00000004157,ENSCHIG00000004216,ENSCHIG00000004540,ENSCHIG00000007288,ENSCHIG00000007327,ENSCHIG00000007522,…
BP	GO:0060349	bone morphogenesis	29	73	0.01561	0.371732	ENSCHIG00000002757,ENSCHIG00000008787,ENSCHIG00000009075,ENSCHIG00000009616,ENSCHIG00000010708,ENSCHIG00000011455,ENSCHIG00000011508,ENSCHIG00000012120,ENSCHIG00000012443,ENSCHIG00000014094,ENSCHIG00000014322,ENSCHIG00000014992,ENSCHIG00000015297,ENSCHIG00000016080,ENSCHIG00000016128,ENSCHIG00000016206,ENSCHIG00000016965,ENSCHIG00000017070,ENSCHIG00000017761,ENSCHIG00000017903,ENSCHIG00000020538,…
BP	GO:0002063	chondrocyte development	12	24	0.01582	0.375413	ENSCHIG00000002757,ENSCHIG00000007526,ENSCHIG00000011455,ENSCHIG00000012424,ENSCHIG00000012443,ENSCHIG00000016080,ENSCHIG00000016128,ENSCHIG00000017761,ENSCHIG00000017962,ENSCHIG00000020538,ENSCHIG00000021670,ENSCHIG00000026729
BP	GO:0048562	embryonic organ morphogenesis	79	232	0.01582	0.375413	ENSCHIG00000009075,ENSCHIG00000009616,ENSCHIG00000009982,ENSCHIG00000010169,ENSCHIG00000010366,ENSCHIG00000010414,ENSCHIG00000010692,ENSCHIG00000010956,ENSCHIG00000011125,ENSCHIG00000011883,ENSCHIG00000012065,ENSCHIG00000012181,ENSCHIG00000012424,ENSCHIG00000012683,ENSCHIG00000014094,ENSCHIG00000014211,ENSCHIG00000014418,ENSCHIG00000014427,ENSCHIG00000014779,ENSCHIG00000015029,ENSCHIG00000015297,…
BP	GO:0051172	negative regulation of nitrogen compound metabolic process	430	1439	0.01595	0.377134	ENSCHIG00000000198,ENSCHIG00000000239,ENSCHIG00000000241,ENSCHIG00000000478,ENSCHIG00000000483,ENSCHIG00000000525,ENSCHIG00000000579,ENSCHIG00000000725,ENSCHIG00000001154,ENSCHIG00000001297,ENSCHIG00000001684,ENSCHIG00000001918,ENSCHIG00000002022,ENSCHIG00000002460,ENSCHIG00000003026,ENSCHIG00000003321,ENSCHIG00000003424,ENSCHIG00000003443,ENSCHIG00000003729,ENSCHIG00000003853,ENSCHIG00000004259,…
BP	GO:1902533	positive regulation of intracellular signal transduction	192	612	0.016	0.377134	ENSCHIG00000000212,ENSCHIG00000000219,ENSCHIG00000000350,ENSCHIG00000000389,ENSCHIG00000000525,ENSCHIG00000000579,ENSCHIG00000001684,ENSCHIG00000003071,ENSCHIG00000003384,ENSCHIG00000003544,ENSCHIG00000005604,ENSCHIG00000006250,ENSCHIG00000006477,ENSCHIG00000007701,ENSCHIG00000007951,ENSCHIG00000007966,ENSCHIG00000008067,ENSCHIG00000008069,ENSCHIG00000008094,ENSCHIG00000009253,ENSCHIG00000009544,…
BP	GO:0010523	negative regulation of calcium ion transport into cytosol	6	9	0.01631	0.377134	ENSCHIG00000001154,ENSCHIG00000014376,ENSCHIG00000015421,ENSCHIG00000016322,ENSCHIG00000016619,ENSCHIG00000020340
BP	GO:0014842	regulation of skeletal muscle satellite cell proliferation	6	9	0.01631	0.377134	ENSCHIG00000013898,ENSCHIG00000015819,ENSCHIG00000016168,ENSCHIG00000016459,ENSCHIG00000021331,ENSCHIG00000024896
BP	GO:0042693	muscle cell fate commitment	6	9	0.01631	0.377134	ENSCHIG00000012683,ENSCHIG00000014418,ENSCHIG00000014847,ENSCHIG00000016206,ENSCHIG00000019988,ENSCHIG00000022652
BP	GO:0044794	positive regulation by host of viral process	6	9	0.01631	0.377134	ENSCHIG00000011397,ENSCHIG00000013089,ENSCHIG00000016768,ENSCHIG00000019546,ENSCHIG00000022004,ENSCHIG00000026651
BP	GO:0045836	positive regulation of meiotic nuclear division	6	9	0.01631	0.377134	ENSCHIG00000014094,ENSCHIG00000016131,ENSCHIG00000018100,ENSCHIG00000019782,ENSCHIG00000022958,ENSCHIG00000024212
BP	GO:0048385	regulation of retinoic acid receptor signaling pathway	6	9	0.01631	0.377134	ENSCHIG00000008787,ENSCHIG00000009097,ENSCHIG00000014160,ENSCHIG00000015719,ENSCHIG00000017070,ENSCHIG00000023446
BP	GO:0060009	Sertoli cell development	6	9	0.01631	0.377134	ENSCHIG00000012333,ENSCHIG00000013700,ENSCHIG00000016901,ENSCHIG00000021670,ENSCHIG00000023353,ENSCHIG00000024212
BP	GO:0060019	radial glial cell differentiation	6	9	0.01631	0.377134	ENSCHIG00000011767,ENSCHIG00000012683,ENSCHIG00000015297,ENSCHIG00000018662,ENSCHIG00000022083,ENSCHIG00000025316
BP	GO:0060174	limb bud formation	6	9	0.01631	0.377134	ENSCHIG00000009616,ENSCHIG00000012683,ENSCHIG00000017078,ENSCHIG00000018998,ENSCHIG00000021670,ENSCHIG00000023555
BP	GO:0070486	leukocyte aggregation	6	9	0.01631	0.377134	ENSCHIG00000000579,ENSCHIG00000009982,ENSCHIG00000020292,ENSCHIG00000021491,ENSCHIG00000024469,ENSCHIG00000026621
BP	GO:1903427	negative regulation of reactive oxygen species biosynthetic process	6	9	0.01631	0.377134	ENSCHIG00000014322,ENSCHIG00000019290,ENSCHIG00000020085,ENSCHIG00000021957,ENSCHIG00000022088,ENSCHIG00000027053
BP	GO:1903729	regulation of plasma membrane organization	6	9	0.01631	0.377134	ENSCHIG00000016281,ENSCHIG00000020558,ENSCHIG00000021567,ENSCHIG00000022660,ENSCHIG00000024452,ENSCHIG00000024847
BP	GO:2000479	regulation of cAMP-dependent protein kinase activity	6	9	0.01631	0.377134	ENSCHIG00000011507,ENSCHIG00000022780,ENSCHIG00000023698,ENSCHIG00000025560,ENSCHIG00000026626,ENSCHIG00000026914
BP	GO:1902531	regulation of intracellular signal transduction	304	999	0.01645	0.379538	ENSCHIG00000000212,ENSCHIG00000000219,ENSCHIG00000000241,ENSCHIG00000000350,ENSCHIG00000000389,ENSCHIG00000000478,ENSCHIG00000000525,ENSCHIG00000000579,ENSCHIG00000001154,ENSCHIG00000001684,ENSCHIG00000002881,ENSCHIG00000003071,ENSCHIG00000003321,ENSCHIG00000003384,ENSCHIG00000003544,ENSCHIG00000004216,ENSCHIG00000005289,ENSCHIG00000005604,ENSCHIG00000006250,ENSCHIG00000006477,ENSCHIG00000007701,…
BP	GO:0035265	organ growth	39	104	0.01647	0.379538	ENSCHIG00000000478,ENSCHIG00000003232,ENSCHIG00000005604,ENSCHIG00000007687,ENSCHIG00000010708,ENSCHIG00000010771,ENSCHIG00000010863,ENSCHIG00000011122,ENSCHIG00000011281,ENSCHIG00000011320,ENSCHIG00000011507,ENSCHIG00000011883,ENSCHIG00000012683,ENSCHIG00000013309,ENSCHIG00000013943,ENSCHIG00000014211,ENSCHIG00000014418,ENSCHIG00000015143,ENSCHIG00000016206,ENSCHIG00000016322,ENSCHIG00000017090,…
BP	GO:0032103	positive regulation of response to external stimulus	61	174	0.01681	0.38606	ENSCHIG00000000721,ENSCHIG00000000725,ENSCHIG00000006477,ENSCHIG00000008067,ENSCHIG00000008358,ENSCHIG00000008797,ENSCHIG00000009511,ENSCHIG00000009656,ENSCHIG00000009799,ENSCHIG00000010667,ENSCHIG00000010670,ENSCHIG00000010917,ENSCHIG00000010998,ENSCHIG00000011130,ENSCHIG00000011245,ENSCHIG00000011455,ENSCHIG00000011577,ENSCHIG00000012104,ENSCHIG00000012138,ENSCHIG00000012331,ENSCHIG00000012334,…
BP	GO:0021532	neural tube patterning	17	38	0.01681	0.38606	ENSCHIG00000013317,ENSCHIG00000013837,ENSCHIG00000015297,ENSCHIG00000016525,ENSCHIG00000016716,ENSCHIG00000017047,ENSCHIG00000017355,ENSCHIG00000017600,ENSCHIG00000017929,ENSCHIG00000019410,ENSCHIG00000021149,ENSCHIG00000022285,ENSCHIG00000023545,ENSCHIG00000023555,ENSCHIG00000024076,ENSCHIG00000024391,ENSCHIG00000027262
CC	GO:0030667	secretory granule membrane	15	33	0.01704	0.39068	ENSCHIG00000012243,ENSCHIG00000012331,ENSCHIG00000012726,ENSCHIG00000013089,ENSCHIG00000014732,ENSCHIG00000015269,ENSCHIG00000015421,ENSCHIG00000016939,ENSCHIG00000017391,ENSCHIG00000017924,ENSCHIG00000019290,ENSCHIG00000020972,ENSCHIG00000023977,ENSCHIG00000024573,ENSCHIG00000025576
BP	GO:0070372	regulation of ERK1 and ERK2 cascade	60	171	0.01729	0.393821	ENSCHIG00000000212,ENSCHIG00000003384,ENSCHIG00000006477,ENSCHIG00000008067,ENSCHIG00000008094,ENSCHIG00000010169,ENSCHIG00000010446,ENSCHIG00000010453,ENSCHIG00000011289,ENSCHIG00000011320,ENSCHIG00000011455,ENSCHIG00000012099,ENSCHIG00000012192,ENSCHIG00000012683,ENSCHIG00000012773,ENSCHIG00000012951,ENSCHIG00000012980,ENSCHIG00000013189,ENSCHIG00000013670,ENSCHIG00000013752,ENSCHIG00000014176,…
MF	GO:0005343	organic acid:sodium symporter activity	6	9	0.0173	0.393821	ENSCHIG00000012442,ENSCHIG00000012962,ENSCHIG00000015043,ENSCHIG00000017045,ENSCHIG00000017725,ENSCHIG00000018337
BP	GO:0022407	regulation of cell-cell adhesion	93	279	0.01736	0.393821	ENSCHIG00000000282,ENSCHIG00000000389,ENSCHIG00000000725,ENSCHIG00000004382,ENSCHIG00000005265,ENSCHIG00000005794,ENSCHIG00000005813,ENSCHIG00000005882,ENSCHIG00000008069,ENSCHIG00000008374,ENSCHIG00000008887,ENSCHIG00000009511,ENSCHIG00000009799,ENSCHIG00000009914,ENSCHIG00000009982,ENSCHIG00000010169,ENSCHIG00000010383,ENSCHIG00000010446,ENSCHIG00000010816,ENSCHIG00000010998,ENSCHIG00000011507,…
BP	GO:0001894	tissue homeostasis	50	139	0.01738	0.393821	ENSCHIG00000000107,ENSCHIG00000001722,ENSCHIG00000003286,ENSCHIG00000004374,ENSCHIG00000006681,ENSCHIG00000007602,ENSCHIG00000008238,ENSCHIG00000008748,ENSCHIG00000008758,ENSCHIG00000009297,ENSCHIG00000009616,ENSCHIG00000010692,ENSCHIG00000012065,ENSCHIG00000012111,ENSCHIG00000012192,ENSCHIG00000013432,ENSCHIG00000014322,ENSCHIG00000014779,ENSCHIG00000014960,ENSCHIG00000015014,ENSCHIG00000015888,…
BP	GO:0007411	axon guidance	44	120	0.01738	0.393821	ENSCHIG00000000101,ENSCHIG00000000437,ENSCHIG00000007687,ENSCHIG00000008067,ENSCHIG00000009075,ENSCHIG00000009348,ENSCHIG00000009982,ENSCHIG00000010917,ENSCHIG00000011769,ENSCHIG00000012226,ENSCHIG00000015297,ENSCHIG00000015409,ENSCHIG00000016092,ENSCHIG00000016131,ENSCHIG00000016149,ENSCHIG00000016179,ENSCHIG00000016204,ENSCHIG00000017047,ENSCHIG00000017078,ENSCHIG00000017514,ENSCHIG00000017600,…
BP	GO:0002793	positive regulation of peptide secretion	55	155	0.01745	0.393821	ENSCHIG00000000219,ENSCHIG00000000439,ENSCHIG00000001922,ENSCHIG00000003544,ENSCHIG00000004216,ENSCHIG00000006913,ENSCHIG00000007701,ENSCHIG00000008358,ENSCHIG00000009511,ENSCHIG00000009681,ENSCHIG00000011075,ENSCHIG00000012192,ENSCHIG00000012743,ENSCHIG00000012827,ENSCHIG00000013114,ENSCHIG00000013458,ENSCHIG00000013656,ENSCHIG00000014950,ENSCHIG00000015014,ENSCHIG00000015317,ENSCHIG00000015392,…
BP	GO:0038034	signal transduction in absence of ligand	18	41	0.01753	0.393821	ENSCHIG00000008990,ENSCHIG00000009616,ENSCHIG00000009619,ENSCHIG00000010780,ENSCHIG00000012683,ENSCHIG00000016322,ENSCHIG00000017858,ENSCHIG00000018293,ENSCHIG00000019195,ENSCHIG00000019958,ENSCHIG00000020211,ENSCHIG00000021932,ENSCHIG00000022001,ENSCHIG00000024469,ENSCHIG00000025211,ENSCHIG00000026577,ENSCHIG00000027012,ENSCHIG00000027268
BP	GO:0044380	protein localization to cytoskeleton	18	41	0.01753	0.393821	ENSCHIG00000000189,ENSCHIG00000004900,ENSCHIG00000007762,ENSCHIG00000009253,ENSCHIG00000010366,ENSCHIG00000011956,ENSCHIG00000012216,ENSCHIG00000012678,ENSCHIG00000015774,ENSCHIG00000016921,ENSCHIG00000018835,ENSCHIG00000020349,ENSCHIG00000021478,ENSCHIG00000023451,ENSCHIG00000024244,ENSCHIG00000024453,ENSCHIG00000026320,ENSCHIG00000027051
BP	GO:0097192	extrinsic apoptotic signaling pathway in absence of ligand	18	41	0.01753	0.393821	ENSCHIG00000008990,ENSCHIG00000009616,ENSCHIG00000009619,ENSCHIG00000010780,ENSCHIG00000012683,ENSCHIG00000016322,ENSCHIG00000017858,ENSCHIG00000018293,ENSCHIG00000019195,ENSCHIG00000019958,ENSCHIG00000020211,ENSCHIG00000021932,ENSCHIG00000022001,ENSCHIG00000024469,ENSCHIG00000025211,ENSCHIG00000026577,ENSCHIG00000027012,ENSCHIG00000027268
BP	GO:0010464	regulation of mesenchymal cell proliferation	13	27	0.01767	0.393821	ENSCHIG00000011375,ENSCHIG00000016128,ENSCHIG00000016131,ENSCHIG00000016385,ENSCHIG00000017707,ENSCHIG00000020738,ENSCHIG00000021149,ENSCHIG00000021670,ENSCHIG00000021782,ENSCHIG00000022777,ENSCHIG00000023555,ENSCHIG00000024896,ENSCHIG00000027088
BP	GO:0046888	negative regulation of hormone secretion	13	27	0.01767	0.393821	ENSCHIG00000000439,ENSCHIG00000006913,ENSCHIG00000010042,ENSCHIG00000014176,ENSCHIG00000018282,ENSCHIG00000019616,ENSCHIG00000019805,ENSCHIG00000021793,ENSCHIG00000023621,ENSCHIG00000024251,ENSCHIG00000024398,ENSCHIG00000024656,ENSCHIG00000027028
BP	GO:0043066	negative regulation of apoptotic process	169	535	0.01772	0.393821	ENSCHIG00000000074,ENSCHIG00000000241,ENSCHIG00000001154,ENSCHIG00000002829,ENSCHIG00000002881,ENSCHIG00000003341,ENSCHIG00000003544,ENSCHIG00000006477,ENSCHIG00000007602,ENSCHIG00000007665,ENSCHIG00000008067,ENSCHIG00000008393,ENSCHIG00000008990,ENSCHIG00000009529,ENSCHIG00000009616,ENSCHIG00000009619,ENSCHIG00000009799,ENSCHIG00000009969,ENSCHIG00000009982,ENSCHIG00000010438,ENSCHIG00000010453,…
BP	GO:0008608	attachment of spindle microtubules to kinetochore	10	19	0.01777	0.393821	ENSCHIG00000000360,ENSCHIG00000004374,ENSCHIG00000004900,ENSCHIG00000009433,ENSCHIG00000009875,ENSCHIG00000013026,ENSCHIG00000013739,ENSCHIG00000019782,ENSCHIG00000025234,ENSCHIG00000025581
BP	GO:0048745	smooth muscle tissue development	10	19	0.01777	0.393821	ENSCHIG00000010169,ENSCHIG00000012065,ENSCHIG00000017512,ENSCHIG00000017707,ENSCHIG00000020340,ENSCHIG00000021149,ENSCHIG00000021670,ENSCHIG00000023555,ENSCHIG00000024896,ENSCHIG00000026868
BP	GO:0072243	metanephric nephron epithelium development	10	19	0.01777	0.393821	ENSCHIG00000003280,ENSCHIG00000014176,ENSCHIG00000015363,ENSCHIG00000016901,ENSCHIG00000017090,ENSCHIG00000017264,ENSCHIG00000017929,ENSCHIG00000020340,ENSCHIG00000021670,ENSCHIG00000026626
CC	GO:0030669	clathrin-coated endocytic vesicle membrane	5	7	0.01799	0.393821	ENSCHIG00000014467,ENSCHIG00000015634,ENSCHIG00000022282,ENSCHIG00000022984,ENSCHIG00000026269
MF	GO:0005509	calcium ion binding	51	141	0.01814	0.393821	ENSCHIG00000000134,ENSCHIG00000000135,ENSCHIG00000000508,ENSCHIG00000000737,ENSCHIG00000007701,ENSCHIG00000010453,ENSCHIG00000010501,ENSCHIG00000011005,ENSCHIG00000011768,ENSCHIG00000012331,ENSCHIG00000012937,ENSCHIG00000013709,ENSCHIG00000013903,ENSCHIG00000014376,ENSCHIG00000015205,ENSCHIG00000015421,ENSCHIG00000015608,ENSCHIG00000015672,ENSCHIG00000016090,ENSCHIG00000016667,ENSCHIG00000017019,…
BP	GO:0035051	cardiocyte differentiation	33	86	0.01821	0.393821	ENSCHIG00000003341,ENSCHIG00000008491,ENSCHIG00000009982,ENSCHIG00000010603,ENSCHIG00000011883,ENSCHIG00000012065,ENSCHIG00000012951,ENSCHIG00000013044,ENSCHIG00000014418,ENSCHIG00000014847,ENSCHIG00000016099,ENSCHIG00000016206,ENSCHIG00000017078,ENSCHIG00000017707,ENSCHIG00000017929,ENSCHIG00000018863,ENSCHIG00000019181,ENSCHIG00000019988,ENSCHIG00000020325,ENSCHIG00000020547,ENSCHIG00000020787,…
BP	GO:0051047	positive regulation of secretion	74	217	0.01838	0.393821	ENSCHIG00000000219,ENSCHIG00000000439,ENSCHIG00000001922,ENSCHIG00000003544,ENSCHIG00000004216,ENSCHIG00000005692,ENSCHIG00000006913,ENSCHIG00000007110,ENSCHIG00000007327,ENSCHIG00000007701,ENSCHIG00000008358,ENSCHIG00000009511,ENSCHIG00000009681,ENSCHIG00000011075,ENSCHIG00000011358,ENSCHIG00000011883,ENSCHIG00000012192,ENSCHIG00000012331,ENSCHIG00000012743,ENSCHIG00000012827,ENSCHIG00000013114,…
BP	GO:0016053	organic acid biosynthetic process	53	149	0.01843	0.393821	ENSCHIG00000000443,ENSCHIG00000000527,ENSCHIG00000001482,ENSCHIG00000002685,ENSCHIG00000005900,ENSCHIG00000008250,ENSCHIG00000008500,ENSCHIG00000009078,ENSCHIG00000009133,ENSCHIG00000009229,ENSCHIG00000009253,ENSCHIG00000010501,ENSCHIG00000011883,ENSCHIG00000012192,ENSCHIG00000012643,ENSCHIG00000012787,ENSCHIG00000012980,ENSCHIG00000013121,ENSCHIG00000013261,ENSCHIG00000013432,ENSCHIG00000016584,…
BP	GO:0046394	carboxylic acid biosynthetic process	53	149	0.01843	0.393821	ENSCHIG00000000443,ENSCHIG00000000527,ENSCHIG00000001482,ENSCHIG00000002685,ENSCHIG00000005900,ENSCHIG00000008250,ENSCHIG00000008500,ENSCHIG00000009078,ENSCHIG00000009133,ENSCHIG00000009229,ENSCHIG00000009253,ENSCHIG00000010501,ENSCHIG00000011883,ENSCHIG00000012192,ENSCHIG00000012643,ENSCHIG00000012787,ENSCHIG00000012980,ENSCHIG00000013121,ENSCHIG00000013261,ENSCHIG00000013432,ENSCHIG00000016584,…
CC	GO:0044432	endoplasmic reticulum part	103	319	0.01843	0.393821	ENSCHIG00000000303,ENSCHIG00000001062,ENSCHIG00000001154,ENSCHIG00000002739,ENSCHIG00000003443,ENSCHIG00000005692,ENSCHIG00000007516,ENSCHIG00000008794,ENSCHIG00000008898,ENSCHIG00000008939,ENSCHIG00000008989,ENSCHIG00000009119,ENSCHIG00000009348,ENSCHIG00000009583,ENSCHIG00000009934,ENSCHIG00000010014,ENSCHIG00000010320,ENSCHIG00000010446,ENSCHIG00000010851,ENSCHIG00000011861,ENSCHIG00000012032,…
BP	GO:0050728	negative regulation of inflammatory response	32	83	0.01846	0.393821	ENSCHIG00000000508,ENSCHIG00000004374,ENSCHIG00000009656,ENSCHIG00000010827,ENSCHIG00000010950,ENSCHIG00000013151,ENSCHIG00000013751,ENSCHIG00000013752,ENSCHIG00000014322,ENSCHIG00000016932,ENSCHIG00000016979,ENSCHIG00000017108,ENSCHIG00000017983,ENSCHIG00000018633,ENSCHIG00000018646,ENSCHIG00000019700,ENSCHIG00000020085,ENSCHIG00000020298,ENSCHIG00000020924,ENSCHIG00000020981,ENSCHIG00000021957,…
BP	GO:0030178	negative regulation of Wnt signaling pathway	41	111	0.01859	0.393821	ENSCHIG00000000292,ENSCHIG00000003232,ENSCHIG00000008748,ENSCHIG00000009529,ENSCHIG00000009681,ENSCHIG00000010414,ENSCHIG00000010771,ENSCHIG00000011757,ENSCHIG00000012330,ENSCHIG00000012892,ENSCHIG00000012951,ENSCHIG00000014847,ENSCHIG00000015297,ENSCHIG00000016131,ENSCHIG00000016346,ENSCHIG00000017240,ENSCHIG00000017264,ENSCHIG00000017516,ENSCHIG00000018191,ENSCHIG00000018293,ENSCHIG00000018662,…
BP	GO:0070886	positive regulation of calcineurin-NFAT signaling cascade	8	14	0.01864	0.393821	ENSCHIG00000010453,ENSCHIG00000012706,ENSCHIG00000018151,ENSCHIG00000018863,ENSCHIG00000020390,ENSCHIG00000022186,ENSCHIG00000023737,ENSCHIG00000024733
BP	GO:0106058	positive regulation of calcineurin-mediated signaling	8	14	0.01864	0.393821	ENSCHIG00000010453,ENSCHIG00000012706,ENSCHIG00000018151,ENSCHIG00000018863,ENSCHIG00000020390,ENSCHIG00000022186,ENSCHIG00000023737,ENSCHIG00000024733
BP	GO:1903077	negative regulation of protein localization to plasma membrane	8	14	0.01864	0.393821	ENSCHIG00000002963,ENSCHIG00000005238,ENSCHIG00000009529,ENSCHIG00000011323,ENSCHIG00000015634,ENSCHIG00000017411,ENSCHIG00000022920,ENSCHIG00000024914
BP	GO:1903038	negative regulation of leukocyte cell-cell adhesion	31	80	0.01869	0.393821	ENSCHIG00000000389,ENSCHIG00000005813,ENSCHIG00000005882,ENSCHIG00000010169,ENSCHIG00000010816,ENSCHIG00000010998,ENSCHIG00000011507,ENSCHIG00000012104,ENSCHIG00000012648,ENSCHIG00000013752,ENSCHIG00000014049,ENSCHIG00000014211,ENSCHIG00000015297,ENSCHIG00000017196,ENSCHIG00000017335,ENSCHIG00000018365,ENSCHIG00000018646,ENSCHIG00000019461,ENSCHIG00000019949,ENSCHIG00000020096,ENSCHIG00000020924,…
BP	GO:0016049	cell growth	87	260	0.01888	0.393821	ENSCHIG00000000074,ENSCHIG00000000579,ENSCHIG00000001118,ENSCHIG00000004157,ENSCHIG00000004374,ENSCHIG00000006804,ENSCHIG00000007566,ENSCHIG00000008067,ENSCHIG00000008989,ENSCHIG00000009097,ENSCHIG00000009775,ENSCHIG00000009969,ENSCHIG00000010453,ENSCHIG00000010670,ENSCHIG00000010917,ENSCHIG00000011011,ENSCHIG00000011767,ENSCHIG00000011831,ENSCHIG00000011883,ENSCHIG00000012065,ENSCHIG00000012119,…
BP	GO:0045785	positive regulation of cell adhesion	87	260	0.01888	0.393821	ENSCHIG00000000282,ENSCHIG00000001085,ENSCHIG00000003954,ENSCHIG00000004382,ENSCHIG00000005265,ENSCHIG00000005794,ENSCHIG00000005813,ENSCHIG00000006477,ENSCHIG00000008067,ENSCHIG00000008069,ENSCHIG00000008374,ENSCHIG00000008467,ENSCHIG00000009508,ENSCHIG00000009511,ENSCHIG00000009619,ENSCHIG00000009799,ENSCHIG00000009914,ENSCHIG00000009982,ENSCHIG00000010383,ENSCHIG00000010446,ENSCHIG00000010453,…
BP	GO:0051128	regulation of cellular component organization	440	1478	0.0189	0.393821	ENSCHIG00000000074,ENSCHIG00000000198,ENSCHIG00000000207,ENSCHIG00000000241,ENSCHIG00000000350,ENSCHIG00000000360,ENSCHIG00000000389,ENSCHIG00000000438,ENSCHIG00000000483,ENSCHIG00000000525,ENSCHIG00000000579,ENSCHIG00000000599,ENSCHIG00000000725,ENSCHIG00000001085,ENSCHIG00000001922,ENSCHIG00000002022,ENSCHIG00000002772,ENSCHIG00000002963,ENSCHIG00000003071,ENSCHIG00000003424,ENSCHIG00000003435,…
BP	GO:0010629	negative regulation of gene expression	325	1075	0.01905	0.393821	ENSCHIG00000000074,ENSCHIG00000000198,ENSCHIG00000000478,ENSCHIG00000000483,ENSCHIG00000000525,ENSCHIG00000000579,ENSCHIG00000001154,ENSCHIG00000001297,ENSCHIG00000001684,ENSCHIG00000001918,ENSCHIG00000002022,ENSCHIG00000002460,ENSCHIG00000003026,ENSCHIG00000003424,ENSCHIG00000003729,ENSCHIG00000003853,ENSCHIG00000004259,ENSCHIG00000004374,ENSCHIG00000004900,ENSCHIG00000005326,ENSCHIG00000005361,…
BP	GO:0001709	cell fate determination	14	30	0.01921	0.393821	ENSCHIG00000009793,ENSCHIG00000011831,ENSCHIG00000013837,ENSCHIG00000014418,ENSCHIG00000014779,ENSCHIG00000016206,ENSCHIG00000017070,ENSCHIG00000017929,ENSCHIG00000021149,ENSCHIG00000022513,ENSCHIG00000023729,ENSCHIG00000023740,ENSCHIG00000025038,ENSCHIG00000025252
BP	GO:0006809	nitric oxide biosynthetic process	14	30	0.01921	0.393821	ENSCHIG00000008795,ENSCHIG00000011749,ENSCHIG00000014322,ENSCHIG00000016504,ENSCHIG00000017196,ENSCHIG00000019290,ENSCHIG00000020340,ENSCHIG00000021957,ENSCHIG00000022121,ENSCHIG00000024080,ENSCHIG00000024469,ENSCHIG00000024596,ENSCHIG00000025775,ENSCHIG00000027053
BP	GO:0051384	response to glucocorticoid	14	30	0.01921	0.393821	ENSCHIG00000004900,ENSCHIG00000005699,ENSCHIG00000009793,ENSCHIG00000011152,ENSCHIG00000011482,ENSCHIG00000011720,ENSCHIG00000015381,ENSCHIG00000016322,ENSCHIG00000016817,ENSCHIG00000016979,ENSCHIG00000019911,ENSCHIG00000022716,ENSCHIG00000024327,ENSCHIG00000026290
BP	GO:0090049	regulation of cell migration involved in sprouting angiogenesis	14	30	0.01921	0.393821	ENSCHIG00000006477,ENSCHIG00000008067,ENSCHIG00000010453,ENSCHIG00000013597,ENSCHIG00000014002,ENSCHIG00000014779,ENSCHIG00000015119,ENSCHIG00000016700,ENSCHIG00000017196,ENSCHIG00000017641,ENSCHIG00000021532,ENSCHIG00000025145,ENSCHIG00000025824,ENSCHIG00000025868
BP	GO:1901216	positive regulation of neuron death	14	30	0.01921	0.393821	ENSCHIG00000007665,ENSCHIG00000011066,ENSCHIG00000012331,ENSCHIG00000015634,ENSCHIG00000016131,ENSCHIG00000018165,ENSCHIG00000018293,ENSCHIG00000018307,ENSCHIG00000020211,ENSCHIG00000020325,ENSCHIG00000020693,ENSCHIG00000022660,ENSCHIG00000026221,ENSCHIG00000027012
BP	GO:2000113	negative regulation of cellular macromolecule biosynthetic process	281	922	0.01922	0.393821	ENSCHIG00000000198,ENSCHIG00000000478,ENSCHIG00000000483,ENSCHIG00000000525,ENSCHIG00000000579,ENSCHIG00000001154,ENSCHIG00000001297,ENSCHIG00000001918,ENSCHIG00000002022,ENSCHIG00000002460,ENSCHIG00000003026,ENSCHIG00000003424,ENSCHIG00000003729,ENSCHIG00000003853,ENSCHIG00000004259,ENSCHIG00000004374,ENSCHIG00000004900,ENSCHIG00000005326,ENSCHIG00000005911,ENSCHIG00000006086,ENSCHIG00000006391,…
BP	GO:0032649	regulation of interferon-gamma production	28	71	0.01923	0.393821	ENSCHIG00000004382,ENSCHIG00000005794,ENSCHIG00000005813,ENSCHIG00000007288,ENSCHIG00000009511,ENSCHIG00000010239,ENSCHIG00000011749,ENSCHIG00000016131,ENSCHIG00000016262,ENSCHIG00000016625,ENSCHIG00000016932,ENSCHIG00000016979,ENSCHIG00000017128,ENSCHIG00000017295,ENSCHIG00000017335,ENSCHIG00000017390,ENSCHIG00000018646,ENSCHIG00000019785,ENSCHIG00000019886,ENSCHIG00000020380,ENSCHIG00000020981,…
BP	GO:0003014	renal system process	23	56	0.01932	0.393821	ENSCHIG00000004216,ENSCHIG00000004522,ENSCHIG00000005604,ENSCHIG00000007665,ENSCHIG00000009176,ENSCHIG00000010708,ENSCHIG00000010778,ENSCHIG00000011781,ENSCHIG00000011883,ENSCHIG00000013342,ENSCHIG00000016322,ENSCHIG00000020793,ENSCHIG00000021149,ENSCHIG00000022467,ENSCHIG00000022474,ENSCHIG00000022711,ENSCHIG00000023906,ENSCHIG00000024211,ENSCHIG00000024461,ENSCHIG00000025731,ENSCHIG00000026454,…
BP	GO:0008593	regulation of Notch signaling pathway	23	56	0.01932	0.393821	ENSCHIG00000000282,ENSCHIG00000000382,ENSCHIG00000008069,ENSCHIG00000008249,ENSCHIG00000009982,ENSCHIG00000011793,ENSCHIG00000012683,ENSCHIG00000014469,ENSCHIG00000014683,ENSCHIG00000014779,ENSCHIG00000017929,ENSCHIG00000018116,ENSCHIG00000020787,ENSCHIG00000021201,ENSCHIG00000021515,ENSCHIG00000022359,ENSCHIG00000022660,ENSCHIG00000024172,ENSCHIG00000024864,ENSCHIG00000024913,ENSCHIG00000026042,…
BP	GO:0006638	neutral lipid metabolic process	27	68	0.01934	0.393821	ENSCHIG00000004184,ENSCHIG00000008250,ENSCHIG00000010320,ENSCHIG00000011614,ENSCHIG00000012331,ENSCHIG00000013044,ENSCHIG00000013660,ENSCHIG00000014665,ENSCHIG00000016134,ENSCHIG00000016651,ENSCHIG00000017903,ENSCHIG00000017983,ENSCHIG00000018020,ENSCHIG00000018113,ENSCHIG00000019290,ENSCHIG00000020106,ENSCHIG00000020436,ENSCHIG00000021145,ENSCHIG00000021227,ENSCHIG00000022004,ENSCHIG00000022540,…
BP	GO:0034332	adherens junction organization	27	68	0.01934	0.393821	ENSCHIG00000000350,ENSCHIG00000000389,ENSCHIG00000006477,ENSCHIG00000008067,ENSCHIG00000012111,ENSCHIG00000012147,ENSCHIG00000013553,ENSCHIG00000013943,ENSCHIG00000015544,ENSCHIG00000015855,ENSCHIG00000016132,ENSCHIG00000016322,ENSCHIG00000016532,ENSCHIG00000016975,ENSCHIG00000017411,ENSCHIG00000018026,ENSCHIG00000019461,ENSCHIG00000019539,ENSCHIG00000021574,ENSCHIG00000021866,ENSCHIG00000022083,…
BP	GO:0045639	positive regulation of myeloid cell differentiation	27	68	0.01934	0.393821	ENSCHIG00000004374,ENSCHIG00000008990,ENSCHIG00000009799,ENSCHIG00000010254,ENSCHIG00000010446,ENSCHIG00000014176,ENSCHIG00000014472,ENSCHIG00000014779,ENSCHIG00000015014,ENSCHIG00000015888,ENSCHIG00000016504,ENSCHIG00000016932,ENSCHIG00000017034,ENSCHIG00000017128,ENSCHIG00000017602,ENSCHIG00000018293,ENSCHIG00000018417,ENSCHIG00000018691,ENSCHIG00000019146,ENSCHIG00000021266,ENSCHIG00000021723,…
BP	GO:0019218	regulation of steroid metabolic process	24	59	0.01941	0.393821	ENSCHIG00000010429,ENSCHIG00000010778,ENSCHIG00000011219,ENSCHIG00000012643,ENSCHIG00000012951,ENSCHIG00000012980,ENSCHIG00000014308,ENSCHIG00000016134,ENSCHIG00000016504,ENSCHIG00000016651,ENSCHIG00000017191,ENSCHIG00000017362,ENSCHIG00000017903,ENSCHIG00000019616,ENSCHIG00000020981,ENSCHIG00000021485,ENSCHIG00000021723,ENSCHIG00000022004,ENSCHIG00000023158,ENSCHIG00000023444,ENSCHIG00000023586,…
BP	GO:0051983	regulation of chromosome segregation	26	65	0.01942	0.393821	ENSCHIG00000000207,ENSCHIG00000000360,ENSCHIG00000004374,ENSCHIG00000004900,ENSCHIG00000007762,ENSCHIG00000007929,ENSCHIG00000009433,ENSCHIG00000009875,ENSCHIG00000012952,ENSCHIG00000013026,ENSCHIG00000013700,ENSCHIG00000013731,ENSCHIG00000015353,ENSCHIG00000016057,ENSCHIG00000016709,ENSCHIG00000019782,ENSCHIG00000020538,ENSCHIG00000020806,ENSCHIG00000022332,ENSCHIG00000023097,ENSCHIG00000024586,…
BP	GO:0008589	regulation of smoothened signaling pathway	25	62	0.01944	0.393821	ENSCHIG00000000389,ENSCHIG00000004374,ENSCHIG00000010366,ENSCHIG00000011375,ENSCHIG00000012683,ENSCHIG00000013317,ENSCHIG00000013837,ENSCHIG00000015297,ENSCHIG00000016080,ENSCHIG00000016128,ENSCHIG00000016498,ENSCHIG00000016525,ENSCHIG00000017543,ENSCHIG00000017600,ENSCHIG00000019295,ENSCHIG00000019410,ENSCHIG00000020738,ENSCHIG00000022571,ENSCHIG00000022659,ENSCHIG00000023505,ENSCHIG00000023546,…
BP	GO:0030278	regulation of ossification	51	143	0.01945	0.393821	ENSCHIG00000000579,ENSCHIG00000001922,ENSCHIG00000006250,ENSCHIG00000007602,ENSCHIG00000008069,ENSCHIG00000008787,ENSCHIG00000009982,ENSCHIG00000010153,ENSCHIG00000011101,ENSCHIG00000011281,ENSCHIG00000011323,ENSCHIG00000011375,ENSCHIG00000011592,ENSCHIG00000012951,ENSCHIG00000013837,ENSCHIG00000013869,ENSCHIG00000013943,ENSCHIG00000014806,ENSCHIG00000014847,ENSCHIG00000015297,ENSCHIG00000016080,…
CC	GO:0031092	platelet alpha granule membrane	3	3	0.01959	0.393821	ENSCHIG00000012331,ENSCHIG00000020972,ENSCHIG00000024573
CC	GO:0032777	Piccolo NuA4 histone acetyltransferase complex	3	3	0.01959	0.393821	ENSCHIG00000005911,ENSCHIG00000009707,ENSCHIG00000015445
BP	GO:0000185	activation of MAPKKK activity	5	7	0.01968	0.393821	ENSCHIG00000011495,ENSCHIG00000011819,ENSCHIG00000014927,ENSCHIG00000016621,ENSCHIG00000025537
BP	GO:0002862	negative regulation of inflammatory response to antigenic stimulus	5	7	0.01968	0.393821	ENSCHIG00000016932,ENSCHIG00000016979,ENSCHIG00000017983,ENSCHIG00000018646,ENSCHIG00000019700
BP	GO:0006103	2-oxoglutarate metabolic process	5	7	0.01968	0.393821	ENSCHIG00000006876,ENSCHIG00000013261,ENSCHIG00000018390,ENSCHIG00000024327,ENSCHIG00000027095
BP	GO:0021612	facial nerve structural organization	5	7	0.01968	0.393821	ENSCHIG00000008067,ENSCHIG00000016092,ENSCHIG00000017872,ENSCHIG00000021949,ENSCHIG00000025836
BP	GO:0021800	cerebral cortex tangential migration	5	7	0.01968	0.393821	ENSCHIG00000007687,ENSCHIG00000008067,ENSCHIG00000016092,ENSCHIG00000016204,ENSCHIG00000026290
BP	GO:0042023	DNA endoreduplication	5	7	0.01968	0.393821	ENSCHIG00000011397,ENSCHIG00000014226,ENSCHIG00000023407,ENSCHIG00000025431,ENSCHIG00000026682
BP	GO:0042473	outer ear morphogenesis	5	7	0.01968	0.393821	ENSCHIG00000015333,ENSCHIG00000016099,ENSCHIG00000022001,ENSCHIG00000023757,ENSCHIG00000026074
BP	GO:0060281	regulation of oocyte development	5	7	0.01968	0.393821	ENSCHIG00000018863,ENSCHIG00000019782,ENSCHIG00000021412,ENSCHIG00000024453,ENSCHIG00000025388
BP	GO:0061307	cardiac neural crest cell differentiation involved in heart development	5	7	0.01968	0.393821	ENSCHIG00000009982,ENSCHIG00000016099,ENSCHIG00000017078,ENSCHIG00000017929,ENSCHIG00000021149
BP	GO:0061308	cardiac neural crest cell development involved in heart development	5	7	0.01968	0.393821	ENSCHIG00000009982,ENSCHIG00000016099,ENSCHIG00000017078,ENSCHIG00000017929,ENSCHIG00000021149
BP	GO:0070262	peptidyl-serine dephosphorylation	5	7	0.01968	0.393821	ENSCHIG00000000725,ENSCHIG00000012370,ENSCHIG00000013049,ENSCHIG00000019000,ENSCHIG00000021879
BP	GO:0072201	negative regulation of mesenchymal cell proliferation	5	7	0.01968	0.393821	ENSCHIG00000016131,ENSCHIG00000021149,ENSCHIG00000021782,ENSCHIG00000022777,ENSCHIG00000027088
BP	GO:0099612	protein localization to axon	5	7	0.01968	0.393821	ENSCHIG00000000437,ENSCHIG00000009809,ENSCHIG00000017623,ENSCHIG00000017645,ENSCHIG00000023908
BP	GO:1905879	regulation of oogenesis	5	7	0.01968	0.393821	ENSCHIG00000018863,ENSCHIG00000019782,ENSCHIG00000021412,ENSCHIG00000024453,ENSCHIG00000025388
BP	GO:0043410	positive regulation of MAPK cascade	101	307	0.01986	0.393821	ENSCHIG00000000212,ENSCHIG00000003071,ENSCHIG00000003384,ENSCHIG00000005604,ENSCHIG00000006250,ENSCHIG00000006477,ENSCHIG00000007951,ENSCHIG00000008067,ENSCHIG00000008094,ENSCHIG00000009544,ENSCHIG00000009887,ENSCHIG00000010446,ENSCHIG00000010451,ENSCHIG00000010453,ENSCHIG00000010589,ENSCHIG00000010670,ENSCHIG00000010771,ENSCHIG00000011455,ENSCHIG00000011495,ENSCHIG00000011819,ENSCHIG00000011883,…
BP	GO:0050878	regulation of body fluid levels	59	169	0.02018	0.393821	ENSCHIG00000000480,ENSCHIG00000004216,ENSCHIG00000006072,ENSCHIG00000007459,ENSCHIG00000007665,ENSCHIG00000008887,ENSCHIG00000008990,ENSCHIG00000009412,ENSCHIG00000010124,ENSCHIG00000010534,ENSCHIG00000011781,ENSCHIG00000011883,ENSCHIG00000011890,ENSCHIG00000012065,ENSCHIG00000012104,ENSCHIG00000012134,ENSCHIG00000012192,ENSCHIG00000012683,ENSCHIG00000012993,ENSCHIG00000013342,ENSCHIG00000013457,…
BP	GO:0097485	neuron projection guidance	44	121	0.02021	0.393821	ENSCHIG00000000101,ENSCHIG00000000437,ENSCHIG00000007687,ENSCHIG00000008067,ENSCHIG00000009075,ENSCHIG00000009348,ENSCHIG00000009982,ENSCHIG00000010917,ENSCHIG00000011769,ENSCHIG00000012226,ENSCHIG00000015297,ENSCHIG00000015409,ENSCHIG00000016092,ENSCHIG00000016131,ENSCHIG00000016149,ENSCHIG00000016179,ENSCHIG00000016204,ENSCHIG00000017047,ENSCHIG00000017078,ENSCHIG00000017514,ENSCHIG00000017600,…
BP	GO:0006629	lipid metabolic process	193	619	0.02022	0.393821	ENSCHIG00000000100,ENSCHIG00000000443,ENSCHIG00000000527,ENSCHIG00000000945,ENSCHIG00000002050,ENSCHIG00000002685,ENSCHIG00000003799,ENSCHIG00000004184,ENSCHIG00000004374,ENSCHIG00000005289,ENSCHIG00000005604,ENSCHIG00000007307,ENSCHIG00000007516,ENSCHIG00000008032,ENSCHIG00000008250,ENSCHIG00000008758,ENSCHIG00000008787,ENSCHIG00000008939,ENSCHIG00000009097,ENSCHIG00000009133,ENSCHIG00000009239,…
MF	GO:0051427	hormone receptor binding	37	98	0.02034	0.393821	ENSCHIG00000000212,ENSCHIG00000003115,ENSCHIG00000007526,ENSCHIG00000007602,ENSCHIG00000009176,ENSCHIG00000009681,ENSCHIG00000009793,ENSCHIG00000010895,ENSCHIG00000011147,ENSCHIG00000011515,ENSCHIG00000011800,ENSCHIG00000012843,ENSCHIG00000013013,ENSCHIG00000013177,ENSCHIG00000013398,ENSCHIG00000013592,ENSCHIG00000015334,ENSCHIG00000015635,ENSCHIG00000015855,ENSCHIG00000016094,ENSCHIG00000016934,…
CC	GO:0030672	synaptic vesicle membrane	9	17	0.02036	0.393821	ENSCHIG00000000433,ENSCHIG00000011358,ENSCHIG00000016894,ENSCHIG00000016996,ENSCHIG00000017412,ENSCHIG00000023054,ENSCHIG00000024912,ENSCHIG00000025576,ENSCHIG00000027174
CC	GO:0099501	exocytic vesicle membrane	9	17	0.02036	0.393821	ENSCHIG00000000433,ENSCHIG00000011358,ENSCHIG00000016894,ENSCHIG00000016996,ENSCHIG00000017412,ENSCHIG00000023054,ENSCHIG00000024912,ENSCHIG00000025576,ENSCHIG00000027174
BP	GO:0002228	natural killer cell mediated immunity	15	33	0.02048	0.393821	ENSCHIG00000007110,ENSCHIG00000011155,ENSCHIG00000011749,ENSCHIG00000012378,ENSCHIG00000012648,ENSCHIG00000016236,ENSCHIG00000016932,ENSCHIG00000019616,ENSCHIG00000019718,ENSCHIG00000019949,ENSCHIG00000021644,ENSCHIG00000021723,ENSCHIG00000022793,ENSCHIG00000025191,ENSCHIG00000025944
BP	GO:0010883	regulation of lipid storage	15	33	0.02048	0.393821	ENSCHIG00000006883,ENSCHIG00000009126,ENSCHIG00000009619,ENSCHIG00000013751,ENSCHIG00000013752,ENSCHIG00000016651,ENSCHIG00000018113,ENSCHIG00000020010,ENSCHIG00000020436,ENSCHIG00000021957,ENSCHIG00000023836,ENSCHIG00000024083,ENSCHIG00000025905,ENSCHIG00000026096,ENSCHIG00000027007
BP	GO:0032944	regulation of mononuclear cell proliferation	49	137	0.02052	0.393821	ENSCHIG00000000389,ENSCHIG00000005813,ENSCHIG00000008069,ENSCHIG00000008374,ENSCHIG00000009176,ENSCHIG00000009511,ENSCHIG00000009799,ENSCHIG00000010169,ENSCHIG00000010383,ENSCHIG00000010816,ENSCHIG00000011507,ENSCHIG00000012192,ENSCHIG00000012683,ENSCHIG00000014049,ENSCHIG00000015720,ENSCHIG00000015888,ENSCHIG00000016206,ENSCHIG00000016322,ENSCHIG00000016716,ENSCHIG00000016932,ENSCHIG00000016979,…
BP	GO:0034260	negative regulation of GTPase activity	11	22	0.02061	0.393821	ENSCHIG00000006935,ENSCHIG00000011749,ENSCHIG00000012104,ENSCHIG00000012234,ENSCHIG00000013947,ENSCHIG00000015855,ENSCHIG00000016179,ENSCHIG00000019539,ENSCHIG00000021162,ENSCHIG00000021519,ENSCHIG00000025234
BP	GO:0060740	prostate gland epithelium morphogenesis	11	22	0.02061	0.393821	ENSCHIG00000009982,ENSCHIG00000012683,ENSCHIG00000016131,ENSCHIG00000017600,ENSCHIG00000020744,ENSCHIG00000021149,ENSCHIG00000021567,ENSCHIG00000021670,ENSCHIG00000023393,ENSCHIG00000023555,ENSCHIG00000026729
BP	GO:0042471	ear morphogenesis	36	96	0.02062	0.393821	ENSCHIG00000009075,ENSCHIG00000009616,ENSCHIG00000010692,ENSCHIG00000010956,ENSCHIG00000011125,ENSCHIG00000011883,ENSCHIG00000012424,ENSCHIG00000012683,ENSCHIG00000014094,ENSCHIG00000014779,ENSCHIG00000015333,ENSCHIG00000015541,ENSCHIG00000016099,ENSCHIG00000016131,ENSCHIG00000016385,ENSCHIG00000016422,ENSCHIG00000017047,ENSCHIG00000017240,ENSCHIG00000017512,ENSCHIG00000017600,ENSCHIG00000017903,…
BP	GO:0055002	striated muscle cell development	36	96	0.02062	0.393821	ENSCHIG00000003341,ENSCHIG00000008491,ENSCHIG00000009793,ENSCHIG00000009814,ENSCHIG00000010603,ENSCHIG00000011507,ENSCHIG00000011883,ENSCHIG00000012065,ENSCHIG00000012778,ENSCHIG00000013089,ENSCHIG00000014376,ENSCHIG00000015758,ENSCHIG00000016128,ENSCHIG00000016206,ENSCHIG00000016322,ENSCHIG00000016459,ENSCHIG00000017118,ENSCHIG00000017707,ENSCHIG00000017983,ENSCHIG00000018437,ENSCHIG00000018863,…
CC	GO:0097197	tetraspanin-enriched microdomain	4	5	0.0207	0.393821	ENSCHIG00000000382,ENSCHIG00000014132,ENSCHIG00000019354,ENSCHIG00000021150
BP	GO:0090092	regulation of transmembrane receptor protein serine/threonine kinase signaling pathway	58	166	0.02077	0.393821	ENSCHIG00000007665,ENSCHIG00000007762,ENSCHIG00000008777,ENSCHIG00000009529,ENSCHIG00000009982,ENSCHIG00000010153,ENSCHIG00000010408,ENSCHIG00000010429,ENSCHIG00000011375,ENSCHIG00000012330,ENSCHIG00000012528,ENSCHIG00000012679,ENSCHIG00000012683,ENSCHIG00000012951,ENSCHIG00000013089,ENSCHIG00000014094,ENSCHIG00000014333,ENSCHIG00000014847,ENSCHIG00000014950,ENSCHIG00000015150,ENSCHIG00000015608,…
BP	GO:0002051	osteoblast fate commitment	3	3	0.02081	0.393821	ENSCHIG00000011281,ENSCHIG00000014806,ENSCHIG00000016080
BP	GO:0002225	positive regulation of antimicrobial peptide production	3	3	0.02081	0.393821	ENSCHIG00000013333,ENSCHIG00000017825,ENSCHIG00000021675
BP	GO:0002803	positive regulation of antibacterial peptide production	3	3	0.02081	0.393821	ENSCHIG00000013333,ENSCHIG00000017825,ENSCHIG00000021675
BP	GO:0006063	uronic acid metabolic process	3	3	0.02081	0.393821	ENSCHIG00000005900,ENSCHIG00000018225,ENSCHIG00000020938
BP	GO:0006556	S-adenosylmethionine biosynthetic process	3	3	0.02081	0.393821	ENSCHIG00000009411,ENSCHIG00000026409,ENSCHIG00000027101
BP	GO:0015705	iodide transport	3	3	0.02081	0.393821	ENSCHIG00000020647,ENSCHIG00000025110,ENSCHIG00000026405
BP	GO:0019065	receptor-mediated endocytosis of virus by host cell	3	3	0.02081	0.393821	ENSCHIG00000013089,ENSCHIG00000014467,ENSCHIG00000019290
BP	GO:0019585	glucuronate metabolic process	3	3	0.02081	0.393821	ENSCHIG00000005900,ENSCHIG00000018225,ENSCHIG00000020938
BP	GO:0031944	negative regulation of glucocorticoid metabolic process	3	3	0.02081	0.393821	ENSCHIG00000010429,ENSCHIG00000012951,ENSCHIG00000017191
BP	GO:0031947	negative regulation of glucocorticoid biosynthetic process	3	3	0.02081	0.393821	ENSCHIG00000010429,ENSCHIG00000012951,ENSCHIG00000017191
BP	GO:0034092	negative regulation of maintenance of sister chromatid cohesion	3	3	0.02081	0.393821	ENSCHIG00000000207,ENSCHIG00000007929,ENSCHIG00000013700
BP	GO:0034183	negative regulation of maintenance of mitotic sister chromatid cohesion	3	3	0.02081	0.393821	ENSCHIG00000000207,ENSCHIG00000007929,ENSCHIG00000013700
BP	GO:0036446	myofibroblast differentiation	3	3	0.02081	0.393821	ENSCHIG00000004374,ENSCHIG00000009037,ENSCHIG00000022248
BP	GO:0038001	paracrine signaling	3	3	0.02081	0.393821	ENSCHIG00000015014,ENSCHIG00000018397,ENSCHIG00000021765
BP	GO:0045915	positive regulation of catecholamine metabolic process	3	3	0.02081	0.393821	ENSCHIG00000015745,ENSCHIG00000020618,ENSCHIG00000022088
BP	GO:0045964	positive regulation of dopamine metabolic process	3	3	0.02081	0.393821	ENSCHIG00000015745,ENSCHIG00000020618,ENSCHIG00000022088
BP	GO:0048550	negative regulation of pinocytosis	3	3	0.02081	0.393821	ENSCHIG00000018133,ENSCHIG00000019290,ENSCHIG00000027007
BP	GO:0051964	negative regulation of synapse assembly	3	3	0.02081	0.393821	ENSCHIG00000013943,ENSCHIG00000016131,ENSCHIG00000020693
BP	GO:0051987	positive regulation of attachment of spindle microtubules to kinetochore	3	3	0.02081	0.393821	ENSCHIG00000004900,ENSCHIG00000019782,ENSCHIG00000025234
BP	GO:0070343	white fat cell proliferation	3	3	0.02081	0.393821	ENSCHIG00000006883,ENSCHIG00000009126,ENSCHIG00000012683
BP	GO:0070346	positive regulation of fat cell proliferation	3	3	0.02081	0.393821	ENSCHIG00000006883,ENSCHIG00000012683,ENSCHIG00000024914
BP	GO:0070350	regulation of white fat cell proliferation	3	3	0.02081	0.393821	ENSCHIG00000006883,ENSCHIG00000009126,ENSCHIG00000012683
BP	GO:0071871	response to epinephrine	3	3	0.02081	0.393821	ENSCHIG00000017295,ENSCHIG00000019782,ENSCHIG00000023737
BP	GO:0071872	cellular response to epinephrine stimulus	3	3	0.02081	0.393821	ENSCHIG00000017295,ENSCHIG00000019782,ENSCHIG00000023737
BP	GO:0072197	ureter morphogenesis	3	3	0.02081	0.393821	ENSCHIG00000016901,ENSCHIG00000021149,ENSCHIG00000021670
BP	GO:0072198	mesenchymal cell proliferation involved in ureter development	3	3	0.02081	0.393821	ENSCHIG00000021149,ENSCHIG00000023555,ENSCHIG00000024896
BP	GO:0072199	regulation of mesenchymal cell proliferation involved in ureter development	3	3	0.02081	0.393821	ENSCHIG00000021149,ENSCHIG00000023555,ENSCHIG00000024896
BP	GO:0075509	endocytosis involved in viral entry into host cell	3	3	0.02081	0.393821	ENSCHIG00000013089,ENSCHIG00000014467,ENSCHIG00000019290
BP	GO:0090032	negative regulation of steroid hormone biosynthetic process	3	3	0.02081	0.393821	ENSCHIG00000010429,ENSCHIG00000012951,ENSCHIG00000017191
BP	GO:0140058	neuron projection arborization	3	3	0.02081	0.393821	ENSCHIG00000016132,ENSCHIG00000018974,ENSCHIG00000024289
BP	GO:1902308	regulation of peptidyl-serine dephosphorylation	3	3	0.02081	0.393821	ENSCHIG00000000725,ENSCHIG00000012370,ENSCHIG00000019000
BP	GO:1902953	positive regulation of ER to Golgi vesicle-mediated transport	3	3	0.02081	0.393821	ENSCHIG00000016768,ENSCHIG00000020439,ENSCHIG00000020653
BP	GO:1903431	positive regulation of cell maturation	3	3	0.02081	0.393821	ENSCHIG00000016322,ENSCHIG00000019782,ENSCHIG00000024453
BP	GO:1904502	regulation of lipophagy	3	3	0.02081	0.393821	ENSCHIG00000016668,ENSCHIG00000021963,ENSCHIG00000023698
BP	GO:1904504	positive regulation of lipophagy	3	3	0.02081	0.393821	ENSCHIG00000016668,ENSCHIG00000021963,ENSCHIG00000023698
BP	GO:1904694	negative regulation of vascular smooth muscle contraction	3	3	0.02081	0.393821	ENSCHIG00000001085,ENSCHIG00000020044,ENSCHIG00000024088
BP	GO:1904760	regulation of myofibroblast differentiation	3	3	0.02081	0.393821	ENSCHIG00000004374,ENSCHIG00000009037,ENSCHIG00000022248
BP	GO:1904761	negative regulation of myofibroblast differentiation	3	3	0.02081	0.393821	ENSCHIG00000004374,ENSCHIG00000009037,ENSCHIG00000022248
BP	GO:1905292	regulation of neural crest cell differentiation	3	3	0.02081	0.393821	ENSCHIG00000009982,ENSCHIG00000017078,ENSCHIG00000021149
BP	GO:1905294	positive regulation of neural crest cell differentiation	3	3	0.02081	0.393821	ENSCHIG00000009982,ENSCHIG00000017078,ENSCHIG00000021149
BP	GO:1905310	regulation of cardiac neural crest cell migration involved in outflow tract morphogenesis	3	3	0.02081	0.393821	ENSCHIG00000009982,ENSCHIG00000017078,ENSCHIG00000021149
BP	GO:1905312	positive regulation of cardiac neural crest cell migration involved in outflow tract morphogenesis	3	3	0.02081	0.393821	ENSCHIG00000009982,ENSCHIG00000017078,ENSCHIG00000021149
BP	GO:1905634	regulation of protein localization to chromatin	3	3	0.02081	0.393821	ENSCHIG00000004374,ENSCHIG00000013731,ENSCHIG00000018558
BP	GO:1990416	cellular response to brain-derived neurotrophic factor stimulus	3	3	0.02081	0.393821	ENSCHIG00000001118,ENSCHIG00000012119,ENSCHIG00000020328
BP	GO:2001170	negative regulation of ATP biosynthetic process	3	3	0.02081	0.393821	ENSCHIG00000018072,ENSCHIG00000024914,ENSCHIG00000027232
BP	GO:0001935	endothelial cell proliferation	35	93	0.02102	0.393973	ENSCHIG00000000164,ENSCHIG00000006477,ENSCHIG00000010169,ENSCHIG00000010667,ENSCHIG00000011245,ENSCHIG00000011327,ENSCHIG00000012234,ENSCHIG00000012370,ENSCHIG00000012951,ENSCHIG00000012968,ENSCHIG00000013089,ENSCHIG00000013597,ENSCHIG00000013670,ENSCHIG00000014779,ENSCHIG00000016131,ENSCHIG00000016206,ENSCHIG00000016700,ENSCHIG00000016979,ENSCHIG00000017641,ENSCHIG00000018113,ENSCHIG00000018131,…
BP	GO:0030879	mammary gland development	35	93	0.02102	0.393973	ENSCHIG00000008467,ENSCHIG00000008989,ENSCHIG00000010534,ENSCHIG00000012330,ENSCHIG00000012683,ENSCHIG00000013837,ENSCHIG00000014094,ENSCHIG00000014418,ENSCHIG00000014632,ENSCHIG00000015014,ENSCHIG00000015138,ENSCHIG00000015297,ENSCHIG00000015644,ENSCHIG00000015847,ENSCHIG00000016131,ENSCHIG00000016817,ENSCHIG00000016955,ENSCHIG00000017171,ENSCHIG00000017600,ENSCHIG00000017983,ENSCHIG00000018422,…
BP	GO:0072593	reactive oxygen species metabolic process	53	150	0.02106	0.393973	ENSCHIG00000008795,ENSCHIG00000010438,ENSCHIG00000011037,ENSCHIG00000011155,ENSCHIG00000011184,ENSCHIG00000011515,ENSCHIG00000011749,ENSCHIG00000012192,ENSCHIG00000012331,ENSCHIG00000012894,ENSCHIG00000013432,ENSCHIG00000013553,ENSCHIG00000013578,ENSCHIG00000014008,ENSCHIG00000014322,ENSCHIG00000016100,ENSCHIG00000016322,ENSCHIG00000016504,ENSCHIG00000017196,ENSCHIG00000017347,ENSCHIG00000017641,…
BP	GO:0031324	negative regulation of cellular metabolic process	461	1555	0.02147	0.393973	ENSCHIG00000000198,ENSCHIG00000000239,ENSCHIG00000000241,ENSCHIG00000000478,ENSCHIG00000000483,ENSCHIG00000000525,ENSCHIG00000000579,ENSCHIG00000000725,ENSCHIG00000001154,ENSCHIG00000001297,ENSCHIG00000001684,ENSCHIG00000001918,ENSCHIG00000002022,ENSCHIG00000002460,ENSCHIG00000003026,ENSCHIG00000003321,ENSCHIG00000003424,ENSCHIG00000003443,ENSCHIG00000003729,ENSCHIG00000003853,ENSCHIG00000004259,…
BP	GO:0010721	negative regulation of cell development	65	189	0.0215	0.393973	ENSCHIG00000007526,ENSCHIG00000008067,ENSCHIG00000009982,ENSCHIG00000010414,ENSCHIG00000010453,ENSCHIG00000010560,ENSCHIG00000013943,ENSCHIG00000014257,ENSCHIG00000014333,ENSCHIG00000014903,ENSCHIG00000015075,ENSCHIG00000015297,ENSCHIG00000015719,ENSCHIG00000016094,ENSCHIG00000016131,ENSCHIG00000016322,ENSCHIG00000016901,ENSCHIG00000017336,ENSCHIG00000017591,ENSCHIG00000017645,ENSCHIG00000017929,…
BP	GO:0014015	positive regulation of gliogenesis	16	36	0.02151	0.393973	ENSCHIG00000008069,ENSCHIG00000012951,ENSCHIG00000014176,ENSCHIG00000016901,ENSCHIG00000017350,ENSCHIG00000017929,ENSCHIG00000018974,ENSCHIG00000020549,ENSCHIG00000023555,ENSCHIG00000023753,ENSCHIG00000023774,ENSCHIG00000024289,ENSCHIG00000024469,ENSCHIG00000025252,ENSCHIG00000026557,ENSCHIG00000027124
BP	GO:0051055	negative regulation of lipid biosynthetic process	16	36	0.02151	0.393973	ENSCHIG00000008758,ENSCHIG00000009253,ENSCHIG00000010429,ENSCHIG00000012951,ENSCHIG00000012980,ENSCHIG00000013044,ENSCHIG00000014308,ENSCHIG00000015262,ENSCHIG00000016134,ENSCHIG00000017191,ENSCHIG00000017903,ENSCHIG00000020981,ENSCHIG00000021485,ENSCHIG00000022004,ENSCHIG00000023158,ENSCHIG00000024410
BP	GO:0090183	regulation of kidney development	16	36	0.02151	0.393973	ENSCHIG00000009982,ENSCHIG00000010778,ENSCHIG00000014176,ENSCHIG00000015262,ENSCHIG00000016901,ENSCHIG00000017090,ENSCHIG00000017264,ENSCHIG00000019219,ENSCHIG00000021149,ENSCHIG00000021670,ENSCHIG00000022067,ENSCHIG00000023555,ENSCHIG00000024896,ENSCHIG00000025038,ENSCHIG00000026626,ENSCHIG00000027232
BP	GO:1903426	regulation of reactive oxygen species biosynthetic process	16	36	0.02151	0.393973	ENSCHIG00000008795,ENSCHIG00000011037,ENSCHIG00000011749,ENSCHIG00000013578,ENSCHIG00000014322,ENSCHIG00000016504,ENSCHIG00000017196,ENSCHIG00000019290,ENSCHIG00000020085,ENSCHIG00000020340,ENSCHIG00000021957,ENSCHIG00000022088,ENSCHIG00000022121,ENSCHIG00000024469,ENSCHIG00000024596,ENSCHIG00000027053
MF	GO:0004505	phenylalanine 4-monooxygenase activity	3	3	0.02155	0.393973	ENSCHIG00000018129,ENSCHIG00000021110,ENSCHIG00000023788
MF	GO:0008467	[heparan sulfate]-glucosamine 3-sulfotransferase 1 activity	3	3	0.02155	0.393973	ENSCHIG00000019513,ENSCHIG00000019888,ENSCHIG00000024456
MF	GO:0008940	nitrate reductase activity	3	3	0.02155	0.393973	ENSCHIG00000001173,ENSCHIG00000021377,ENSCHIG00000023867
MF	GO:0015925	galactosidase activity	3	3	0.02155	0.393973	ENSCHIG00000005604,ENSCHIG00000014228,ENSCHIG00000016806
MF	GO:0017017	MAP kinase tyrosine/serine/threonine phosphatase activity	3	3	0.02155	0.393973	ENSCHIG00000008697,ENSCHIG00000011320,ENSCHIG00000021879
MF	GO:0042015	interleukin-20 binding	3	3	0.02155	0.393973	ENSCHIG00000016224,ENSCHIG00000018646,ENSCHIG00000025784
BP	GO:0001649	osteoblast differentiation	47	131	0.02164	0.393973	ENSCHIG00000000579,ENSCHIG00000008069,ENSCHIG00000009075,ENSCHIG00000009239,ENSCHIG00000009982,ENSCHIG00000010153,ENSCHIG00000011101,ENSCHIG00000011281,ENSCHIG00000011375,ENSCHIG00000011592,ENSCHIG00000012951,ENSCHIG00000013837,ENSCHIG00000013869,ENSCHIG00000013943,ENSCHIG00000014308,ENSCHIG00000014806,ENSCHIG00000015297,ENSCHIG00000016080,ENSCHIG00000016128,ENSCHIG00000016206,ENSCHIG00000016901,…
CC	GO:0002080	acrosomal membrane	7	12	0.02164	0.393973	ENSCHIG00000012243,ENSCHIG00000013089,ENSCHIG00000014732,ENSCHIG00000017391,ENSCHIG00000017924,ENSCHIG00000019290,ENSCHIG00000023977
BP	GO:0071345	cellular response to cytokine stimulus	134	419	0.02182	0.393973	ENSCHIG00000000219,ENSCHIG00000000483,ENSCHIG00000000525,ENSCHIG00000004382,ENSCHIG00000006556,ENSCHIG00000007522,ENSCHIG00000008019,ENSCHIG00000008069,ENSCHIG00000008094,ENSCHIG00000008989,ENSCHIG00000009142,ENSCHIG00000009756,ENSCHIG00000009793,ENSCHIG00000010071,ENSCHIG00000010124,ENSCHIG00000010254,ENSCHIG00000010446,ENSCHIG00000010453,ENSCHIG00000010863,ENSCHIG00000010998,ENSCHIG00000011018,…
BP	GO:1901214	regulation of neuron death	56	160	0.022	0.393973	ENSCHIG00000007665,ENSCHIG00000008067,ENSCHIG00000009134,ENSCHIG00000010560,ENSCHIG00000011066,ENSCHIG00000012331,ENSCHIG00000012843,ENSCHIG00000014226,ENSCHIG00000015143,ENSCHIG00000015409,ENSCHIG00000015499,ENSCHIG00000015632,ENSCHIG00000015634,ENSCHIG00000015819,ENSCHIG00000016131,ENSCHIG00000016132,ENSCHIG00000016206,ENSCHIG00000016322,ENSCHIG00000016854,ENSCHIG00000016979,ENSCHIG00000017008,…
BP	GO:0001952	regulation of cell-matrix adhesion	32	84	0.02215	0.393973	ENSCHIG00000000480,ENSCHIG00000003954,ENSCHIG00000006477,ENSCHIG00000008067,ENSCHIG00000010453,ENSCHIG00000011245,ENSCHIG00000011781,ENSCHIG00000012111,ENSCHIG00000013943,ENSCHIG00000014118,ENSCHIG00000015029,ENSCHIG00000015544,ENSCHIG00000015855,ENSCHIG00000016132,ENSCHIG00000016322,ENSCHIG00000016532,ENSCHIG00000016975,ENSCHIG00000017641,ENSCHIG00000018026,ENSCHIG00000019936,ENSCHIG00000020996,…
CC	GO:0005667	transcription factor complex	74	223	0.02218	0.393973	ENSCHIG00000000446,ENSCHIG00000004259,ENSCHIG00000004374,ENSCHIG00000004900,ENSCHIG00000005326,ENSCHIG00000007326,ENSCHIG00000008990,ENSCHIG00000009681,ENSCHIG00000009793,ENSCHIG00000009988,ENSCHIG00000010239,ENSCHIG00000010484,ENSCHIG00000010662,ENSCHIG00000011281,ENSCHIG00000012111,ENSCHIG00000012344,ENSCHIG00000012431,ENSCHIG00000013547,ENSCHIG00000013751,ENSCHIG00000013783,ENSCHIG00000014418,…
MF	GO:0005125	cytokine activity	24	59	0.02222	0.393973	ENSCHIG00000010667,ENSCHIG00000010998,ENSCHIG00000011883,ENSCHIG00000012968,ENSCHIG00000014176,ENSCHIG00000015014,ENSCHIG00000015403,ENSCHIG00000015458,ENSCHIG00000016131,ENSCHIG00000016504,ENSCHIG00000016932,ENSCHIG00000016979,ENSCHIG00000019805,ENSCHIG00000020142,ENSCHIG00000021149,ENSCHIG00000022239,ENSCHIG00000022754,ENSCHIG00000022793,ENSCHIG00000024469,ENSCHIG00000025211,ENSCHIG00000025704,…
BP	GO:0006488	dolichol-linked oligosaccharide biosynthetic process	4	5	0.02232	0.393973	ENSCHIG00000012855,ENSCHIG00000014578,ENSCHIG00000018512,ENSCHIG00000019579
BP	GO:0006490	oligosaccharide-lipid intermediate biosynthetic process	4	5	0.02232	0.393973	ENSCHIG00000012855,ENSCHIG00000014578,ENSCHIG00000018512,ENSCHIG00000019579
BP	GO:0007442	hindgut morphogenesis	4	5	0.02232	0.393973	ENSCHIG00000015297,ENSCHIG00000016131,ENSCHIG00000017600,ENSCHIG00000023555
BP	GO:0009084	glutamine family amino acid biosynthetic process	4	5	0.02232	0.393973	ENSCHIG00000008500,ENSCHIG00000009229,ENSCHIG00000017045,ENSCHIG00000026809
BP	GO:0030388	fructose 1,6-bisphosphate metabolic process	4	5	0.02232	0.393973	ENSCHIG00000000397,ENSCHIG00000003090,ENSCHIG00000009042,ENSCHIG00000016504
BP	GO:0033240	positive regulation of cellular amine metabolic process	4	5	0.02232	0.393973	ENSCHIG00000015745,ENSCHIG00000020618,ENSCHIG00000020981,ENSCHIG00000022088
BP	GO:0034755	iron ion transmembrane transport	4	5	0.02232	0.393973	ENSCHIG00000002743,ENSCHIG00000008525,ENSCHIG00000015634,ENSCHIG00000019342
BP	GO:0042711	maternal behavior	4	5	0.02232	0.393973	ENSCHIG00000006784,ENSCHIG00000011602,ENSCHIG00000011720,ENSCHIG00000015269
BP	GO:0043545	molybdopterin cofactor metabolic process	4	5	0.02232	0.393973	ENSCHIG00000001958,ENSCHIG00000009653,ENSCHIG00000014594,ENSCHIG00000023867
BP	GO:0045019	negative regulation of nitric oxide biosynthetic process	4	5	0.02232	0.393973	ENSCHIG00000014322,ENSCHIG00000019290,ENSCHIG00000021957,ENSCHIG00000027053
BP	GO:0045793	positive regulation of cell size	4	5	0.02232	0.393973	ENSCHIG00000003497,ENSCHIG00000011883,ENSCHIG00000017614,ENSCHIG00000025145
BP	GO:0045906	negative regulation of vasoconstriction	4	5	0.02232	0.393973	ENSCHIG00000001085,ENSCHIG00000020044,ENSCHIG00000022711,ENSCHIG00000024088
BP	GO:0046794	transport of virus	4	5	0.02232	0.393973	ENSCHIG00000000198,ENSCHIG00000013089,ENSCHIG00000014467,ENSCHIG00000019290
BP	GO:0051189	prosthetic group metabolic process	4	5	0.02232	0.393973	ENSCHIG00000001958,ENSCHIG00000009653,ENSCHIG00000014594,ENSCHIG00000023867
BP	GO:0060215	primitive hemopoiesis	4	5	0.02232	0.393973	ENSCHIG00000003232,ENSCHIG00000010239,ENSCHIG00000010771,ENSCHIG00000014779
BP	GO:0060449	bud elongation involved in lung branching	4	5	0.02232	0.393973	ENSCHIG00000012683,ENSCHIG00000016596,ENSCHIG00000017090,ENSCHIG00000021149
BP	GO:0060592	mammary gland formation	4	5	0.02232	0.393973	ENSCHIG00000012683,ENSCHIG00000014418,ENSCHIG00000015297,ENSCHIG00000021149
BP	GO:0060746	parental behavior	4	5	0.02232	0.393973	ENSCHIG00000006784,ENSCHIG00000011602,ENSCHIG00000011720,ENSCHIG00000015269
BP	GO:0061309	cardiac neural crest cell development involved in outflow tract morphogenesis	4	5	0.02232	0.393973	ENSCHIG00000009982,ENSCHIG00000017078,ENSCHIG00000017929,ENSCHIG00000021149
BP	GO:0061438	renal system vasculature morphogenesis	4	5	0.02232	0.393973	ENSCHIG00000008067,ENSCHIG00000015635,ENSCHIG00000020340,ENSCHIG00000021149
BP	GO:0061439	kidney vasculature morphogenesis	4	5	0.02232	0.393973	ENSCHIG00000008067,ENSCHIG00000015635,ENSCHIG00000020340,ENSCHIG00000021149
BP	GO:0061743	motor learning	4	5	0.02232	0.393973	ENSCHIG00000013856,ENSCHIG00000014726,ENSCHIG00000014847,ENSCHIG00000017355
BP	GO:0070444	oligodendrocyte progenitor proliferation	4	5	0.02232	0.393973	ENSCHIG00000011767,ENSCHIG00000018662,ENSCHIG00000018974,ENSCHIG00000022083
BP	GO:0070445	regulation of oligodendrocyte progenitor proliferation	4	5	0.02232	0.393973	ENSCHIG00000011767,ENSCHIG00000018662,ENSCHIG00000018974,ENSCHIG00000022083
BP	GO:0090037	positive regulation of protein kinase C signaling	4	5	0.02232	0.393973	ENSCHIG00000013670,ENSCHIG00000016131,ENSCHIG00000021782,ENSCHIG00000024296
BP	GO:1901722	regulation of cell proliferation involved in kidney development	4	5	0.02232	0.393973	ENSCHIG00000009982,ENSCHIG00000021149,ENSCHIG00000025038,ENSCHIG00000027232
BP	GO:1904406	negative regulation of nitric oxide metabolic process	4	5	0.02232	0.393973	ENSCHIG00000014322,ENSCHIG00000019290,ENSCHIG00000021957,ENSCHIG00000027053
BP	GO:2000617	positive regulation of histone H3-K9 acetylation	4	5	0.02232	0.393973	ENSCHIG00000019181,ENSCHIG00000022958,ENSCHIG00000025038,ENSCHIG00000025674
BP	GO:0002763	positive regulation of myeloid leukocyte differentiation	17	39	0.02233	0.393973	ENSCHIG00000004374,ENSCHIG00000010446,ENSCHIG00000014176,ENSCHIG00000015014,ENSCHIG00000015888,ENSCHIG00000016504,ENSCHIG00000016932,ENSCHIG00000017034,ENSCHIG00000017602,ENSCHIG00000019146,ENSCHIG00000021266,ENSCHIG00000022716,ENSCHIG00000025211,ENSCHIG00000025316,ENSCHIG00000025384,ENSCHIG00000026577,ENSCHIG00000027124
BP	GO:0048641	regulation of skeletal muscle tissue development	17	39	0.02233	0.393973	ENSCHIG00000010863,ENSCHIG00000013761,ENSCHIG00000014847,ENSCHIG00000016128,ENSCHIG00000016168,ENSCHIG00000016206,ENSCHIG00000016322,ENSCHIG00000017009,ENSCHIG00000017070,ENSCHIG00000018437,ENSCHIG00000020787,ENSCHIG00000021331,ENSCHIG00000023549,ENSCHIG00000023555,ENSCHIG00000024544,ENSCHIG00000024896,ENSCHIG00000025358
MF	GO:0005102	receptor binding	250	809	0.0224	0.394694	ENSCHIG00000000212,ENSCHIG00000000439,ENSCHIG00000000483,ENSCHIG00000000579,ENSCHIG00000001922,ENSCHIG00000001947,ENSCHIG00000003115,ENSCHIG00000003131,ENSCHIG00000003279,ENSCHIG00000003954,ENSCHIG00000004276,ENSCHIG00000005238,ENSCHIG00000005604,ENSCHIG00000005794,ENSCHIG00000006171,ENSCHIG00000006250,ENSCHIG00000006477,ENSCHIG00000006692,ENSCHIG00000007443,ENSCHIG00000007526,ENSCHIG00000007602,…
CC	GO:0044425	membrane part	502	1735	0.02245	0.395062	ENSCHIG00000000107,ENSCHIG00000000108,ENSCHIG00000000135,ENSCHIG00000000141,ENSCHIG00000000241,ENSCHIG00000000292,ENSCHIG00000000319,ENSCHIG00000000382,ENSCHIG00000000423,ENSCHIG00000000433,ENSCHIG00000000437,ENSCHIG00000000439,ENSCHIG00000000443,ENSCHIG00000000474,ENSCHIG00000000508,ENSCHIG00000000579,ENSCHIG00000000610,ENSCHIG00000000737,ENSCHIG00000001062,ENSCHIG00000001154,ENSCHIG00000001779,…
BP	GO:0009755	hormone-mediated signaling pathway	39	106	0.02276	0.399997	ENSCHIG00000003071,ENSCHIG00000003115,ENSCHIG00000005699,ENSCHIG00000007262,ENSCHIG00000009529,ENSCHIG00000009656,ENSCHIG00000009982,ENSCHIG00000011147,ENSCHIG00000011720,ENSCHIG00000011800,ENSCHIG00000012146,ENSCHIG00000013013,ENSCHIG00000013197,ENSCHIG00000013592,ENSCHIG00000014027,ENSCHIG00000015477,ENSCHIG00000015635,ENSCHIG00000016094,ENSCHIG00000016780,ENSCHIG00000016817,ENSCHIG00000016946,…
BP	GO:0050918	positive chemotaxis	12	25	0.02295	0.401948	ENSCHIG00000006477,ENSCHIG00000008067,ENSCHIG00000010667,ENSCHIG00000010670,ENSCHIG00000011245,ENSCHIG00000012234,ENSCHIG00000012334,ENSCHIG00000012683,ENSCHIG00000015819,ENSCHIG00000016131,ENSCHIG00000020142,ENSCHIG00000021644
BP	GO:2001239	regulation of extrinsic apoptotic signaling pathway in absence of ligand	12	25	0.02295	0.401948	ENSCHIG00000008990,ENSCHIG00000009616,ENSCHIG00000012683,ENSCHIG00000016322,ENSCHIG00000017858,ENSCHIG00000019958,ENSCHIG00000021932,ENSCHIG00000022001,ENSCHIG00000024469,ENSCHIG00000026577,ENSCHIG00000027012,ENSCHIG00000027268
BP	GO:0002042	cell migration involved in sprouting angiogenesis	18	42	0.02296	0.401948	ENSCHIG00000006477,ENSCHIG00000007307,ENSCHIG00000008067,ENSCHIG00000010453,ENSCHIG00000012065,ENSCHIG00000013597,ENSCHIG00000014002,ENSCHIG00000014779,ENSCHIG00000015119,ENSCHIG00000016700,ENSCHIG00000017196,ENSCHIG00000017641,ENSCHIG00000020325,ENSCHIG00000021532,ENSCHIG00000025145,ENSCHIG00000025824,ENSCHIG00000025868,ENSCHIG00000026290
BP	GO:0002719	negative regulation of cytokine production involved in immune response	9	17	0.02322	0.404245	ENSCHIG00000001922,ENSCHIG00000009511,ENSCHIG00000010950,ENSCHIG00000015819,ENSCHIG00000016979,ENSCHIG00000019461,ENSCHIG00000022660,ENSCHIG00000025191,ENSCHIG00000026477
BP	GO:0018195	peptidyl-arginine modification	9	17	0.02322	0.404245	ENSCHIG00000009297,ENSCHIG00000010175,ENSCHIG00000015940,ENSCHIG00000017651,ENSCHIG00000018359,ENSCHIG00000018607,ENSCHIG00000019544,ENSCHIG00000020981,ENSCHIG00000022088
BP	GO:0060438	trachea development	9	17	0.02322	0.404245	ENSCHIG00000010851,ENSCHIG00000012065,ENSCHIG00000016099,ENSCHIG00000020360,ENSCHIG00000021149,ENSCHIG00000021340,ENSCHIG00000021670,ENSCHIG00000023555,ENSCHIG00000025316
BP	GO:0060602	branch elongation of an epithelium	9	17	0.02322	0.404245	ENSCHIG00000012683,ENSCHIG00000015847,ENSCHIG00000016131,ENSCHIG00000016596,ENSCHIG00000017090,ENSCHIG00000021149,ENSCHIG00000021670,ENSCHIG00000023555,ENSCHIG00000024896
MF	GO:0005021	vascular endothelial growth factor-activated receptor activity	4	5	0.0233	0.404245	ENSCHIG00000006477,ENSCHIG00000008067,ENSCHIG00000013670,ENSCHIG00000019587
MF	GO:0005283	sodium:amino acid symporter activity	4	5	0.0233	0.404245	ENSCHIG00000012442,ENSCHIG00000017045,ENSCHIG00000017725,ENSCHIG00000018337
MF	GO:0042500	aspartic endopeptidase activity, intramembrane cleaving	4	5	0.0233	0.404245	ENSCHIG00000018686,ENSCHIG00000020318,ENSCHIG00000024733,ENSCHIG00000027045
BP	GO:0042089	cytokine biosynthetic process	28	72	0.02341	0.405634	ENSCHIG00000000483,ENSCHIG00000004522,ENSCHIG00000009656,ENSCHIG00000010239,ENSCHIG00000010816,ENSCHIG00000012192,ENSCHIG00000012648,ENSCHIG00000012965,ENSCHIG00000014049,ENSCHIG00000015740,ENSCHIG00000015888,ENSCHIG00000016131,ENSCHIG00000016262,ENSCHIG00000016625,ENSCHIG00000017196,ENSCHIG00000017471,ENSCHIG00000017641,ENSCHIG00000018691,ENSCHIG00000019886,ENSCHIG00000020978,ENSCHIG00000021012,…
BP	GO:0021695	cerebellar cortex development	19	45	0.02344	0.405635	ENSCHIG00000006876,ENSCHIG00000012111,ENSCHIG00000013090,ENSCHIG00000014953,ENSCHIG00000015632,ENSCHIG00000016657,ENSCHIG00000017600,ENSCHIG00000019021,ENSCHIG00000019535,ENSCHIG00000019770,ENSCHIG00000020528,ENSCHIG00000020787,ENSCHIG00000021340,ENSCHIG00000022067,ENSCHIG00000022961,ENSCHIG00000024289,ENSCHIG00000024837,ENSCHIG00000025078,ENSCHIG00000025775
BP	GO:0048863	stem cell differentiation	49	138	0.02353	0.406673	ENSCHIG00000004900,ENSCHIG00000008067,ENSCHIG00000008139,ENSCHIG00000009982,ENSCHIG00000010414,ENSCHIG00000011883,ENSCHIG00000012065,ENSCHIG00000012952,ENSCHIG00000013996,ENSCHIG00000014094,ENSCHIG00000014176,ENSCHIG00000014418,ENSCHIG00000014682,ENSCHIG00000016080,ENSCHIG00000016092,ENSCHIG00000016099,ENSCHIG00000016206,ENSCHIG00000016596,ENSCHIG00000016901,ENSCHIG00000017047,ENSCHIG00000017078,…
BP	GO:0050868	negative regulation of T cell activation	27	69	0.02365	0.408226	ENSCHIG00000000389,ENSCHIG00000005813,ENSCHIG00000005882,ENSCHIG00000010169,ENSCHIG00000010816,ENSCHIG00000011507,ENSCHIG00000012648,ENSCHIG00000013752,ENSCHIG00000014049,ENSCHIG00000014211,ENSCHIG00000015297,ENSCHIG00000017335,ENSCHIG00000018365,ENSCHIG00000018646,ENSCHIG00000019461,ENSCHIG00000019949,ENSCHIG00000020096,ENSCHIG00000020924,ENSCHIG00000021149,ENSCHIG00000021957,ENSCHIG00000022609,…
BP	GO:0070664	negative regulation of leukocyte proliferation	20	48	0.02378	0.409771	ENSCHIG00000000389,ENSCHIG00000000508,ENSCHIG00000005813,ENSCHIG00000009176,ENSCHIG00000010169,ENSCHIG00000010816,ENSCHIG00000011507,ENSCHIG00000014049,ENSCHIG00000016979,ENSCHIG00000017335,ENSCHIG00000018365,ENSCHIG00000018646,ENSCHIG00000018691,ENSCHIG00000019949,ENSCHIG00000020096,ENSCHIG00000021149,ENSCHIG00000022609,ENSCHIG00000023555,ENSCHIG00000025064,ENSCHIG00000026271
BP	GO:0002695	negative regulation of leukocyte activation	37	100	0.0238	0.409771	ENSCHIG00000000389,ENSCHIG00000000508,ENSCHIG00000005813,ENSCHIG00000005882,ENSCHIG00000009176,ENSCHIG00000009253,ENSCHIG00000010169,ENSCHIG00000010816,ENSCHIG00000011507,ENSCHIG00000012648,ENSCHIG00000013751,ENSCHIG00000013752,ENSCHIG00000014049,ENSCHIG00000014211,ENSCHIG00000015297,ENSCHIG00000016979,ENSCHIG00000017335,ENSCHIG00000018365,ENSCHIG00000018429,ENSCHIG00000018633,ENSCHIG00000018646,…
BP	GO:0006639	acylglycerol metabolic process	26	66	0.02386	0.410283	ENSCHIG00000004184,ENSCHIG00000008250,ENSCHIG00000010320,ENSCHIG00000011614,ENSCHIG00000013044,ENSCHIG00000013660,ENSCHIG00000014665,ENSCHIG00000016134,ENSCHIG00000016651,ENSCHIG00000017903,ENSCHIG00000017983,ENSCHIG00000018020,ENSCHIG00000018113,ENSCHIG00000019290,ENSCHIG00000020106,ENSCHIG00000020436,ENSCHIG00000021145,ENSCHIG00000021227,ENSCHIG00000022004,ENSCHIG00000022540,ENSCHIG00000022570,…
BP	GO:0099504	synaptic vesicle cycle	24	60	0.02412	0.412125	ENSCHIG00000000433,ENSCHIG00000005692,ENSCHIG00000007327,ENSCHIG00000010364,ENSCHIG00000011358,ENSCHIG00000011906,ENSCHIG00000012241,ENSCHIG00000012331,ENSCHIG00000012743,ENSCHIG00000014920,ENSCHIG00000016132,ENSCHIG00000016894,ENSCHIG00000016996,ENSCHIG00000018662,ENSCHIG00000018728,ENSCHIG00000018755,ENSCHIG00000019770,ENSCHIG00000020328,ENSCHIG00000022820,ENSCHIG00000024493,ENSCHIG00000025053,…
BP	GO:0050919	negative chemotaxis	7	12	0.02418	0.412125	ENSCHIG00000009619,ENSCHIG00000012230,ENSCHIG00000015262,ENSCHIG00000016092,ENSCHIG00000016131,ENSCHIG00000021949,ENSCHIG00000026290
BP	GO:0060579	ventral spinal cord interneuron fate commitment	7	12	0.02418	0.412125	ENSCHIG00000015016,ENSCHIG00000015297,ENSCHIG00000017600,ENSCHIG00000023774,ENSCHIG00000024229,ENSCHIG00000024793,ENSCHIG00000025252
BP	GO:0060581	cell fate commitment involved in pattern specification	7	12	0.02418	0.412125	ENSCHIG00000015016,ENSCHIG00000015297,ENSCHIG00000017600,ENSCHIG00000023774,ENSCHIG00000024229,ENSCHIG00000024793,ENSCHIG00000025252
BP	GO:0072520	seminiferous tubule development	7	12	0.02418	0.412125	ENSCHIG00000002772,ENSCHIG00000013700,ENSCHIG00000016768,ENSCHIG00000019181,ENSCHIG00000020062,ENSCHIG00000021567,ENSCHIG00000022078
BP	GO:0090185	negative regulation of kidney development	7	12	0.02418	0.412125	ENSCHIG00000009982,ENSCHIG00000021149,ENSCHIG00000023555,ENSCHIG00000024896,ENSCHIG00000025038,ENSCHIG00000026626,ENSCHIG00000027232
BP	GO:2000353	positive regulation of endothelial cell apoptotic process	7	12	0.02418	0.412125	ENSCHIG00000017641,ENSCHIG00000019338,ENSCHIG00000022248,ENSCHIG00000022754,ENSCHIG00000024296,ENSCHIG00000024684,ENSCHIG00000026557
BP	GO:0051171	regulation of nitrogen compound metabolic process	919	3192	0.02446	0.416373	ENSCHIG00000000065,ENSCHIG00000000074,ENSCHIG00000000170,ENSCHIG00000000198,ENSCHIG00000000212,ENSCHIG00000000239,ENSCHIG00000000241,ENSCHIG00000000282,ENSCHIG00000000446,ENSCHIG00000000478,ENSCHIG00000000483,ENSCHIG00000000525,ENSCHIG00000000579,ENSCHIG00000000725,ENSCHIG00000001150,ENSCHIG00000001154,ENSCHIG00000001224,ENSCHIG00000001297,ENSCHIG00000001534,ENSCHIG00000001684,ENSCHIG00000001722,…
MF	GO:0008081	phosphoric diester hydrolase activity	17	39	0.0249	0.422272	ENSCHIG00000000508,ENSCHIG00000002050,ENSCHIG00000007288,ENSCHIG00000007307,ENSCHIG00000010128,ENSCHIG00000014683,ENSCHIG00000015846,ENSCHIG00000016873,ENSCHIG00000017295,ENSCHIG00000017440,ENSCHIG00000017496,ENSCHIG00000018100,ENSCHIG00000020219,ENSCHIG00000023222,ENSCHIG00000024684,ENSCHIG00000024716,ENSCHIG00000025843
MF	GO:0048365	Rac GTPase binding	17	39	0.0249	0.422272	ENSCHIG00000003071,ENSCHIG00000007522,ENSCHIG00000009176,ENSCHIG00000009748,ENSCHIG00000011155,ENSCHIG00000011740,ENSCHIG00000012119,ENSCHIG00000014041,ENSCHIG00000016042,ENSCHIG00000017920,ENSCHIG00000019290,ENSCHIG00000020044,ENSCHIG00000020854,ENSCHIG00000022389,ENSCHIG00000024081,ENSCHIG00000025234,ENSCHIG00000025754
MF	GO:0070888	E-box binding	17	39	0.0249	0.422272	ENSCHIG00000001297,ENSCHIG00000009793,ENSCHIG00000011327,ENSCHIG00000012431,ENSCHIG00000013197,ENSCHIG00000014308,ENSCHIG00000014557,ENSCHIG00000015059,ENSCHIG00000015635,ENSCHIG00000016385,ENSCHIG00000020010,ENSCHIG00000020549,ENSCHIG00000021331,ENSCHIG00000023097,ENSCHIG00000024410,ENSCHIG00000025038,ENSCHIG00000027028
BP	GO:0051146	striated muscle cell differentiation	60	174	0.02497	0.422909	ENSCHIG00000002609,ENSCHIG00000003341,ENSCHIG00000004374,ENSCHIG00000008491,ENSCHIG00000009793,ENSCHIG00000009814,ENSCHIG00000010603,ENSCHIG00000011235,ENSCHIG00000011507,ENSCHIG00000011883,ENSCHIG00000012065,ENSCHIG00000012778,ENSCHIG00000012951,ENSCHIG00000013044,ENSCHIG00000013089,ENSCHIG00000013926,ENSCHIG00000014094,ENSCHIG00000014376,ENSCHIG00000014726,ENSCHIG00000014847,ENSCHIG00000015403,…
MF	GO:0016684	oxidoreductase activity, acting on peroxide as acceptor	9	17	0.025	0.422909	ENSCHIG00000011979,ENSCHIG00000015112,ENSCHIG00000016100,ENSCHIG00000016619,ENSCHIG00000017983,ENSCHIG00000021227,ENSCHIG00000022088,ENSCHIG00000023698,ENSCHIG00000026899
BP	GO:0050866	negative regulation of cell activation	41	113	0.02526	0.426774	ENSCHIG00000000389,ENSCHIG00000000508,ENSCHIG00000005813,ENSCHIG00000005882,ENSCHIG00000008887,ENSCHIG00000009176,ENSCHIG00000009253,ENSCHIG00000010169,ENSCHIG00000010816,ENSCHIG00000011507,ENSCHIG00000012648,ENSCHIG00000013751,ENSCHIG00000013752,ENSCHIG00000014049,ENSCHIG00000014211,ENSCHIG00000015262,ENSCHIG00000015297,ENSCHIG00000016979,ENSCHIG00000017335,ENSCHIG00000018365,ENSCHIG00000018429,…
BP	GO:0008610	lipid biosynthetic process	93	283	0.02536	0.427904	ENSCHIG00000000527,ENSCHIG00000000945,ENSCHIG00000002685,ENSCHIG00000004184,ENSCHIG00000008250,ENSCHIG00000008758,ENSCHIG00000008939,ENSCHIG00000009133,ENSCHIG00000009253,ENSCHIG00000010320,ENSCHIG00000010429,ENSCHIG00000010501,ENSCHIG00000011219,ENSCHIG00000011508,ENSCHIG00000011883,ENSCHIG00000012134,ENSCHIG00000012189,ENSCHIG00000012643,ENSCHIG00000012787,ENSCHIG00000012855,ENSCHIG00000012951,…
BP	GO:0050714	positive regulation of protein secretion	51	145	0.02539	0.427904	ENSCHIG00000000219,ENSCHIG00000000439,ENSCHIG00000001922,ENSCHIG00000003544,ENSCHIG00000004216,ENSCHIG00000006913,ENSCHIG00000007701,ENSCHIG00000008358,ENSCHIG00000009511,ENSCHIG00000009681,ENSCHIG00000011075,ENSCHIG00000012192,ENSCHIG00000012743,ENSCHIG00000013114,ENSCHIG00000013458,ENSCHIG00000013656,ENSCHIG00000014950,ENSCHIG00000015317,ENSCHIG00000015392,ENSCHIG00000015421,ENSCHIG00000015817,…
BP	GO:0070997	neuron death	63	184	0.02562	0.431243	ENSCHIG00000004374,ENSCHIG00000007665,ENSCHIG00000008067,ENSCHIG00000009134,ENSCHIG00000010560,ENSCHIG00000011066,ENSCHIG00000011503,ENSCHIG00000012331,ENSCHIG00000012843,ENSCHIG00000014226,ENSCHIG00000015143,ENSCHIG00000015409,ENSCHIG00000015499,ENSCHIG00000015632,ENSCHIG00000015634,ENSCHIG00000015819,ENSCHIG00000016131,ENSCHIG00000016132,ENSCHIG00000016206,ENSCHIG00000016322,ENSCHIG00000016854,…
MF	GO:0015108	chloride transmembrane transporter activity	18	42	0.0257	0.431518	ENSCHIG00000000488,ENSCHIG00000009899,ENSCHIG00000011611,ENSCHIG00000012109,ENSCHIG00000016148,ENSCHIG00000016253,ENSCHIG00000016894,ENSCHIG00000017182,ENSCHIG00000017768,ENSCHIG00000018330,ENSCHIG00000018337,ENSCHIG00000019387,ENSCHIG00000020268,ENSCHIG00000022523,ENSCHIG00000024833,ENSCHIG00000025110,ENSCHIG00000025403,ENSCHIG00000026252
MF	GO:0030246	carbohydrate binding	18	42	0.0257	0.431518	ENSCHIG00000000397,ENSCHIG00000003090,ENSCHIG00000005156,ENSCHIG00000005650,ENSCHIG00000007701,ENSCHIG00000009900,ENSCHIG00000011270,ENSCHIG00000015034,ENSCHIG00000015672,ENSCHIG00000016370,ENSCHIG00000017645,ENSCHIG00000020323,ENSCHIG00000023043,ENSCHIG00000023446,ENSCHIG00000024573,ENSCHIG00000025064,ENSCHIG00000026868,ENSCHIG00000026933
MF	GO:0034236	protein kinase A catalytic subunit binding	7	12	0.02574	0.431655	ENSCHIG00000009544,ENSCHIG00000011507,ENSCHIG00000020793,ENSCHIG00000021670,ENSCHIG00000022780,ENSCHIG00000022920,ENSCHIG00000026914
BP	GO:1903532	positive regulation of secretion by cell	70	207	0.02582	0.432461	ENSCHIG00000000219,ENSCHIG00000000439,ENSCHIG00000001922,ENSCHIG00000003544,ENSCHIG00000004216,ENSCHIG00000005692,ENSCHIG00000006913,ENSCHIG00000007110,ENSCHIG00000007327,ENSCHIG00000007701,ENSCHIG00000008358,ENSCHIG00000009511,ENSCHIG00000009681,ENSCHIG00000011075,ENSCHIG00000011358,ENSCHIG00000011883,ENSCHIG00000012192,ENSCHIG00000012331,ENSCHIG00000012743,ENSCHIG00000012827,ENSCHIG00000013114,…
BP	GO:0030219	megakaryocyte differentiation	14	31	0.02635	0.439708	ENSCHIG00000008990,ENSCHIG00000010239,ENSCHIG00000010453,ENSCHIG00000010955,ENSCHIG00000012065,ENSCHIG00000013457,ENSCHIG00000014472,ENSCHIG00000014779,ENSCHIG00000015640,ENSCHIG00000016206,ENSCHIG00000019949,ENSCHIG00000022287,ENSCHIG00000022526,ENSCHIG00000027207
BP	GO:0031960	response to corticosteroid	14	31	0.02635	0.439708	ENSCHIG00000004900,ENSCHIG00000005699,ENSCHIG00000009793,ENSCHIG00000011152,ENSCHIG00000011482,ENSCHIG00000011720,ENSCHIG00000015381,ENSCHIG00000016322,ENSCHIG00000016817,ENSCHIG00000016979,ENSCHIG00000019911,ENSCHIG00000022716,ENSCHIG00000024327,ENSCHIG00000026290
BP	GO:0046209	nitric oxide metabolic process	14	31	0.02635	0.439708	ENSCHIG00000008795,ENSCHIG00000011749,ENSCHIG00000014322,ENSCHIG00000016504,ENSCHIG00000017196,ENSCHIG00000019290,ENSCHIG00000020340,ENSCHIG00000021957,ENSCHIG00000022121,ENSCHIG00000024080,ENSCHIG00000024469,ENSCHIG00000024596,ENSCHIG00000025775,ENSCHIG00000027053
CC	GO:0012506	vesicle membrane	43	122	0.02651	0.441248	ENSCHIG00000000319,ENSCHIG00000000433,ENSCHIG00000010508,ENSCHIG00000011005,ENSCHIG00000011235,ENSCHIG00000011358,ENSCHIG00000011590,ENSCHIG00000012033,ENSCHIG00000012243,ENSCHIG00000012331,ENSCHIG00000012726,ENSCHIG00000013089,ENSCHIG00000013996,ENSCHIG00000014467,ENSCHIG00000014732,ENSCHIG00000015269,ENSCHIG00000015421,ENSCHIG00000015634,ENSCHIG00000015650,ENSCHIG00000016894,ENSCHIG00000016939,…
BP	GO:0032271	regulation of protein polymerization	39	107	0.02654	0.441248	ENSCHIG00000000599,ENSCHIG00000003071,ENSCHIG00000007522,ENSCHIG00000007762,ENSCHIG00000007827,ENSCHIG00000009748,ENSCHIG00000009799,ENSCHIG00000010169,ENSCHIG00000010383,ENSCHIG00000011605,ENSCHIG00000012119,ENSCHIG00000012331,ENSCHIG00000012968,ENSCHIG00000012981,ENSCHIG00000013582,ENSCHIG00000014118,ENSCHIG00000014257,ENSCHIG00000014472,ENSCHIG00000015767,ENSCHIG00000016012,ENSCHIG00000017043,…
BP	GO:0042129	regulation of T cell proliferation	39	107	0.02654	0.441248	ENSCHIG00000000389,ENSCHIG00000005813,ENSCHIG00000008069,ENSCHIG00000008374,ENSCHIG00000009511,ENSCHIG00000009799,ENSCHIG00000010169,ENSCHIG00000010383,ENSCHIG00000010816,ENSCHIG00000011507,ENSCHIG00000012192,ENSCHIG00000014049,ENSCHIG00000015720,ENSCHIG00000015888,ENSCHIG00000016716,ENSCHIG00000016932,ENSCHIG00000017335,ENSCHIG00000017929,ENSCHIG00000018235,ENSCHIG00000018365,ENSCHIG00000018646,…
MF	GO:0008509	anion transmembrane transporter activity	46	128	0.02686	0.443126	ENSCHIG00000000488,ENSCHIG00000001165,ENSCHIG00000001779,ENSCHIG00000007220,ENSCHIG00000009247,ENSCHIG00000009680,ENSCHIG00000009899,ENSCHIG00000011611,ENSCHIG00000012109,ENSCHIG00000012442,ENSCHIG00000012962,ENSCHIG00000013455,ENSCHIG00000013851,ENSCHIG00000014530,ENSCHIG00000015043,ENSCHIG00000015089,ENSCHIG00000015676,ENSCHIG00000016148,ENSCHIG00000016253,ENSCHIG00000016894,ENSCHIG00000016964,…
BP	GO:0014065	phosphatidylinositol 3-kinase signaling	31	82	0.02688	0.443126	ENSCHIG00000000579,ENSCHIG00000001684,ENSCHIG00000005289,ENSCHIG00000006477,ENSCHIG00000010589,ENSCHIG00000010778,ENSCHIG00000011883,ENSCHIG00000012370,ENSCHIG00000013898,ENSCHIG00000013943,ENSCHIG00000015262,ENSCHIG00000015392,ENSCHIG00000015819,ENSCHIG00000016134,ENSCHIG00000016204,ENSCHIG00000016921,ENSCHIG00000018030,ENSCHIG00000018863,ENSCHIG00000019587,ENSCHIG00000019616,ENSCHIG00000019782,…
BP	GO:0031175	neuron projection development	171	548	0.0269	0.443126	ENSCHIG00000000101,ENSCHIG00000000198,ENSCHIG00000000212,ENSCHIG00000000389,ENSCHIG00000000437,ENSCHIG00000000579,ENSCHIG00000001118,ENSCHIG00000002038,ENSCHIG00000003524,ENSCHIG00000004157,ENSCHIG00000004216,ENSCHIG00000004374,ENSCHIG00000006804,ENSCHIG00000007327,ENSCHIG00000007443,ENSCHIG00000007566,ENSCHIG00000007687,ENSCHIG00000008067,ENSCHIG00000008393,ENSCHIG00000009075,ENSCHIG00000009097,…
BP	GO:0007340	acrosome reaction	10	20	0.02693	0.443126	ENSCHIG00000009583,ENSCHIG00000015551,ENSCHIG00000017234,ENSCHIG00000017924,ENSCHIG00000018000,ENSCHIG00000018100,ENSCHIG00000024833,ENSCHIG00000026306,ENSCHIG00000026540,ENSCHIG00000026738
BP	GO:0019432	triglyceride biosynthetic process	10	20	0.02693	0.443126	ENSCHIG00000004184,ENSCHIG00000010320,ENSCHIG00000013044,ENSCHIG00000018113,ENSCHIG00000020436,ENSCHIG00000021145,ENSCHIG00000022540,ENSCHIG00000025469,ENSCHIG00000026096,ENSCHIG00000027007
BP	GO:0030318	melanocyte differentiation	10	20	0.02693	0.443126	ENSCHIG00000012068,ENSCHIG00000015297,ENSCHIG00000016206,ENSCHIG00000016322,ENSCHIG00000019258,ENSCHIG00000022287,ENSCHIG00000024433,ENSCHIG00000025211,ENSCHIG00000026269,ENSCHIG00000027074
BP	GO:0071353	cellular response to interleukin-4	10	20	0.02693	0.443126	ENSCHIG00000008989,ENSCHIG00000009142,ENSCHIG00000013752,ENSCHIG00000018025,ENSCHIG00000018422,ENSCHIG00000020247,ENSCHIG00000021644,ENSCHIG00000025038,ENSCHIG00000025078,ENSCHIG00000025316
BP	GO:1905209	positive regulation of cardiocyte differentiation	10	20	0.02693	0.443126	ENSCHIG00000009982,ENSCHIG00000011883,ENSCHIG00000016206,ENSCHIG00000017078,ENSCHIG00000017707,ENSCHIG00000018863,ENSCHIG00000020325,ENSCHIG00000021149,ENSCHIG00000022660,ENSCHIG00000023939
BP	GO:0051147	regulation of muscle cell differentiation	44	123	0.02697	0.443126	ENSCHIG00000000483,ENSCHIG00000002609,ENSCHIG00000008797,ENSCHIG00000009793,ENSCHIG00000011883,ENSCHIG00000012330,ENSCHIG00000012951,ENSCHIG00000013044,ENSCHIG00000013898,ENSCHIG00000014094,ENSCHIG00000014847,ENSCHIG00000015403,ENSCHIG00000016128,ENSCHIG00000016168,ENSCHIG00000016206,ENSCHIG00000016322,ENSCHIG00000016385,ENSCHIG00000016459,ENSCHIG00000016901,ENSCHIG00000017070,ENSCHIG00000017707,…
BP	GO:0090287	regulation of cellular response to growth factor stimulus	65	191	0.02698	0.443126	ENSCHIG00000001118,ENSCHIG00000007566,ENSCHIG00000007665,ENSCHIG00000007762,ENSCHIG00000008470,ENSCHIG00000009297,ENSCHIG00000009529,ENSCHIG00000010408,ENSCHIG00000010778,ENSCHIG00000011375,ENSCHIG00000011455,ENSCHIG00000011577,ENSCHIG00000012119,ENSCHIG00000012330,ENSCHIG00000012528,ENSCHIG00000012683,ENSCHIG00000013089,ENSCHIG00000013597,ENSCHIG00000014094,ENSCHIG00000014333,ENSCHIG00000014847,…
CC	GO:0022624	proteasome accessory complex	8	15	0.02706	0.443902	ENSCHIG00000008139,ENSCHIG00000016997,ENSCHIG00000017291,ENSCHIG00000018478,ENSCHIG00000020396,ENSCHIG00000021228,ENSCHIG00000025638,ENSCHIG00000026335
MF	GO:0015103	inorganic anion transmembrane transporter activity	23	57	0.02747	0.449599	ENSCHIG00000000488,ENSCHIG00000009899,ENSCHIG00000011611,ENSCHIG00000012109,ENSCHIG00000014530,ENSCHIG00000015089,ENSCHIG00000016148,ENSCHIG00000016253,ENSCHIG00000016894,ENSCHIG00000017182,ENSCHIG00000017768,ENSCHIG00000018330,ENSCHIG00000018337,ENSCHIG00000019387,ENSCHIG00000019612,ENSCHIG00000019791,ENSCHIG00000020268,ENSCHIG00000020647,ENSCHIG00000022523,ENSCHIG00000024833,ENSCHIG00000025110,…
MF	GO:0008237	metallopeptidase activity	24	60	0.02752	0.449599	ENSCHIG00000005265,ENSCHIG00000006622,ENSCHIG00000007198,ENSCHIG00000010427,ENSCHIG00000011940,ENSCHIG00000013522,ENSCHIG00000013554,ENSCHIG00000014953,ENSCHIG00000014992,ENSCHIG00000016293,ENSCHIG00000016346,ENSCHIG00000016617,ENSCHIG00000017470,ENSCHIG00000018163,ENSCHIG00000018324,ENSCHIG00000020502,ENSCHIG00000020644,ENSCHIG00000020658,ENSCHIG00000021039,ENSCHIG00000022679,ENSCHIG00000024077,…
BP	GO:0030104	water homeostasis	15	34	0.02754	0.449599	ENSCHIG00000007665,ENSCHIG00000010124,ENSCHIG00000012065,ENSCHIG00000012134,ENSCHIG00000013342,ENSCHIG00000016817,ENSCHIG00000017070,ENSCHIG00000017768,ENSCHIG00000018525,ENSCHIG00000021260,ENSCHIG00000021500,ENSCHIG00000023353,ENSCHIG00000023588,ENSCHIG00000025731,ENSCHIG00000026933
BP	GO:0090630	activation of GTPase activity	15	34	0.02754	0.449599	ENSCHIG00000010670,ENSCHIG00000010816,ENSCHIG00000012334,ENSCHIG00000015855,ENSCHIG00000016131,ENSCHIG00000017920,ENSCHIG00000019842,ENSCHIG00000021114,ENSCHIG00000022389,ENSCHIG00000022606,ENSCHIG00000024088,ENSCHIG00000025234,ENSCHIG00000025581,ENSCHIG00000025704,ENSCHIG00000027150
BP	GO:0050670	regulation of lymphocyte proliferation	48	136	0.02766	0.450472	ENSCHIG00000000389,ENSCHIG00000005813,ENSCHIG00000008069,ENSCHIG00000008374,ENSCHIG00000009176,ENSCHIG00000009511,ENSCHIG00000009799,ENSCHIG00000010169,ENSCHIG00000010383,ENSCHIG00000010816,ENSCHIG00000011507,ENSCHIG00000012192,ENSCHIG00000012683,ENSCHIG00000014049,ENSCHIG00000015720,ENSCHIG00000015888,ENSCHIG00000016206,ENSCHIG00000016322,ENSCHIG00000016716,ENSCHIG00000016932,ENSCHIG00000016979,…
BP	GO:0051258	protein polymerization	48	136	0.02766	0.450472	ENSCHIG00000000599,ENSCHIG00000003071,ENSCHIG00000007522,ENSCHIG00000007762,ENSCHIG00000007827,ENSCHIG00000009748,ENSCHIG00000009799,ENSCHIG00000010169,ENSCHIG00000010383,ENSCHIG00000011605,ENSCHIG00000011956,ENSCHIG00000012119,ENSCHIG00000012331,ENSCHIG00000012968,ENSCHIG00000012981,ENSCHIG00000013582,ENSCHIG00000014118,ENSCHIG00000014257,ENSCHIG00000014376,ENSCHIG00000014472,ENSCHIG00000014549,…
BP	GO:0035148	tube formation	43	120	0.02771	0.450745	ENSCHIG00000001482,ENSCHIG00000003232,ENSCHIG00000009982,ENSCHIG00000010771,ENSCHIG00000010851,ENSCHIG00000011251,ENSCHIG00000011327,ENSCHIG00000012683,ENSCHIG00000013549,ENSCHIG00000013837,ENSCHIG00000014333,ENSCHIG00000014903,ENSCHIG00000015644,ENSCHIG00000015855,ENSCHIG00000015888,ENSCHIG00000016131,ENSCHIG00000016901,ENSCHIG00000017217,ENSCHIG00000017240,ENSCHIG00000017412,ENSCHIG00000017782,…
CC	GO:0031224	intrinsic component of membrane	245	820	0.02789	0.453129	ENSCHIG00000000107,ENSCHIG00000000135,ENSCHIG00000000141,ENSCHIG00000000241,ENSCHIG00000000292,ENSCHIG00000000423,ENSCHIG00000000443,ENSCHIG00000000474,ENSCHIG00000000579,ENSCHIG00000000610,ENSCHIG00000000737,ENSCHIG00000001062,ENSCHIG00000001779,ENSCHIG00000002739,ENSCHIG00000002743,ENSCHIG00000003280,ENSCHIG00000003799,ENSCHIG00000004216,ENSCHIG00000005650,ENSCHIG00000006085,ENSCHIG00000006477,…
BP	GO:0010468	regulation of gene expression	682	2347	0.02818	0.456745	ENSCHIG00000000074,ENSCHIG00000000170,ENSCHIG00000000198,ENSCHIG00000000212,ENSCHIG00000000282,ENSCHIG00000000446,ENSCHIG00000000478,ENSCHIG00000000483,ENSCHIG00000000514,ENSCHIG00000000525,ENSCHIG00000000579,ENSCHIG00000001150,ENSCHIG00000001154,ENSCHIG00000001297,ENSCHIG00000001534,ENSCHIG00000001684,ENSCHIG00000001722,ENSCHIG00000001918,ENSCHIG00000001922,ENSCHIG00000002022,ENSCHIG00000002460,…
BP	GO:0010605	negative regulation of macromolecule metabolic process	456	1544	0.02818	0.456745	ENSCHIG00000000074,ENSCHIG00000000198,ENSCHIG00000000239,ENSCHIG00000000478,ENSCHIG00000000483,ENSCHIG00000000525,ENSCHIG00000000579,ENSCHIG00000000725,ENSCHIG00000001154,ENSCHIG00000001297,ENSCHIG00000001684,ENSCHIG00000001918,ENSCHIG00000002022,ENSCHIG00000002460,ENSCHIG00000003026,ENSCHIG00000003321,ENSCHIG00000003424,ENSCHIG00000003443,ENSCHIG00000003729,ENSCHIG00000003853,ENSCHIG00000004259,…
BP	GO:0010565	regulation of cellular ketone metabolic process	28	73	0.02826	0.456949	ENSCHIG00000008250,ENSCHIG00000009133,ENSCHIG00000009253,ENSCHIG00000009887,ENSCHIG00000010429,ENSCHIG00000012331,ENSCHIG00000012643,ENSCHIG00000012951,ENSCHIG00000012980,ENSCHIG00000013432,ENSCHIG00000017362,ENSCHIG00000017903,ENSCHIG00000018225,ENSCHIG00000018432,ENSCHIG00000019290,ENSCHIG00000020085,ENSCHIG00000020292,ENSCHIG00000020436,ENSCHIG00000020981,ENSCHIG00000021485,ENSCHIG00000022088,…
BP	GO:0042107	cytokine metabolic process	28	73	0.02826	0.456949	ENSCHIG00000000483,ENSCHIG00000004522,ENSCHIG00000009656,ENSCHIG00000010239,ENSCHIG00000010816,ENSCHIG00000012192,ENSCHIG00000012648,ENSCHIG00000012965,ENSCHIG00000014049,ENSCHIG00000015740,ENSCHIG00000015888,ENSCHIG00000016131,ENSCHIG00000016262,ENSCHIG00000016625,ENSCHIG00000017196,ENSCHIG00000017471,ENSCHIG00000017641,ENSCHIG00000018691,ENSCHIG00000019886,ENSCHIG00000020978,ENSCHIG00000021012,…
BP	GO:0021545	cranial nerve development	16	37	0.02844	0.458764	ENSCHIG00000000920,ENSCHIG00000008067,ENSCHIG00000015297,ENSCHIG00000016092,ENSCHIG00000016149,ENSCHIG00000017045,ENSCHIG00000017591,ENSCHIG00000017872,ENSCHIG00000017929,ENSCHIG00000018259,ENSCHIG00000018754,ENSCHIG00000021949,ENSCHIG00000022513,ENSCHIG00000023757,ENSCHIG00000024896,ENSCHIG00000025836
BP	GO:0043648	dicarboxylic acid metabolic process	16	37	0.02844	0.458764	ENSCHIG00000001482,ENSCHIG00000001947,ENSCHIG00000004184,ENSCHIG00000006876,ENSCHIG00000008500,ENSCHIG00000009229,ENSCHIG00000012787,ENSCHIG00000013261,ENSCHIG00000017045,ENSCHIG00000018390,ENSCHIG00000020981,ENSCHIG00000024287,ENSCHIG00000024327,ENSCHIG00000025717,ENSCHIG00000026683,ENSCHIG00000027095
BP	GO:0090100	positive regulation of transmembrane receptor protein serine/threonine kinase signaling pathway	27	70	0.02867	0.461924	ENSCHIG00000007762,ENSCHIG00000009529,ENSCHIG00000009982,ENSCHIG00000010153,ENSCHIG00000010429,ENSCHIG00000012528,ENSCHIG00000012951,ENSCHIG00000014094,ENSCHIG00000016410,ENSCHIG00000017512,ENSCHIG00000017641,ENSCHIG00000017929,ENSCHIG00000018131,ENSCHIG00000018417,ENSCHIG00000019044,ENSCHIG00000019181,ENSCHIG00000020738,ENSCHIG00000021149,ENSCHIG00000022652,ENSCHIG00000023723,ENSCHIG00000025255,…
BP	GO:0061005	cell differentiation involved in kidney development	17	40	0.02911	0.467901	ENSCHIG00000003280,ENSCHIG00000010816,ENSCHIG00000013837,ENSCHIG00000014176,ENSCHIG00000015297,ENSCHIG00000015635,ENSCHIG00000016206,ENSCHIG00000017090,ENSCHIG00000017264,ENSCHIG00000017929,ENSCHIG00000019219,ENSCHIG00000021149,ENSCHIG00000022067,ENSCHIG00000023555,ENSCHIG00000025038,ENSCHIG00000026074,ENSCHIG00000026626
BP	GO:0070373	negative regulation of ERK1 and ERK2 cascade	17	40	0.02911	0.467901	ENSCHIG00000010169,ENSCHIG00000011289,ENSCHIG00000011320,ENSCHIG00000012099,ENSCHIG00000012773,ENSCHIG00000013189,ENSCHIG00000013752,ENSCHIG00000014176,ENSCHIG00000016946,ENSCHIG00000017977,ENSCHIG00000019000,ENSCHIG00000019181,ENSCHIG00000022544,ENSCHIG00000022880,ENSCHIG00000023597,ENSCHIG00000026626,ENSCHIG00000027232
BP	GO:0030177	positive regulation of Wnt signaling pathway	35	95	0.0292	0.468791	ENSCHIG00000007929,ENSCHIG00000008856,ENSCHIG00000009075,ENSCHIG00000009529,ENSCHIG00000009969,ENSCHIG00000010851,ENSCHIG00000011602,ENSCHIG00000011956,ENSCHIG00000012104,ENSCHIG00000012683,ENSCHIG00000012951,ENSCHIG00000013058,ENSCHIG00000013682,ENSCHIG00000015150,ENSCHIG00000015817,ENSCHIG00000016131,ENSCHIG00000017090,ENSCHIG00000017260,ENSCHIG00000018026,ENSCHIG00000018134,ENSCHIG00000018190,…
BP	GO:0045665	negative regulation of neuron differentiation	46	130	0.02927	0.469359	ENSCHIG00000008067,ENSCHIG00000009982,ENSCHIG00000010414,ENSCHIG00000010453,ENSCHIG00000010560,ENSCHIG00000013943,ENSCHIG00000014257,ENSCHIG00000014333,ENSCHIG00000014903,ENSCHIG00000015297,ENSCHIG00000015719,ENSCHIG00000016094,ENSCHIG00000016131,ENSCHIG00000016901,ENSCHIG00000017336,ENSCHIG00000017591,ENSCHIG00000017645,ENSCHIG00000017929,ENSCHIG00000018077,ENSCHIG00000018134,ENSCHIG00000019761,…
BP	GO:0010717	regulation of epithelial to mesenchymal transition	25	64	0.02937	0.470406	ENSCHIG00000000514,ENSCHIG00000001922,ENSCHIG00000009529,ENSCHIG00000009681,ENSCHIG00000009982,ENSCHIG00000012951,ENSCHIG00000013879,ENSCHIG00000014308,ENSCHIG00000015150,ENSCHIG00000016975,ENSCHIG00000017264,ENSCHIG00000017920,ENSCHIG00000019181,ENSCHIG00000019461,ENSCHIG00000019495,ENSCHIG00000020538,ENSCHIG00000021149,ENSCHIG00000022053,ENSCHIG00000022652,ENSCHIG00000022660,ENSCHIG00000023636,…
BP	GO:0016055	Wnt signaling pathway	85	258	0.02957	0.47259	ENSCHIG00000000292,ENSCHIG00000003232,ENSCHIG00000007929,ENSCHIG00000008748,ENSCHIG00000008856,ENSCHIG00000009075,ENSCHIG00000009529,ENSCHIG00000009681,ENSCHIG00000009969,ENSCHIG00000010414,ENSCHIG00000010534,ENSCHIG00000010771,ENSCHIG00000010851,ENSCHIG00000011602,ENSCHIG00000011757,ENSCHIG00000011956,ENSCHIG00000012104,ENSCHIG00000012111,ENSCHIG00000012330,ENSCHIG00000012683,ENSCHIG00000012892,…
BP	GO:0007589	body fluid secretion	18	43	0.02959	0.47259	ENSCHIG00000006072,ENSCHIG00000009412,ENSCHIG00000010534,ENSCHIG00000011883,ENSCHIG00000011890,ENSCHIG00000012104,ENSCHIG00000012683,ENSCHIG00000013751,ENSCHIG00000016817,ENSCHIG00000018225,ENSCHIG00000019092,ENSCHIG00000019290,ENSCHIG00000019738,ENSCHIG00000021145,ENSCHIG00000021723,ENSCHIG00000023230,ENSCHIG00000023586,ENSCHIG00000027007
BP	GO:0044249	cellular biosynthetic process	819	2839	0.02978	0.47259	ENSCHIG00000000170,ENSCHIG00000000198,ENSCHIG00000000212,ENSCHIG00000000282,ENSCHIG00000000443,ENSCHIG00000000446,ENSCHIG00000000478,ENSCHIG00000000483,ENSCHIG00000000514,ENSCHIG00000000525,ENSCHIG00000000527,ENSCHIG00000000579,ENSCHIG00000000610,ENSCHIG00000000945,ENSCHIG00000001062,ENSCHIG00000001150,ENSCHIG00000001154,ENSCHIG00000001224,ENSCHIG00000001297,ENSCHIG00000001482,ENSCHIG00000001722,…
BP	GO:0001659	temperature homeostasis	11	23	0.02988	0.47259	ENSCHIG00000004216,ENSCHIG00000009126,ENSCHIG00000012702,ENSCHIG00000013874,ENSCHIG00000014008,ENSCHIG00000015014,ENSCHIG00000015269,ENSCHIG00000017983,ENSCHIG00000023836,ENSCHIG00000024063,ENSCHIG00000024469
BP	GO:0021904	dorsal/ventral neural tube patterning	11	23	0.02988	0.47259	ENSCHIG00000013317,ENSCHIG00000013837,ENSCHIG00000015297,ENSCHIG00000017600,ENSCHIG00000019410,ENSCHIG00000021149,ENSCHIG00000022285,ENSCHIG00000023545,ENSCHIG00000023555,ENSCHIG00000024391,ENSCHIG00000027262
BP	GO:0045992	negative regulation of embryonic development	11	23	0.02988	0.47259	ENSCHIG00000009982,ENSCHIG00000013317,ENSCHIG00000014308,ENSCHIG00000014418,ENSCHIG00000014847,ENSCHIG00000016131,ENSCHIG00000021149,ENSCHIG00000024391,ENSCHIG00000025038,ENSCHIG00000026310,ENSCHIG00000026729
BP	GO:0060512	prostate gland morphogenesis	11	23	0.02988	0.47259	ENSCHIG00000009982,ENSCHIG00000012683,ENSCHIG00000016131,ENSCHIG00000017600,ENSCHIG00000020744,ENSCHIG00000021149,ENSCHIG00000021567,ENSCHIG00000021670,ENSCHIG00000023393,ENSCHIG00000023555,ENSCHIG00000026729
BP	GO:0060571	morphogenesis of an epithelial fold	11	23	0.02988	0.47259	ENSCHIG00000009982,ENSCHIG00000012330,ENSCHIG00000012683,ENSCHIG00000016131,ENSCHIG00000016596,ENSCHIG00000017600,ENSCHIG00000019495,ENSCHIG00000021149,ENSCHIG00000021567,ENSCHIG00000023555,ENSCHIG00000026729
BP	GO:0072207	metanephric epithelium development	11	23	0.02988	0.47259	ENSCHIG00000003280,ENSCHIG00000014176,ENSCHIG00000015363,ENSCHIG00000016901,ENSCHIG00000017090,ENSCHIG00000017264,ENSCHIG00000017929,ENSCHIG00000020340,ENSCHIG00000021670,ENSCHIG00000026626,ENSCHIG00000026895
BP	GO:0032945	negative regulation of mononuclear cell proliferation	19	46	0.02989	0.47259	ENSCHIG00000000389,ENSCHIG00000005813,ENSCHIG00000009176,ENSCHIG00000010169,ENSCHIG00000010816,ENSCHIG00000011507,ENSCHIG00000014049,ENSCHIG00000016979,ENSCHIG00000017335,ENSCHIG00000018365,ENSCHIG00000018646,ENSCHIG00000018691,ENSCHIG00000019949,ENSCHIG00000020096,ENSCHIG00000021149,ENSCHIG00000022609,ENSCHIG00000023555,ENSCHIG00000025064,ENSCHIG00000026271
BP	GO:0050672	negative regulation of lymphocyte proliferation	19	46	0.02989	0.47259	ENSCHIG00000000389,ENSCHIG00000005813,ENSCHIG00000009176,ENSCHIG00000010169,ENSCHIG00000010816,ENSCHIG00000011507,ENSCHIG00000014049,ENSCHIG00000016979,ENSCHIG00000017335,ENSCHIG00000018365,ENSCHIG00000018646,ENSCHIG00000018691,ENSCHIG00000019949,ENSCHIG00000020096,ENSCHIG00000021149,ENSCHIG00000022609,ENSCHIG00000023555,ENSCHIG00000025064,ENSCHIG00000026271
BP	GO:0007169	transmembrane receptor protein tyrosine kinase signaling pathway	110	342	0.03004	0.474408	ENSCHIG00000000483,ENSCHIG00000001118,ENSCHIG00000002963,ENSCHIG00000003071,ENSCHIG00000003279,ENSCHIG00000005289,ENSCHIG00000006171,ENSCHIG00000006250,ENSCHIG00000006477,ENSCHIG00000007307,ENSCHIG00000007566,ENSCHIG00000008067,ENSCHIG00000008470,ENSCHIG00000009297,ENSCHIG00000009656,ENSCHIG00000009736,ENSCHIG00000010429,ENSCHIG00000010670,ENSCHIG00000010778,ENSCHIG00000011005,ENSCHIG00000011235,…
CC	GO:0009986	cell surface	143	463	0.03017	0.475906	ENSCHIG00000000101,ENSCHIG00000000382,ENSCHIG00000000480,ENSCHIG00000000508,ENSCHIG00000001070,ENSCHIG00000002743,ENSCHIG00000004276,ENSCHIG00000004900,ENSCHIG00000005327,ENSCHIG00000007073,ENSCHIG00000007459,ENSCHIG00000008069,ENSCHIG00000008238,ENSCHIG00000008887,ENSCHIG00000009176,ENSCHIG00000009511,ENSCHIG00000009619,ENSCHIG00000009635,ENSCHIG00000009656,ENSCHIG00000009860,ENSCHIG00000009875,…
BP	GO:0048666	neuron development	194	629	0.03034	0.476275	ENSCHIG00000000101,ENSCHIG00000000107,ENSCHIG00000000198,ENSCHIG00000000212,ENSCHIG00000000389,ENSCHIG00000000437,ENSCHIG00000000520,ENSCHIG00000000579,ENSCHIG00000001118,ENSCHIG00000002038,ENSCHIG00000003524,ENSCHIG00000004157,ENSCHIG00000004216,ENSCHIG00000004374,ENSCHIG00000006804,ENSCHIG00000006876,ENSCHIG00000007327,ENSCHIG00000007443,ENSCHIG00000007566,ENSCHIG00000007687,ENSCHIG00000008067,…
BP	GO:0002931	response to ischemia	8	15	0.03046	0.476275	ENSCHIG00000000241,ENSCHIG00000008491,ENSCHIG00000010453,ENSCHIG00000011030,ENSCHIG00000016322,ENSCHIG00000019021,ENSCHIG00000019290,ENSCHIG00000025051
BP	GO:0006536	glutamate metabolic process	8	15	0.03046	0.476275	ENSCHIG00000008500,ENSCHIG00000009229,ENSCHIG00000013261,ENSCHIG00000017045,ENSCHIG00000018390,ENSCHIG00000020981,ENSCHIG00000024327,ENSCHIG00000026683
BP	GO:0008207	C21-steroid hormone metabolic process	8	15	0.03046	0.476275	ENSCHIG00000010429,ENSCHIG00000012951,ENSCHIG00000015158,ENSCHIG00000017969,ENSCHIG00000018000,ENSCHIG00000020194,ENSCHIG00000021723,ENSCHIG00000022151
BP	GO:0021895	cerebral cortex neuron differentiation	8	15	0.03046	0.476275	ENSCHIG00000004216,ENSCHIG00000007687,ENSCHIG00000011767,ENSCHIG00000014683,ENSCHIG00000017645,ENSCHIG00000019770,ENSCHIG00000022148,ENSCHIG00000024864
BP	GO:0035855	megakaryocyte development	8	15	0.03046	0.476275	ENSCHIG00000010239,ENSCHIG00000012065,ENSCHIG00000013457,ENSCHIG00000015640,ENSCHIG00000019949,ENSCHIG00000022287,ENSCHIG00000022526,ENSCHIG00000027207
BP	GO:0044458	motile cilium assembly	8	15	0.03046	0.476275	ENSCHIG00000008846,ENSCHIG00000010816,ENSCHIG00000016779,ENSCHIG00000017692,ENSCHIG00000018255,ENSCHIG00000022098,ENSCHIG00000023650,ENSCHIG00000027262
BP	GO:0072659	protein localization to plasma membrane	61	179	0.03049	0.476275	ENSCHIG00000000146,ENSCHIG00000000382,ENSCHIG00000000437,ENSCHIG00000000610,ENSCHIG00000002963,ENSCHIG00000003544,ENSCHIG00000005238,ENSCHIG00000008094,ENSCHIG00000009529,ENSCHIG00000010169,ENSCHIG00000010453,ENSCHIG00000010508,ENSCHIG00000011005,ENSCHIG00000011323,ENSCHIG00000011781,ENSCHIG00000011890,ENSCHIG00000012241,ENSCHIG00000012722,ENSCHIG00000013316,ENSCHIG00000013342,ENSCHIG00000013837,…
BP	GO:0045934	negative regulation of nucleobase-containing compound metabolic process	281	931	0.03054	0.476275	ENSCHIG00000000198,ENSCHIG00000000239,ENSCHIG00000000241,ENSCHIG00000000478,ENSCHIG00000000483,ENSCHIG00000000525,ENSCHIG00000000579,ENSCHIG00000001154,ENSCHIG00000001297,ENSCHIG00000001918,ENSCHIG00000002022,ENSCHIG00000002460,ENSCHIG00000003026,ENSCHIG00000003424,ENSCHIG00000003729,ENSCHIG00000003853,ENSCHIG00000004259,ENSCHIG00000004374,ENSCHIG00000004900,ENSCHIG00000005326,ENSCHIG00000005777,…
BP	GO:0045598	regulation of fat cell differentiation	33	89	0.03056	0.476275	ENSCHIG00000003232,ENSCHIG00000006883,ENSCHIG00000009126,ENSCHIG00000010239,ENSCHIG00000010771,ENSCHIG00000011235,ENSCHIG00000012173,ENSCHIG00000012773,ENSCHIG00000012951,ENSCHIG00000013898,ENSCHIG00000014779,ENSCHIG00000015740,ENSCHIG00000016131,ENSCHIG00000016921,ENSCHIG00000016946,ENSCHIG00000017157,ENSCHIG00000017264,ENSCHIG00000017929,ENSCHIG00000017962,ENSCHIG00000018137,ENSCHIG00000018191,…
BP	GO:0043069	negative regulation of programmed cell death	171	550	0.03058	0.476275	ENSCHIG00000000074,ENSCHIG00000000241,ENSCHIG00000001154,ENSCHIG00000002829,ENSCHIG00000002881,ENSCHIG00000003341,ENSCHIG00000003544,ENSCHIG00000006477,ENSCHIG00000007602,ENSCHIG00000007665,ENSCHIG00000008067,ENSCHIG00000008393,ENSCHIG00000008990,ENSCHIG00000009529,ENSCHIG00000009616,ENSCHIG00000009619,ENSCHIG00000009799,ENSCHIG00000009969,ENSCHIG00000009982,ENSCHIG00000010438,ENSCHIG00000010453,…
BP	GO:0048519	negative regulation of biological process	917	3192	0.03062	0.47635	ENSCHIG00000000074,ENSCHIG00000000164,ENSCHIG00000000198,ENSCHIG00000000207,ENSCHIG00000000239,ENSCHIG00000000241,ENSCHIG00000000292,ENSCHIG00000000360,ENSCHIG00000000389,ENSCHIG00000000437,ENSCHIG00000000439,ENSCHIG00000000446,ENSCHIG00000000478,ENSCHIG00000000480,ENSCHIG00000000483,ENSCHIG00000000508,ENSCHIG00000000525,ENSCHIG00000000579,ENSCHIG00000000599,ENSCHIG00000000725,ENSCHIG00000000737,…
BP	GO:0008211	glucocorticoid metabolic process	6	10	0.03138	0.48373	ENSCHIG00000010429,ENSCHIG00000012951,ENSCHIG00000016094,ENSCHIG00000017191,ENSCHIG00000017362,ENSCHIG00000018000
BP	GO:0021702	cerebellar Purkinje cell differentiation	6	10	0.03138	0.48373	ENSCHIG00000012111,ENSCHIG00000014953,ENSCHIG00000019021,ENSCHIG00000022067,ENSCHIG00000022961,ENSCHIG00000025775
BP	GO:0045651	positive regulation of macrophage differentiation	6	10	0.03138	0.48373	ENSCHIG00000004374,ENSCHIG00000014176,ENSCHIG00000019146,ENSCHIG00000021266,ENSCHIG00000026577,ENSCHIG00000027124
BP	GO:0048172	regulation of short-term neuronal synaptic plasticity	6	10	0.03138	0.48373	ENSCHIG00000000433,ENSCHIG00000005692,ENSCHIG00000007327,ENSCHIG00000012743,ENSCHIG00000021980,ENSCHIG00000025053
BP	GO:0070857	regulation of bile acid biosynthetic process	6	10	0.03138	0.48373	ENSCHIG00000012643,ENSCHIG00000012980,ENSCHIG00000017362,ENSCHIG00000020981,ENSCHIG00000021485,ENSCHIG00000023444
BP	GO:0072070	loop of Henle development	6	10	0.03138	0.48373	ENSCHIG00000011251,ENSCHIG00000014903,ENSCHIG00000015363,ENSCHIG00000017851,ENSCHIG00000020340,ENSCHIG00000020787
BP	GO:0072160	nephron tubule epithelial cell differentiation	6	10	0.03138	0.48373	ENSCHIG00000014176,ENSCHIG00000016206,ENSCHIG00000017090,ENSCHIG00000017264,ENSCHIG00000022067,ENSCHIG00000025038
BP	GO:2000310	regulation of NMDA receptor activity	6	10	0.03138	0.48373	ENSCHIG00000008393,ENSCHIG00000013443,ENSCHIG00000016204,ENSCHIG00000016206,ENSCHIG00000019842,ENSCHIG00000024251
BP	GO:0198738	cell-cell signaling by wnt	86	262	0.03145	0.483929	ENSCHIG00000000292,ENSCHIG00000003232,ENSCHIG00000007929,ENSCHIG00000008748,ENSCHIG00000008856,ENSCHIG00000009075,ENSCHIG00000009529,ENSCHIG00000009681,ENSCHIG00000009969,ENSCHIG00000010414,ENSCHIG00000010534,ENSCHIG00000010771,ENSCHIG00000010851,ENSCHIG00000011602,ENSCHIG00000011757,ENSCHIG00000011956,ENSCHIG00000012104,ENSCHIG00000012111,ENSCHIG00000012330,ENSCHIG00000012683,ENSCHIG00000012892,…
BP	GO:0019216	regulation of lipid metabolic process	67	199	0.0315	0.483929	ENSCHIG00000004374,ENSCHIG00000005604,ENSCHIG00000008250,ENSCHIG00000008758,ENSCHIG00000009133,ENSCHIG00000009253,ENSCHIG00000009887,ENSCHIG00000010429,ENSCHIG00000010778,ENSCHIG00000011219,ENSCHIG00000011307,ENSCHIG00000012189,ENSCHIG00000012331,ENSCHIG00000012643,ENSCHIG00000012951,ENSCHIG00000012980,ENSCHIG00000013044,ENSCHIG00000013432,ENSCHIG00000013660,ENSCHIG00000013761,ENSCHIG00000014308,…
BP	GO:0008202	steroid metabolic process	48	137	0.0315	0.483929	ENSCHIG00000005289,ENSCHIG00000009239,ENSCHIG00000010429,ENSCHIG00000010778,ENSCHIG00000011219,ENSCHIG00000012333,ENSCHIG00000012643,ENSCHIG00000012951,ENSCHIG00000012980,ENSCHIG00000013592,ENSCHIG00000014308,ENSCHIG00000014499,ENSCHIG00000014910,ENSCHIG00000014977,ENSCHIG00000015034,ENSCHIG00000015158,ENSCHIG00000016094,ENSCHIG00000016134,ENSCHIG00000016504,ENSCHIG00000016651,ENSCHIG00000017191,…
BP	GO:1902107	positive regulation of leukocyte differentiation	38	105	0.03162	0.485222	ENSCHIG00000000282,ENSCHIG00000004374,ENSCHIG00000005813,ENSCHIG00000009799,ENSCHIG00000009914,ENSCHIG00000010446,ENSCHIG00000012192,ENSCHIG00000014176,ENSCHIG00000014211,ENSCHIG00000015014,ENSCHIG00000015297,ENSCHIG00000015888,ENSCHIG00000016504,ENSCHIG00000016716,ENSCHIG00000016932,ENSCHIG00000017034,ENSCHIG00000017602,ENSCHIG00000018691,ENSCHIG00000018755,ENSCHIG00000019146,ENSCHIG00000020380,…
BP	GO:0034330	cell junction organization	56	163	0.03168	0.485593	ENSCHIG00000000350,ENSCHIG00000000389,ENSCHIG00000001922,ENSCHIG00000006477,ENSCHIG00000008067,ENSCHIG00000008748,ENSCHIG00000008887,ENSCHIG00000010169,ENSCHIG00000010778,ENSCHIG00000011581,ENSCHIG00000012065,ENSCHIG00000012111,ENSCHIG00000012147,ENSCHIG00000013421,ENSCHIG00000013553,ENSCHIG00000013943,ENSCHIG00000014206,ENSCHIG00000014308,ENSCHIG00000015544,ENSCHIG00000015855,ENSCHIG00000016132,…
BP	GO:0016331	morphogenesis of embryonic epithelium	43	121	0.03184	0.487494	ENSCHIG00000001482,ENSCHIG00000003232,ENSCHIG00000007364,ENSCHIG00000009982,ENSCHIG00000010771,ENSCHIG00000011251,ENSCHIG00000012683,ENSCHIG00000013549,ENSCHIG00000013837,ENSCHIG00000014333,ENSCHIG00000014903,ENSCHIG00000015644,ENSCHIG00000015888,ENSCHIG00000016131,ENSCHIG00000016596,ENSCHIG00000016901,ENSCHIG00000017217,ENSCHIG00000017240,ENSCHIG00000017412,ENSCHIG00000017600,ENSCHIG00000017851,…
CC	GO:0099503	secretory vesicle	64	193	0.03206	0.489382	ENSCHIG00000000134,ENSCHIG00000000433,ENSCHIG00000000439,ENSCHIG00000000529,ENSCHIG00000004382,ENSCHIG00000007288,ENSCHIG00000007327,ENSCHIG00000009543,ENSCHIG00000010667,ENSCHIG00000011358,ENSCHIG00000011590,ENSCHIG00000011719,ENSCHIG00000012243,ENSCHIG00000012331,ENSCHIG00000012620,ENSCHIG00000012726,ENSCHIG00000012762,ENSCHIG00000013089,ENSCHIG00000014013,ENSCHIG00000014732,ENSCHIG00000014839,…
MF	GO:0001158	enhancer sequence-specific DNA binding	29	76	0.03212	0.489382	ENSCHIG00000001297,ENSCHIG00000007665,ENSCHIG00000007687,ENSCHIG00000008882,ENSCHIG00000008990,ENSCHIG00000009329,ENSCHIG00000010414,ENSCHIG00000012111,ENSCHIG00000013547,ENSCHIG00000013761,ENSCHIG00000013915,ENSCHIG00000014002,ENSCHIG00000014469,ENSCHIG00000014557,ENSCHIG00000014779,ENSCHIG00000015640,ENSCHIG00000016206,ENSCHIG00000016780,ENSCHIG00000016914,ENSCHIG00000017971,ENSCHIG00000018551,…
BP	GO:0006468	protein phosphorylation	331	1107	0.03216	0.489382	ENSCHIG00000000198,ENSCHIG00000000212,ENSCHIG00000000483,ENSCHIG00000000579,ENSCHIG00000001684,ENSCHIG00000002020,ENSCHIG00000003071,ENSCHIG00000003232,ENSCHIG00000003321,ENSCHIG00000003384,ENSCHIG00000003443,ENSCHIG00000003444,ENSCHIG00000004374,ENSCHIG00000005604,ENSCHIG00000006086,ENSCHIG00000006250,ENSCHIG00000006477,ENSCHIG00000006777,ENSCHIG00000007929,ENSCHIG00000007951,ENSCHIG00000008067,…
BP	GO:0000381	regulation of alternative mRNA splicing, via spliceosome	12	26	0.03218	0.489382	ENSCHIG00000000198,ENSCHIG00000004008,ENSCHIG00000004900,ENSCHIG00000007169,ENSCHIG00000009793,ENSCHIG00000011800,ENSCHIG00000014027,ENSCHIG00000018151,ENSCHIG00000018435,ENSCHIG00000019134,ENSCHIG00000022784,ENSCHIG00000023549
BP	GO:0021680	cerebellar Purkinje cell layer development	12	26	0.03218	0.489382	ENSCHIG00000012111,ENSCHIG00000013090,ENSCHIG00000014953,ENSCHIG00000015632,ENSCHIG00000019021,ENSCHIG00000019535,ENSCHIG00000020787,ENSCHIG00000022067,ENSCHIG00000022961,ENSCHIG00000024837,ENSCHIG00000025078,ENSCHIG00000025775
BP	GO:1905508	protein localization to microtubule organizing center	12	26	0.03218	0.489382	ENSCHIG00000007762,ENSCHIG00000009253,ENSCHIG00000010366,ENSCHIG00000011956,ENSCHIG00000012216,ENSCHIG00000015774,ENSCHIG00000018835,ENSCHIG00000020349,ENSCHIG00000021478,ENSCHIG00000024244,ENSCHIG00000024453,ENSCHIG00000026320
BP	GO:0009605	response to external stimulus	364	1223	0.03233	0.490468	ENSCHIG00000000101,ENSCHIG00000000135,ENSCHIG00000000198,ENSCHIG00000000437,ENSCHIG00000000480,ENSCHIG00000000508,ENSCHIG00000000721,ENSCHIG00000000725,ENSCHIG00000002126,ENSCHIG00000002460,ENSCHIG00000003384,ENSCHIG00000004184,ENSCHIG00000004216,ENSCHIG00000004374,ENSCHIG00000006477,ENSCHIG00000006777,ENSCHIG00000006784,ENSCHIG00000006984,ENSCHIG00000007110,ENSCHIG00000007288,ENSCHIG00000007459,…
BP	GO:0018130	heterocycle biosynthetic process	590	2023	0.03233	0.490468	ENSCHIG00000000170,ENSCHIG00000000212,ENSCHIG00000000282,ENSCHIG00000000446,ENSCHIG00000000478,ENSCHIG00000000483,ENSCHIG00000000525,ENSCHIG00000000579,ENSCHIG00000001150,ENSCHIG00000001154,ENSCHIG00000001224,ENSCHIG00000001297,ENSCHIG00000001482,ENSCHIG00000001722,ENSCHIG00000001918,ENSCHIG00000001922,ENSCHIG00000002022,ENSCHIG00000002460,ENSCHIG00000002963,ENSCHIG00000003026,ENSCHIG00000003115,…
MF	GO:0005179	hormone activity	17	40	0.03236	0.490468	ENSCHIG00000000212,ENSCHIG00000006692,ENSCHIG00000007526,ENSCHIG00000007602,ENSCHIG00000011515,ENSCHIG00000011669,ENSCHIG00000011883,ENSCHIG00000015334,ENSCHIG00000016334,ENSCHIG00000018863,ENSCHIG00000019616,ENSCHIG00000020298,ENSCHIG00000021412,ENSCHIG00000024063,ENSCHIG00000024788,ENSCHIG00000026064,ENSCHIG00000026626
BP	GO:0050769	positive regulation of neurogenesis	85	259	0.03243	0.490583	ENSCHIG00000000389,ENSCHIG00000000579,ENSCHIG00000003524,ENSCHIG00000004157,ENSCHIG00000004216,ENSCHIG00000006804,ENSCHIG00000008067,ENSCHIG00000008069,ENSCHIG00000008373,ENSCHIG00000009097,ENSCHIG00000009775,ENSCHIG00000009982,ENSCHIG00000010429,ENSCHIG00000010670,ENSCHIG00000010917,ENSCHIG00000011011,ENSCHIG00000011270,ENSCHIG00000011747,ENSCHIG00000012065,ENSCHIG00000012230,ENSCHIG00000012234,…
BP	GO:0002699	positive regulation of immune effector process	47	134	0.03244	0.490583	ENSCHIG00000000239,ENSCHIG00000000508,ENSCHIG00000005794,ENSCHIG00000007110,ENSCHIG00000009914,ENSCHIG00000011046,ENSCHIG00000011155,ENSCHIG00000011749,ENSCHIG00000011953,ENSCHIG00000012192,ENSCHIG00000012378,ENSCHIG00000012648,ENSCHIG00000012952,ENSCHIG00000013333,ENSCHIG00000013494,ENSCHIG00000014211,ENSCHIG00000014839,ENSCHIG00000014931,ENSCHIG00000015317,ENSCHIG00000015392,ENSCHIG00000015888,…
MF	GO:0015370	solute:sodium symporter activity	8	15	0.03256	0.491301	ENSCHIG00000012442,ENSCHIG00000012962,ENSCHIG00000015043,ENSCHIG00000017045,ENSCHIG00000017725,ENSCHIG00000018337,ENSCHIG00000021410,ENSCHIG00000023067
BP	GO:0030518	intracellular steroid hormone receptor signaling pathway	30	80	0.03256	0.491301	ENSCHIG00000003071,ENSCHIG00000003115,ENSCHIG00000007262,ENSCHIG00000009529,ENSCHIG00000011147,ENSCHIG00000011800,ENSCHIG00000012146,ENSCHIG00000013013,ENSCHIG00000013197,ENSCHIG00000013592,ENSCHIG00000014027,ENSCHIG00000015635,ENSCHIG00000016094,ENSCHIG00000016780,ENSCHIG00000016817,ENSCHIG00000016946,ENSCHIG00000017090,ENSCHIG00000017171,ENSCHIG00000017651,ENSCHIG00000020161,ENSCHIG00000020549,…
BP	GO:0080090	regulation of primary metabolic process	940	3277	0.03275	0.493618	ENSCHIG00000000065,ENSCHIG00000000074,ENSCHIG00000000170,ENSCHIG00000000198,ENSCHIG00000000212,ENSCHIG00000000239,ENSCHIG00000000241,ENSCHIG00000000282,ENSCHIG00000000446,ENSCHIG00000000478,ENSCHIG00000000483,ENSCHIG00000000525,ENSCHIG00000000579,ENSCHIG00000000725,ENSCHIG00000001150,ENSCHIG00000001154,ENSCHIG00000001224,ENSCHIG00000001297,ENSCHIG00000001534,ENSCHIG00000001684,ENSCHIG00000001722,…
MF	GO:0005229	intracellular calcium activated chloride channel activity	6	10	0.03316	0.497033	ENSCHIG00000009899,ENSCHIG00000011611,ENSCHIG00000012109,ENSCHIG00000016148,ENSCHIG00000025110,ENSCHIG00000025403
MF	GO:0016769	transferase activity, transferring nitrogenous groups	6	10	0.03316	0.497033	ENSCHIG00000008019,ENSCHIG00000013261,ENSCHIG00000017304,ENSCHIG00000018390,ENSCHIG00000024327,ENSCHIG00000027095
MF	GO:0055106	ubiquitin-protein transferase regulator activity	6	10	0.03316	0.497033	ENSCHIG00000015685,ENSCHIG00000015740,ENSCHIG00000016716,ENSCHIG00000020904,ENSCHIG00000021266,ENSCHIG00000026682
MF	GO:0061778	intracellular chloride channel activity	6	10	0.03316	0.497033	ENSCHIG00000009899,ENSCHIG00000011611,ENSCHIG00000012109,ENSCHIG00000016148,ENSCHIG00000025110,ENSCHIG00000025403
MF	GO:0070742	C2H2 zinc finger domain binding	6	10	0.03316	0.497033	ENSCHIG00000007131,ENSCHIG00000008990,ENSCHIG00000011602,ENSCHIG00000013309,ENSCHIG00000014779,ENSCHIG00000025316
BP	GO:0046661	male sex differentiation	36	99	0.03328	0.497182	ENSCHIG00000002772,ENSCHIG00000005289,ENSCHIG00000008846,ENSCHIG00000008990,ENSCHIG00000010863,ENSCHIG00000012333,ENSCHIG00000012683,ENSCHIG00000013592,ENSCHIG00000013700,ENSCHIG00000014836,ENSCHIG00000016131,ENSCHIG00000016322,ENSCHIG00000016768,ENSCHIG00000016901,ENSCHIG00000018974,ENSCHIG00000019181,ENSCHIG00000019296,ENSCHIG00000020062,ENSCHIG00000020203,ENSCHIG00000020211,ENSCHIG00000020738,…
BP	GO:0048167	regulation of synaptic plasticity	36	99	0.03328	0.497182	ENSCHIG00000000433,ENSCHIG00000003321,ENSCHIG00000003524,ENSCHIG00000004216,ENSCHIG00000004540,ENSCHIG00000004602,ENSCHIG00000005692,ENSCHIG00000007327,ENSCHIG00000012065,ENSCHIG00000012331,ENSCHIG00000012743,ENSCHIG00000013660,ENSCHIG00000014013,ENSCHIG00000016204,ENSCHIG00000016206,ENSCHIG00000016657,ENSCHIG00000016939,ENSCHIG00000017645,ENSCHIG00000018324,ENSCHIG00000019842,ENSCHIG00000019911,…
BP	GO:1990138	neuron projection extension	36	99	0.03328	0.497182	ENSCHIG00000001118,ENSCHIG00000004157,ENSCHIG00000007566,ENSCHIG00000008067,ENSCHIG00000010670,ENSCHIG00000010917,ENSCHIG00000011011,ENSCHIG00000011767,ENSCHIG00000011831,ENSCHIG00000012065,ENSCHIG00000012119,ENSCHIG00000012699,ENSCHIG00000014755,ENSCHIG00000014920,ENSCHIG00000016092,ENSCHIG00000016131,ENSCHIG00000016192,ENSCHIG00000017336,ENSCHIG00000018754,ENSCHIG00000020328,ENSCHIG00000020760,…
BP	GO:0044255	cellular lipid metabolic process	149	476	0.03347	0.49947	ENSCHIG00000000443,ENSCHIG00000000527,ENSCHIG00000000945,ENSCHIG00000002050,ENSCHIG00000002685,ENSCHIG00000004184,ENSCHIG00000005604,ENSCHIG00000007307,ENSCHIG00000007516,ENSCHIG00000008032,ENSCHIG00000008250,ENSCHIG00000008758,ENSCHIG00000008787,ENSCHIG00000008939,ENSCHIG00000009097,ENSCHIG00000009133,ENSCHIG00000009253,ENSCHIG00000009887,ENSCHIG00000010111,ENSCHIG00000010128,ENSCHIG00000010320,…
BP	GO:0003158	endothelium development	28	74	0.03385	0.504585	ENSCHIG00000000164,ENSCHIG00000010708,ENSCHIG00000011101,ENSCHIG00000011327,ENSCHIG00000012370,ENSCHIG00000014206,ENSCHIG00000015403,ENSCHIG00000016132,ENSCHIG00000016385,ENSCHIG00000017983,ENSCHIG00000018131,ENSCHIG00000018422,ENSCHIG00000019181,ENSCHIG00000019539,ENSCHIG00000020465,ENSCHIG00000020502,ENSCHIG00000020787,ENSCHIG00000021149,ENSCHIG00000021162,ENSCHIG00000021486,ENSCHIG00000021532,…
BP	GO:0032924	activin receptor signaling pathway	13	29	0.03395	0.504964	ENSCHIG00000008777,ENSCHIG00000010408,ENSCHIG00000012683,ENSCHIG00000015412,ENSCHIG00000016855,ENSCHIG00000018131,ENSCHIG00000018417,ENSCHIG00000019461,ENSCHIG00000020738,ENSCHIG00000022652,ENSCHIG00000024212,ENSCHIG00000024398,ENSCHIG00000026064
BP	GO:0050850	positive regulation of calcium-mediated signaling	13	29	0.03395	0.504964	ENSCHIG00000008094,ENSCHIG00000010446,ENSCHIG00000010453,ENSCHIG00000011245,ENSCHIG00000012192,ENSCHIG00000012706,ENSCHIG00000018151,ENSCHIG00000018863,ENSCHIG00000020340,ENSCHIG00000020390,ENSCHIG00000022186,ENSCHIG00000023737,ENSCHIG00000024733
CC	GO:0120025	plasma membrane bounded cell projection	274	927	0.03411	0.50653	ENSCHIG00000000101,ENSCHIG00000000107,ENSCHIG00000000158,ENSCHIG00000000198,ENSCHIG00000000389,ENSCHIG00000000433,ENSCHIG00000000437,ENSCHIG00000000474,ENSCHIG00000001118,ENSCHIG00000001165,ENSCHIG00000002616,ENSCHIG00000002772,ENSCHIG00000002782,ENSCHIG00000003071,ENSCHIG00000003321,ENSCHIG00000003524,ENSCHIG00000003954,ENSCHIG00000004157,ENSCHIG00000004216,ENSCHIG00000004276,ENSCHIG00000004465,…
BP	GO:0035270	endocrine system development	35	96	0.03413	0.50653	ENSCHIG00000004216,ENSCHIG00000005326,ENSCHIG00000010414,ENSCHIG00000010429,ENSCHIG00000012065,ENSCHIG00000012683,ENSCHIG00000012951,ENSCHIG00000013592,ENSCHIG00000013879,ENSCHIG00000014004,ENSCHIG00000014779,ENSCHIG00000016099,ENSCHIG00000016131,ENSCHIG00000016817,ENSCHIG00000017350,ENSCHIG00000017600,ENSCHIG00000017929,ENSCHIG00000019296,ENSCHIG00000019761,ENSCHIG00000020787,ENSCHIG00000021149,…
BP	GO:0006633	fatty acid biosynthetic process	27	71	0.03446	0.510868	ENSCHIG00000000527,ENSCHIG00000002685,ENSCHIG00000008250,ENSCHIG00000009133,ENSCHIG00000009253,ENSCHIG00000010501,ENSCHIG00000011883,ENSCHIG00000012787,ENSCHIG00000013121,ENSCHIG00000013432,ENSCHIG00000016584,ENSCHIG00000017259,ENSCHIG00000017903,ENSCHIG00000018422,ENSCHIG00000018432,ENSCHIG00000020085,ENSCHIG00000020314,ENSCHIG00000020365,ENSCHIG00000021539,ENSCHIG00000023588,ENSCHIG00000023960,…
BP	GO:1902903	regulation of supramolecular fiber organization	64	190	0.03457	0.511856	ENSCHIG00000000599,ENSCHIG00000000725,ENSCHIG00000001922,ENSCHIG00000003071,ENSCHIG00000004374,ENSCHIG00000007522,ENSCHIG00000007762,ENSCHIG00000007827,ENSCHIG00000008067,ENSCHIG00000009748,ENSCHIG00000009799,ENSCHIG00000010169,ENSCHIG00000010383,ENSCHIG00000010453,ENSCHIG00000011605,ENSCHIG00000011883,ENSCHIG00000012119,ENSCHIG00000012331,ENSCHIG00000012968,ENSCHIG00000013342,ENSCHIG00000013582,…
BP	GO:0030902	hindbrain development	40	112	0.03462	0.511856	ENSCHIG00000006876,ENSCHIG00000009982,ENSCHIG00000011281,ENSCHIG00000011769,ENSCHIG00000012111,ENSCHIG00000013090,ENSCHIG00000014027,ENSCHIG00000014779,ENSCHIG00000014953,ENSCHIG00000015632,ENSCHIG00000015817,ENSCHIG00000016322,ENSCHIG00000016370,ENSCHIG00000016525,ENSCHIG00000016657,ENSCHIG00000017008,ENSCHIG00000017047,ENSCHIG00000017355,ENSCHIG00000017412,ENSCHIG00000017591,ENSCHIG00000017600,…
BP	GO:0043085	positive regulation of catalytic activity	189	614	0.03464	0.511856	ENSCHIG00000000065,ENSCHIG00000000212,ENSCHIG00000000350,ENSCHIG00000000483,ENSCHIG00000000579,ENSCHIG00000001224,ENSCHIG00000003071,ENSCHIG00000003090,ENSCHIG00000003321,ENSCHIG00000003384,ENSCHIG00000003424,ENSCHIG00000003444,ENSCHIG00000004441,ENSCHIG00000005604,ENSCHIG00000005650,ENSCHIG00000005692,ENSCHIG00000005813,ENSCHIG00000006484,ENSCHIG00000007566,ENSCHIG00000007602,ENSCHIG00000007929,…
BP	GO:0030307	positive regulation of cell growth	34	93	0.03499	0.514609	ENSCHIG00000000074,ENSCHIG00000000579,ENSCHIG00000004157,ENSCHIG00000006804,ENSCHIG00000008067,ENSCHIG00000009097,ENSCHIG00000009775,ENSCHIG00000009969,ENSCHIG00000010453,ENSCHIG00000010670,ENSCHIG00000010917,ENSCHIG00000011011,ENSCHIG00000011883,ENSCHIG00000012065,ENSCHIG00000013578,ENSCHIG00000014920,ENSCHIG00000016192,ENSCHIG00000016322,ENSCHIG00000016325,ENSCHIG00000017316,ENSCHIG00000018863,…
BP	GO:0090090	negative regulation of canonical Wnt signaling pathway	34	93	0.03499	0.514609	ENSCHIG00000003232,ENSCHIG00000008748,ENSCHIG00000009529,ENSCHIG00000009681,ENSCHIG00000010771,ENSCHIG00000012330,ENSCHIG00000012892,ENSCHIG00000012951,ENSCHIG00000014847,ENSCHIG00000015297,ENSCHIG00000016131,ENSCHIG00000017240,ENSCHIG00000017264,ENSCHIG00000017516,ENSCHIG00000018191,ENSCHIG00000018293,ENSCHIG00000018662,ENSCHIG00000019290,ENSCHIG00000019903,ENSCHIG00000020096,ENSCHIG00000020431,…
BP	GO:0002683	negative regulation of immune system process	94	290	0.03501	0.514609	ENSCHIG00000000389,ENSCHIG00000000508,ENSCHIG00000001154,ENSCHIG00000001922,ENSCHIG00000003444,ENSCHIG00000004216,ENSCHIG00000005813,ENSCHIG00000005882,ENSCHIG00000007281,ENSCHIG00000008794,ENSCHIG00000009176,ENSCHIG00000009253,ENSCHIG00000009511,ENSCHIG00000009934,ENSCHIG00000010071,ENSCHIG00000010169,ENSCHIG00000010239,ENSCHIG00000010453,ENSCHIG00000010648,ENSCHIG00000010816,ENSCHIG00000010950,…
BP	GO:0002367	cytokine production involved in immune response	26	68	0.03504	0.514609	ENSCHIG00000001922,ENSCHIG00000009511,ENSCHIG00000010169,ENSCHIG00000010950,ENSCHIG00000011046,ENSCHIG00000013553,ENSCHIG00000015317,ENSCHIG00000015819,ENSCHIG00000015888,ENSCHIG00000016099,ENSCHIG00000016131,ENSCHIG00000016932,ENSCHIG00000016979,ENSCHIG00000017260,ENSCHIG00000019461,ENSCHIG00000019718,ENSCHIG00000020292,ENSCHIG00000022287,ENSCHIG00000022660,ENSCHIG00000022793,ENSCHIG00000024469,…
BP	GO:0030501	positive regulation of bone mineralization	14	32	0.03528	0.514609	ENSCHIG00000001922,ENSCHIG00000006250,ENSCHIG00000007602,ENSCHIG00000009982,ENSCHIG00000011323,ENSCHIG00000012951,ENSCHIG00000016206,ENSCHIG00000017128,ENSCHIG00000017761,ENSCHIG00000018307,ENSCHIG00000021149,ENSCHIG00000022652,ENSCHIG00000023377,ENSCHIG00000027269
BP	GO:0042267	natural killer cell mediated cytotoxicity	14	32	0.03528	0.514609	ENSCHIG00000007110,ENSCHIG00000011155,ENSCHIG00000011749,ENSCHIG00000012378,ENSCHIG00000012648,ENSCHIG00000016236,ENSCHIG00000016932,ENSCHIG00000019616,ENSCHIG00000019718,ENSCHIG00000019949,ENSCHIG00000021644,ENSCHIG00000021723,ENSCHIG00000022793,ENSCHIG00000025944
BP	GO:1900024	regulation of substrate adhesion-dependent cell spreading	14	32	0.03528	0.514609	ENSCHIG00000001085,ENSCHIG00000008067,ENSCHIG00000008467,ENSCHIG00000010453,ENSCHIG00000012620,ENSCHIG00000013943,ENSCHIG00000017977,ENSCHIG00000018134,ENSCHIG00000021114,ENSCHIG00000022389,ENSCHIG00000023446,ENSCHIG00000024175,ENSCHIG00000025234,ENSCHIG00000025456
BP	GO:1901862	negative regulation of muscle tissue development	14	32	0.03528	0.514609	ENSCHIG00000010863,ENSCHIG00000011122,ENSCHIG00000012951,ENSCHIG00000014847,ENSCHIG00000016168,ENSCHIG00000019181,ENSCHIG00000019782,ENSCHIG00000020787,ENSCHIG00000021149,ENSCHIG00000023555,ENSCHIG00000023939,ENSCHIG00000025316,ENSCHIG00000026310,ENSCHIG00000027232
BP	GO:0034308	primary alcohol metabolic process	9	18	0.03532	0.514609	ENSCHIG00000004933,ENSCHIG00000007516,ENSCHIG00000010128,ENSCHIG00000013564,ENSCHIG00000015989,ENSCHIG00000016596,ENSCHIG00000017020,ENSCHIG00000022088,ENSCHIG00000026508
BP	GO:0042417	dopamine metabolic process	9	18	0.03532	0.514609	ENSCHIG00000004216,ENSCHIG00000006984,ENSCHIG00000012331,ENSCHIG00000012843,ENSCHIG00000013060,ENSCHIG00000015269,ENSCHIG00000015745,ENSCHIG00000020618,ENSCHIG00000022088
BP	GO:0042474	middle ear morphogenesis	9	18	0.03532	0.514609	ENSCHIG00000011125,ENSCHIG00000011883,ENSCHIG00000014094,ENSCHIG00000015333,ENSCHIG00000016422,ENSCHIG00000017903,ENSCHIG00000022001,ENSCHIG00000022285,ENSCHIG00000024896
BP	GO:0055078	sodium ion homeostasis	9	18	0.03532	0.514609	ENSCHIG00000004216,ENSCHIG00000007665,ENSCHIG00000011883,ENSCHIG00000017191,ENSCHIG00000017680,ENSCHIG00000018164,ENSCHIG00000018525,ENSCHIG00000021500,ENSCHIG00000023737
BP	GO:2000637	positive regulation of gene silencing by miRNA	9	18	0.03532	0.514609	ENSCHIG00000000198,ENSCHIG00000009775,ENSCHIG00000011800,ENSCHIG00000012952,ENSCHIG00000017516,ENSCHIG00000020547,ENSCHIG00000021149,ENSCHIG00000021340,ENSCHIG00000025926
MF	GO:0140110	transcription regulator activity	240	783	0.03546	0.516093	ENSCHIG00000000170,ENSCHIG00000000446,ENSCHIG00000002022,ENSCHIG00000003115,ENSCHIG00000003296,ENSCHIG00000004259,ENSCHIG00000004900,ENSCHIG00000005326,ENSCHIG00000006086,ENSCHIG00000006391,ENSCHIG00000006808,ENSCHIG00000007131,ENSCHIG00000007198,ENSCHIG00000007281,ENSCHIG00000007326,ENSCHIG00000007602,ENSCHIG00000007665,ENSCHIG00000007687,ENSCHIG00000007966,ENSCHIG00000008467,ENSCHIG00000008795,…
BP	GO:0045445	myoblast differentiation	25	65	0.0356	0.517575	ENSCHIG00000004374,ENSCHIG00000005326,ENSCHIG00000008797,ENSCHIG00000009681,ENSCHIG00000009793,ENSCHIG00000012065,ENSCHIG00000012330,ENSCHIG00000013629,ENSCHIG00000013898,ENSCHIG00000014418,ENSCHIG00000015403,ENSCHIG00000016168,ENSCHIG00000016206,ENSCHIG00000016901,ENSCHIG00000018100,ENSCHIG00000018863,ENSCHIG00000020787,ENSCHIG00000021149,ENSCHIG00000021331,ENSCHIG00000021670,ENSCHIG00000022513,…
BP	GO:1901576	organic substance biosynthetic process	826	2870	0.03578	0.519635	ENSCHIG00000000170,ENSCHIG00000000198,ENSCHIG00000000212,ENSCHIG00000000282,ENSCHIG00000000443,ENSCHIG00000000446,ENSCHIG00000000478,ENSCHIG00000000483,ENSCHIG00000000514,ENSCHIG00000000525,ENSCHIG00000000527,ENSCHIG00000000579,ENSCHIG00000000610,ENSCHIG00000000945,ENSCHIG00000001062,ENSCHIG00000001150,ENSCHIG00000001154,ENSCHIG00000001224,ENSCHIG00000001297,ENSCHIG00000001482,ENSCHIG00000001722,…
BP	GO:0014066	regulation of phosphatidylinositol 3-kinase signaling	24	62	0.0361	0.523721	ENSCHIG00000000579,ENSCHIG00000001684,ENSCHIG00000006477,ENSCHIG00000010778,ENSCHIG00000012370,ENSCHIG00000013898,ENSCHIG00000013943,ENSCHIG00000015262,ENSCHIG00000015392,ENSCHIG00000015819,ENSCHIG00000016134,ENSCHIG00000016204,ENSCHIG00000018030,ENSCHIG00000018863,ENSCHIG00000019587,ENSCHIG00000019616,ENSCHIG00000019805,ENSCHIG00000019949,ENSCHIG00000020547,ENSCHIG00000021227,ENSCHIG00000021670,…
BP	GO:0000380	alternative mRNA splicing, via spliceosome	15	35	0.03624	0.524068	ENSCHIG00000000198,ENSCHIG00000004008,ENSCHIG00000004900,ENSCHIG00000007169,ENSCHIG00000009793,ENSCHIG00000011800,ENSCHIG00000013793,ENSCHIG00000014027,ENSCHIG00000018151,ENSCHIG00000018435,ENSCHIG00000019134,ENSCHIG00000022517,ENSCHIG00000022784,ENSCHIG00000023097,ENSCHIG00000023549
BP	GO:0045646	regulation of erythrocyte differentiation	15	35	0.03624	0.524068	ENSCHIG00000003444,ENSCHIG00000007281,ENSCHIG00000008990,ENSCHIG00000009799,ENSCHIG00000010239,ENSCHIG00000010254,ENSCHIG00000012111,ENSCHIG00000014027,ENSCHIG00000014779,ENSCHIG00000017128,ENSCHIG00000018293,ENSCHIG00000018417,ENSCHIG00000018691,ENSCHIG00000021723,ENSCHIG00000022716
BP	GO:0060395	SMAD protein signal transduction	15	35	0.03624	0.524068	ENSCHIG00000009982,ENSCHIG00000011281,ENSCHIG00000011327,ENSCHIG00000012699,ENSCHIG00000012951,ENSCHIG00000014806,ENSCHIG00000017334,ENSCHIG00000019181,ENSCHIG00000019258,ENSCHIG00000020180,ENSCHIG00000020459,ENSCHIG00000021149,ENSCHIG00000022660,ENSCHIG00000025384,ENSCHIG00000026927
BP	GO:2001233	regulation of apoptotic signaling pathway	90	277	0.03632	0.524665	ENSCHIG00000000241,ENSCHIG00000000525,ENSCHIG00000001154,ENSCHIG00000002881,ENSCHIG00000003232,ENSCHIG00000006484,ENSCHIG00000007966,ENSCHIG00000008067,ENSCHIG00000008393,ENSCHIG00000008989,ENSCHIG00000008990,ENSCHIG00000009616,ENSCHIG00000009619,ENSCHIG00000009969,ENSCHIG00000010667,ENSCHIG00000010771,ENSCHIG00000010778,ENSCHIG00000010863,ENSCHIG00000010998,ENSCHIG00000011108,ENSCHIG00000011293,…
BP	GO:0043902	positive regulation of multi-organism process	43	122	0.03644	0.525584	ENSCHIG00000000135,ENSCHIG00000000198,ENSCHIG00000000721,ENSCHIG00000006605,ENSCHIG00000010446,ENSCHIG00000010453,ENSCHIG00000011388,ENSCHIG00000011397,ENSCHIG00000012138,ENSCHIG00000012743,ENSCHIG00000012952,ENSCHIG00000013089,ENSCHIG00000013333,ENSCHIG00000014414,ENSCHIG00000014931,ENSCHIG00000014969,ENSCHIG00000015888,ENSCHIG00000016099,ENSCHIG00000016412,ENSCHIG00000016504,ENSCHIG00000016768,…
CC	GO:0033267	axon part	22	57	0.0365	0.525584	ENSCHIG00000000433,ENSCHIG00000000437,ENSCHIG00000007327,ENSCHIG00000009809,ENSCHIG00000010169,ENSCHIG00000010560,ENSCHIG00000012226,ENSCHIG00000014013,ENSCHIG00000014755,ENSCHIG00000014950,ENSCHIG00000016425,ENSCHIG00000017645,ENSCHIG00000019770,ENSCHIG00000020106,ENSCHIG00000022121,ENSCHIG00000023122,ENSCHIG00000023553,ENSCHIG00000023873,ENSCHIG00000023908,ENSCHIG00000024453,ENSCHIG00000024691,…
CC	GO:0070382	exocytic vesicle	22	57	0.0365	0.525584	ENSCHIG00000000433,ENSCHIG00000000529,ENSCHIG00000007288,ENSCHIG00000007327,ENSCHIG00000011358,ENSCHIG00000012762,ENSCHIG00000014013,ENSCHIG00000015634,ENSCHIG00000016894,ENSCHIG00000016996,ENSCHIG00000017231,ENSCHIG00000017412,ENSCHIG00000018324,ENSCHIG00000018863,ENSCHIG00000019092,ENSCHIG00000020293,ENSCHIG00000022698,ENSCHIG00000023054,ENSCHIG00000024912,ENSCHIG00000025576,ENSCHIG00000025639,…
BP	GO:0061180	mammary gland epithelium development	23	59	0.03656	0.52589	ENSCHIG00000008467,ENSCHIG00000008989,ENSCHIG00000010534,ENSCHIG00000012330,ENSCHIG00000012683,ENSCHIG00000013837,ENSCHIG00000014094,ENSCHIG00000014632,ENSCHIG00000015014,ENSCHIG00000015138,ENSCHIG00000015644,ENSCHIG00000015847,ENSCHIG00000016131,ENSCHIG00000016955,ENSCHIG00000017171,ENSCHIG00000017600,ENSCHIG00000017983,ENSCHIG00000021567,ENSCHIG00000021657,ENSCHIG00000021765,ENSCHIG00000023586,…
BP	GO:0010506	regulation of autophagy	55	161	0.03668	0.527056	ENSCHIG00000000158,ENSCHIG00000005692,ENSCHIG00000006477,ENSCHIG00000009037,ENSCHIG00000009775,ENSCHIG00000010259,ENSCHIG00000011307,ENSCHIG00000012123,ENSCHIG00000012331,ENSCHIG00000012823,ENSCHIG00000013309,ENSCHIG00000013443,ENSCHIG00000013458,ENSCHIG00000013943,ENSCHIG00000013947,ENSCHIG00000014368,ENSCHIG00000014414,ENSCHIG00000014755,ENSCHIG00000015638,ENSCHIG00000016099,ENSCHIG00000016132,…
BP	GO:0009058	biosynthetic process	838	2914	0.03678	0.527293	ENSCHIG00000000170,ENSCHIG00000000198,ENSCHIG00000000212,ENSCHIG00000000282,ENSCHIG00000000443,ENSCHIG00000000446,ENSCHIG00000000478,ENSCHIG00000000483,ENSCHIG00000000514,ENSCHIG00000000525,ENSCHIG00000000527,ENSCHIG00000000579,ENSCHIG00000000610,ENSCHIG00000000945,ENSCHIG00000001062,ENSCHIG00000001150,ENSCHIG00000001154,ENSCHIG00000001224,ENSCHIG00000001297,ENSCHIG00000001482,ENSCHIG00000001722,…
BP	GO:0010463	mesenchymal cell proliferation	16	38	0.03691	0.527293	ENSCHIG00000009982,ENSCHIG00000011375,ENSCHIG00000012951,ENSCHIG00000014094,ENSCHIG00000016128,ENSCHIG00000016131,ENSCHIG00000016385,ENSCHIG00000017707,ENSCHIG00000020738,ENSCHIG00000021149,ENSCHIG00000021670,ENSCHIG00000021782,ENSCHIG00000022777,ENSCHIG00000023555,ENSCHIG00000024896,ENSCHIG00000027088
BP	GO:0048483	autonomic nervous system development	16	38	0.03691	0.527293	ENSCHIG00000000920,ENSCHIG00000007665,ENSCHIG00000008067,ENSCHIG00000014211,ENSCHIG00000016092,ENSCHIG00000016901,ENSCHIG00000017047,ENSCHIG00000017217,ENSCHIG00000017591,ENSCHIG00000017872,ENSCHIG00000017929,ENSCHIG00000018259,ENSCHIG00000021949,ENSCHIG00000024896,ENSCHIG00000025038,ENSCHIG00000025836
BP	GO:0070169	positive regulation of biomineral tissue development	16	38	0.03691	0.527293	ENSCHIG00000001922,ENSCHIG00000006250,ENSCHIG00000007602,ENSCHIG00000009982,ENSCHIG00000011323,ENSCHIG00000012951,ENSCHIG00000016206,ENSCHIG00000016261,ENSCHIG00000017128,ENSCHIG00000017761,ENSCHIG00000018307,ENSCHIG00000021149,ENSCHIG00000022652,ENSCHIG00000023377,ENSCHIG00000026682,ENSCHIG00000027269
BP	GO:0072698	protein localization to microtubule cytoskeleton	16	38	0.03691	0.527293	ENSCHIG00000004900,ENSCHIG00000007762,ENSCHIG00000009253,ENSCHIG00000010366,ENSCHIG00000011956,ENSCHIG00000012216,ENSCHIG00000012678,ENSCHIG00000015774,ENSCHIG00000018835,ENSCHIG00000020349,ENSCHIG00000021478,ENSCHIG00000023451,ENSCHIG00000024244,ENSCHIG00000024453,ENSCHIG00000026320,ENSCHIG00000027051
MF	GO:0035326	enhancer binding	31	83	0.03693	0.527293	ENSCHIG00000001297,ENSCHIG00000007665,ENSCHIG00000007687,ENSCHIG00000008882,ENSCHIG00000008990,ENSCHIG00000009329,ENSCHIG00000010414,ENSCHIG00000012111,ENSCHIG00000013547,ENSCHIG00000013761,ENSCHIG00000013915,ENSCHIG00000014002,ENSCHIG00000014094,ENSCHIG00000014469,ENSCHIG00000014557,ENSCHIG00000014779,ENSCHIG00000015640,ENSCHIG00000016206,ENSCHIG00000016780,ENSCHIG00000016914,ENSCHIG00000017971,…
MF	GO:0033293	monocarboxylic acid binding	13	29	0.0371	0.529163	ENSCHIG00000005604,ENSCHIG00000009097,ENSCHIG00000011037,ENSCHIG00000012331,ENSCHIG00000013898,ENSCHIG00000017070,ENSCHIG00000017334,ENSCHIG00000017391,ENSCHIG00000017466,ENSCHIG00000018952,ENSCHIG00000020981,ENSCHIG00000023141,ENSCHIG00000023586
BP	GO:0000041	transition metal ion transport	17	41	0.03732	0.52972	ENSCHIG00000002743,ENSCHIG00000007205,ENSCHIG00000008525,ENSCHIG00000009638,ENSCHIG00000011934,ENSCHIG00000012827,ENSCHIG00000015634,ENSCHIG00000018949,ENSCHIG00000019342,ENSCHIG00000021792,ENSCHIG00000022473,ENSCHIG00000023885,ENSCHIG00000023995,ENSCHIG00000024175,ENSCHIG00000024612,ENSCHIG00000026297,ENSCHIG00000027016
BP	GO:0046785	microtubule polymerization	17	41	0.03732	0.52972	ENSCHIG00000003071,ENSCHIG00000007762,ENSCHIG00000011605,ENSCHIG00000011956,ENSCHIG00000012331,ENSCHIG00000012981,ENSCHIG00000013582,ENSCHIG00000014257,ENSCHIG00000015767,ENSCHIG00000016012,ENSCHIG00000020040,ENSCHIG00000021085,ENSCHIG00000023552,ENSCHIG00000023722,ENSCHIG00000024612,ENSCHIG00000026221,ENSCHIG00000026682
BP	GO:2000243	positive regulation of reproductive process	17	41	0.03732	0.52972	ENSCHIG00000010453,ENSCHIG00000014094,ENSCHIG00000016131,ENSCHIG00000018000,ENSCHIG00000018100,ENSCHIG00000018417,ENSCHIG00000019782,ENSCHIG00000021567,ENSCHIG00000021670,ENSCHIG00000022104,ENSCHIG00000022958,ENSCHIG00000023555,ENSCHIG00000024212,ENSCHIG00000024359,ENSCHIG00000024398,ENSCHIG00000024453,ENSCHIG00000026306
CC	GO:0097542	ciliary tip	5	8	0.0374	0.52972	ENSCHIG00000010574,ENSCHIG00000010890,ENSCHIG00000013317,ENSCHIG00000017600,ENSCHIG00000024939
CC	GO:1990316	ATG1/ULK1 kinase complex	5	8	0.0374	0.52972	ENSCHIG00000014755,ENSCHIG00000017614,ENSCHIG00000018901,ENSCHIG00000022282,ENSCHIG00000023698
BP	GO:0045844	positive regulation of striated muscle tissue development	20	50	0.03748	0.52972	ENSCHIG00000011883,ENSCHIG00000014418,ENSCHIG00000016128,ENSCHIG00000016206,ENSCHIG00000016322,ENSCHIG00000017009,ENSCHIG00000017070,ENSCHIG00000017090,ENSCHIG00000017707,ENSCHIG00000018863,ENSCHIG00000018957,ENSCHIG00000020325,ENSCHIG00000020738,ENSCHIG00000020787,ENSCHIG00000021149,ENSCHIG00000021331,ENSCHIG00000023555,ENSCHIG00000023939,ENSCHIG00000026064,ENSCHIG00000026965
BP	GO:0048477	oogenesis	20	50	0.03748	0.52972	ENSCHIG00000011219,ENSCHIG00000011953,ENSCHIG00000012199,ENSCHIG00000016322,ENSCHIG00000016616,ENSCHIG00000017761,ENSCHIG00000018190,ENSCHIG00000018293,ENSCHIG00000018863,ENSCHIG00000019782,ENSCHIG00000021412,ENSCHIG00000022332,ENSCHIG00000022958,ENSCHIG00000024212,ENSCHIG00000024398,ENSCHIG00000024453,ENSCHIG00000025073,ENSCHIG00000025388,ENSCHIG00000025635,ENSCHIG00000026682
BP	GO:0048636	positive regulation of muscle organ development	20	50	0.03748	0.52972	ENSCHIG00000011883,ENSCHIG00000014418,ENSCHIG00000016128,ENSCHIG00000016206,ENSCHIG00000016322,ENSCHIG00000017009,ENSCHIG00000017070,ENSCHIG00000017090,ENSCHIG00000017707,ENSCHIG00000018863,ENSCHIG00000018957,ENSCHIG00000020325,ENSCHIG00000020738,ENSCHIG00000020787,ENSCHIG00000021149,ENSCHIG00000021331,ENSCHIG00000023555,ENSCHIG00000023939,ENSCHIG00000026064,ENSCHIG00000026965
BP	GO:0021515	cell differentiation in spinal cord	18	44	0.03753	0.52972	ENSCHIG00000006808,ENSCHIG00000013837,ENSCHIG00000014683,ENSCHIG00000014779,ENSCHIG00000015016,ENSCHIG00000015297,ENSCHIG00000017543,ENSCHIG00000017600,ENSCHIG00000022067,ENSCHIG00000022513,ENSCHIG00000022961,ENSCHIG00000023545,ENSCHIG00000023555,ENSCHIG00000023740,ENSCHIG00000023774,ENSCHIG00000024229,ENSCHIG00000024793,ENSCHIG00000025252
BP	GO:0032436	positive regulation of proteasomal ubiquitin-dependent protein catabolic process	18	44	0.03753	0.52972	ENSCHIG00000009529,ENSCHIG00000011956,ENSCHIG00000012356,ENSCHIG00000012892,ENSCHIG00000014001,ENSCHIG00000015617,ENSCHIG00000015740,ENSCHIG00000017410,ENSCHIG00000018325,ENSCHIG00000019038,ENSCHIG00000019461,ENSCHIG00000019782,ENSCHIG00000021266,ENSCHIG00000021804,ENSCHIG00000022698,ENSCHIG00000022992,ENSCHIG00000024453,ENSCHIG00000025763
BP	GO:0048667	cell morphogenesis involved in neuron differentiation	105	328	0.0378	0.532976	ENSCHIG00000000101,ENSCHIG00000000107,ENSCHIG00000000437,ENSCHIG00000000579,ENSCHIG00000002038,ENSCHIG00000003524,ENSCHIG00000004216,ENSCHIG00000004374,ENSCHIG00000006804,ENSCHIG00000007327,ENSCHIG00000007687,ENSCHIG00000008067,ENSCHIG00000008393,ENSCHIG00000009075,ENSCHIG00000009097,ENSCHIG00000009348,ENSCHIG00000009809,ENSCHIG00000009982,ENSCHIG00000010670,ENSCHIG00000010917,ENSCHIG00000011622,…
BP	GO:0030522	intracellular receptor signaling pathway	50	145	0.03804	0.535802	ENSCHIG00000003071,ENSCHIG00000003115,ENSCHIG00000007262,ENSCHIG00000008787,ENSCHIG00000008794,ENSCHIG00000008989,ENSCHIG00000009097,ENSCHIG00000009529,ENSCHIG00000010648,ENSCHIG00000011147,ENSCHIG00000011800,ENSCHIG00000012146,ENSCHIG00000012952,ENSCHIG00000013013,ENSCHIG00000013197,ENSCHIG00000013553,ENSCHIG00000013592,ENSCHIG00000013843,ENSCHIG00000014027,ENSCHIG00000014160,ENSCHIG00000014468,…
BP	GO:0019219	regulation of nucleobase-containing compound metabolic process	622	2142	0.03833	0.539327	ENSCHIG00000000074,ENSCHIG00000000170,ENSCHIG00000000198,ENSCHIG00000000212,ENSCHIG00000000239,ENSCHIG00000000241,ENSCHIG00000000282,ENSCHIG00000000446,ENSCHIG00000000478,ENSCHIG00000000483,ENSCHIG00000000525,ENSCHIG00000000579,ENSCHIG00000001150,ENSCHIG00000001154,ENSCHIG00000001224,ENSCHIG00000001297,ENSCHIG00000001534,ENSCHIG00000001684,ENSCHIG00000001722,ENSCHIG00000001918,ENSCHIG00000001922,…
BP	GO:0060322	head development	139	444	0.0388	0.545373	ENSCHIG00000000389,ENSCHIG00000001118,ENSCHIG00000001922,ENSCHIG00000004216,ENSCHIG00000005289,ENSCHIG00000005326,ENSCHIG00000005692,ENSCHIG00000006072,ENSCHIG00000006876,ENSCHIG00000007443,ENSCHIG00000007687,ENSCHIG00000008067,ENSCHIG00000008373,ENSCHIG00000009075,ENSCHIG00000009348,ENSCHIG00000009616,ENSCHIG00000009982,ENSCHIG00000010298,ENSCHIG00000010366,ENSCHIG00000010414,ENSCHIG00000010752,…
BP	GO:0002701	negative regulation of production of molecular mediator of immune response	10	21	0.03901	0.546059	ENSCHIG00000001154,ENSCHIG00000001922,ENSCHIG00000009511,ENSCHIG00000010950,ENSCHIG00000015819,ENSCHIG00000016979,ENSCHIG00000019461,ENSCHIG00000022660,ENSCHIG00000025191,ENSCHIG00000026477
BP	GO:0007157	heterophilic cell-cell adhesion via plasma membrane cell adhesion molecules	10	21	0.03901	0.546059	ENSCHIG00000005650,ENSCHIG00000009485,ENSCHIG00000012390,ENSCHIG00000015363,ENSCHIG00000016657,ENSCHIG00000018662,ENSCHIG00000020528,ENSCHIG00000024020,ENSCHIG00000024573,ENSCHIG00000026297
BP	GO:0046460	neutral lipid biosynthetic process	10	21	0.03901	0.546059	ENSCHIG00000004184,ENSCHIG00000010320,ENSCHIG00000013044,ENSCHIG00000018113,ENSCHIG00000020436,ENSCHIG00000021145,ENSCHIG00000022540,ENSCHIG00000025469,ENSCHIG00000026096,ENSCHIG00000027007
BP	GO:0046463	acylglycerol biosynthetic process	10	21	0.03901	0.546059	ENSCHIG00000004184,ENSCHIG00000010320,ENSCHIG00000013044,ENSCHIG00000018113,ENSCHIG00000020436,ENSCHIG00000021145,ENSCHIG00000022540,ENSCHIG00000025469,ENSCHIG00000026096,ENSCHIG00000027007
BP	GO:0032609	interferon-gamma production	29	78	0.03936	0.55039	ENSCHIG00000004382,ENSCHIG00000005794,ENSCHIG00000005813,ENSCHIG00000007288,ENSCHIG00000009511,ENSCHIG00000010239,ENSCHIG00000011749,ENSCHIG00000016131,ENSCHIG00000016262,ENSCHIG00000016625,ENSCHIG00000016932,ENSCHIG00000016979,ENSCHIG00000017128,ENSCHIG00000017295,ENSCHIG00000017335,ENSCHIG00000017390,ENSCHIG00000018646,ENSCHIG00000019718,ENSCHIG00000019785,ENSCHIG00000019886,ENSCHIG00000020380,…
BP	GO:0051962	positive regulation of nervous system development	98	305	0.03977	0.550528	ENSCHIG00000000389,ENSCHIG00000000579,ENSCHIG00000003524,ENSCHIG00000004157,ENSCHIG00000004216,ENSCHIG00000004602,ENSCHIG00000006804,ENSCHIG00000008067,ENSCHIG00000008069,ENSCHIG00000008373,ENSCHIG00000009097,ENSCHIG00000009775,ENSCHIG00000009982,ENSCHIG00000010429,ENSCHIG00000010560,ENSCHIG00000010670,ENSCHIG00000010917,ENSCHIG00000011011,ENSCHIG00000011270,ENSCHIG00000011747,ENSCHIG00000012065,…
CC	GO:0042995	cell projection	277	941	0.03983	0.550528	ENSCHIG00000000101,ENSCHIG00000000107,ENSCHIG00000000158,ENSCHIG00000000198,ENSCHIG00000000389,ENSCHIG00000000433,ENSCHIG00000000437,ENSCHIG00000000474,ENSCHIG00000001118,ENSCHIG00000001165,ENSCHIG00000002616,ENSCHIG00000002772,ENSCHIG00000002782,ENSCHIG00000003071,ENSCHIG00000003321,ENSCHIG00000003524,ENSCHIG00000003954,ENSCHIG00000004157,ENSCHIG00000004216,ENSCHIG00000004276,ENSCHIG00000004465,…
MF	GO:0004714	transmembrane receptor protein tyrosine kinase activity	15	35	0.03988	0.550528	ENSCHIG00000000331,ENSCHIG00000006477,ENSCHIG00000008067,ENSCHIG00000013670,ENSCHIG00000015544,ENSCHIG00000017963,ENSCHIG00000019587,ENSCHIG00000020115,ENSCHIG00000020547,ENSCHIG00000020693,ENSCHIG00000021657,ENSCHIG00000022287,ENSCHIG00000023122,ENSCHIG00000023334,ENSCHIG00000023444
BP	GO:0002043	blood vessel endothelial cell proliferation involved in sprouting angiogenesis	7	13	0.04014	0.550528	ENSCHIG00000012370,ENSCHIG00000013597,ENSCHIG00000014779,ENSCHIG00000016700,ENSCHIG00000017641,ENSCHIG00000018366,ENSCHIG00000021149
BP	GO:0010039	response to iron ion	7	13	0.04014	0.550528	ENSCHIG00000007667,ENSCHIG00000010133,ENSCHIG00000012331,ENSCHIG00000012827,ENSCHIG00000016322,ENSCHIG00000016700,ENSCHIG00000018307
BP	GO:0050927	positive regulation of positive chemotaxis	7	13	0.04014	0.550528	ENSCHIG00000006477,ENSCHIG00000010667,ENSCHIG00000010670,ENSCHIG00000011245,ENSCHIG00000012334,ENSCHIG00000012683,ENSCHIG00000020142
BP	GO:0098801	regulation of renal system process	7	13	0.04014	0.550528	ENSCHIG00000004216,ENSCHIG00000010708,ENSCHIG00000011781,ENSCHIG00000011883,ENSCHIG00000013342,ENSCHIG00000022474,ENSCHIG00000026626
BP	GO:1903392	negative regulation of adherens junction organization	7	13	0.04014	0.550528	ENSCHIG00000015855,ENSCHIG00000016532,ENSCHIG00000016975,ENSCHIG00000019539,ENSCHIG00000022389,ENSCHIG00000022831,ENSCHIG00000025234
BP	GO:1903429	regulation of cell maturation	7	13	0.04014	0.550528	ENSCHIG00000016322,ENSCHIG00000019535,ENSCHIG00000019782,ENSCHIG00000021412,ENSCHIG00000024453,ENSCHIG00000024788,ENSCHIG00000025388
BP	GO:1904706	negative regulation of vascular smooth muscle cell proliferation	7	13	0.04014	0.550528	ENSCHIG00000001922,ENSCHIG00000016012,ENSCHIG00000016206,ENSCHIG00000016979,ENSCHIG00000019758,ENSCHIG00000022248,ENSCHIG00000026626
BP	GO:2000811	negative regulation of anoikis	7	13	0.04014	0.550528	ENSCHIG00000013432,ENSCHIG00000013943,ENSCHIG00000016322,ENSCHIG00000019290,ENSCHIG00000023122,ENSCHIG00000024410,ENSCHIG00000027012
MF	GO:0016491	oxidoreductase activity	107	332	0.0402	0.550528	ENSCHIG00000000065,ENSCHIG00000000527,ENSCHIG00000001173,ENSCHIG00000001482,ENSCHIG00000001947,ENSCHIG00000002159,ENSCHIG00000002616,ENSCHIG00000003443,ENSCHIG00000005544,ENSCHIG00000005900,ENSCHIG00000006876,ENSCHIG00000007516,ENSCHIG00000008525,ENSCHIG00000008787,ENSCHIG00000009126,ENSCHIG00000009229,ENSCHIG00000009239,ENSCHIG00000009635,ENSCHIG00000010093,ENSCHIG00000010133,ENSCHIG00000010543,…
BP	GO:0007420	brain development	128	407	0.04035	0.550528	ENSCHIG00000000389,ENSCHIG00000001118,ENSCHIG00000004216,ENSCHIG00000005326,ENSCHIG00000005692,ENSCHIG00000006072,ENSCHIG00000006876,ENSCHIG00000007443,ENSCHIG00000007687,ENSCHIG00000008067,ENSCHIG00000008373,ENSCHIG00000009075,ENSCHIG00000009348,ENSCHIG00000009982,ENSCHIG00000010298,ENSCHIG00000010366,ENSCHIG00000010414,ENSCHIG00000010752,ENSCHIG00000010816,ENSCHIG00000010956,ENSCHIG00000011281,…
BP	GO:0019438	aromatic compound biosynthetic process	589	2026	0.04052	0.550528	ENSCHIG00000000170,ENSCHIG00000000212,ENSCHIG00000000282,ENSCHIG00000000446,ENSCHIG00000000478,ENSCHIG00000000483,ENSCHIG00000000525,ENSCHIG00000000579,ENSCHIG00000001150,ENSCHIG00000001154,ENSCHIG00000001224,ENSCHIG00000001297,ENSCHIG00000001482,ENSCHIG00000001722,ENSCHIG00000001918,ENSCHIG00000001922,ENSCHIG00000002022,ENSCHIG00000002460,ENSCHIG00000002963,ENSCHIG00000003026,ENSCHIG00000003115,…
BP	GO:0060548	negative regulation of cell death	183	596	0.04058	0.550528	ENSCHIG00000000074,ENSCHIG00000000241,ENSCHIG00000001154,ENSCHIG00000002829,ENSCHIG00000002881,ENSCHIG00000003341,ENSCHIG00000003544,ENSCHIG00000005604,ENSCHIG00000006477,ENSCHIG00000007602,ENSCHIG00000007665,ENSCHIG00000008067,ENSCHIG00000008393,ENSCHIG00000008990,ENSCHIG00000009529,ENSCHIG00000009616,ENSCHIG00000009619,ENSCHIG00000009799,ENSCHIG00000009969,ENSCHIG00000009982,ENSCHIG00000010438,…
BP	GO:0010935	regulation of macrophage cytokine production	5	8	0.04067	0.550528	ENSCHIG00000001922,ENSCHIG00000010950,ENSCHIG00000016131,ENSCHIG00000022660,ENSCHIG00000025096
BP	GO:0021604	cranial nerve structural organization	5	8	0.04067	0.550528	ENSCHIG00000008067,ENSCHIG00000016092,ENSCHIG00000017872,ENSCHIG00000021949,ENSCHIG00000025836
BP	GO:0032570	response to progesterone	5	8	0.04067	0.550528	ENSCHIG00000001922,ENSCHIG00000010895,ENSCHIG00000017090,ENSCHIG00000019290,ENSCHIG00000022660
BP	GO:0032754	positive regulation of interleukin-5 production	5	8	0.04067	0.550528	ENSCHIG00000000219,ENSCHIG00000017295,ENSCHIG00000017390,ENSCHIG00000017471,ENSCHIG00000025038
BP	GO:0032799	low-density lipoprotein receptor particle metabolic process	5	8	0.04067	0.550528	ENSCHIG00000009619,ENSCHIG00000014738,ENSCHIG00000022004,ENSCHIG00000025481,ENSCHIG00000026626
BP	GO:0033085	negative regulation of T cell differentiation in thymus	5	8	0.04067	0.550528	ENSCHIG00000010816,ENSCHIG00000013752,ENSCHIG00000020096,ENSCHIG00000021149,ENSCHIG00000022902
BP	GO:0035744	T-helper 1 cell cytokine production	5	8	0.04067	0.550528	ENSCHIG00000009511,ENSCHIG00000016932,ENSCHIG00000019718,ENSCHIG00000022793,ENSCHIG00000024469
BP	GO:0044827	modulation by host of viral genome replication	5	8	0.04067	0.550528	ENSCHIG00000000198,ENSCHIG00000016768,ENSCHIG00000019546,ENSCHIG00000021957,ENSCHIG00000026651
BP	GO:0045647	negative regulation of erythrocyte differentiation	5	8	0.04067	0.550528	ENSCHIG00000003444,ENSCHIG00000007281,ENSCHIG00000012111,ENSCHIG00000021723,ENSCHIG00000022716
BP	GO:0071397	cellular response to cholesterol	5	8	0.04067	0.550528	ENSCHIG00000007307,ENSCHIG00000013837,ENSCHIG00000017003,ENSCHIG00000019950,ENSCHIG00000023060
BP	GO:0090070	positive regulation of ribosome biogenesis	5	8	0.04067	0.550528	ENSCHIG00000001534,ENSCHIG00000006001,ENSCHIG00000016709,ENSCHIG00000016936,ENSCHIG00000020261
BP	GO:0097152	mesenchymal cell apoptotic process	5	8	0.04067	0.550528	ENSCHIG00000009982,ENSCHIG00000014094,ENSCHIG00000020860,ENSCHIG00000021670,ENSCHIG00000023555
BP	GO:1903209	positive regulation of oxidative stress-induced cell death	5	8	0.04067	0.550528	ENSCHIG00000014049,ENSCHIG00000022088,ENSCHIG00000023097,ENSCHIG00000026577,ENSCHIG00000027012
BP	GO:1903587	regulation of blood vessel endothelial cell proliferation involved in sprouting angiogenesis	5	8	0.04067	0.550528	ENSCHIG00000012370,ENSCHIG00000013597,ENSCHIG00000014779,ENSCHIG00000016700,ENSCHIG00000017641
BP	GO:2000234	positive regulation of rRNA processing	5	8	0.04067	0.550528	ENSCHIG00000001534,ENSCHIG00000006001,ENSCHIG00000016709,ENSCHIG00000016936,ENSCHIG00000020261
BP	GO:2000392	regulation of lamellipodium morphogenesis	5	8	0.04067	0.550528	ENSCHIG00000008467,ENSCHIG00000017528,ENSCHIG00000018134,ENSCHIG00000021491,ENSCHIG00000022389
BP	GO:2000726	negative regulation of cardiac muscle cell differentiation	5	8	0.04067	0.550528	ENSCHIG00000012951,ENSCHIG00000014847,ENSCHIG00000019181,ENSCHIG00000020787,ENSCHIG00000026310
MF	GO:0004497	monooxygenase activity	16	38	0.04075	0.55106	ENSCHIG00000002616,ENSCHIG00000009239,ENSCHIG00000011059,ENSCHIG00000012643,ENSCHIG00000015158,ENSCHIG00000015269,ENSCHIG00000016425,ENSCHIG00000017070,ENSCHIG00000018129,ENSCHIG00000021110,ENSCHIG00000022151,ENSCHIG00000023284,ENSCHIG00000023788,ENSCHIG00000024501,ENSCHIG00000025617,ENSCHIG00000026315
BP	GO:0032434	regulation of proteasomal ubiquitin-dependent protein catabolic process	27	72	0.04109	0.555104	ENSCHIG00000009529,ENSCHIG00000011956,ENSCHIG00000012356,ENSCHIG00000012892,ENSCHIG00000014001,ENSCHIG00000015617,ENSCHIG00000015740,ENSCHIG00000017009,ENSCHIG00000017033,ENSCHIG00000017410,ENSCHIG00000017790,ENSCHIG00000018325,ENSCHIG00000018647,ENSCHIG00000019038,ENSCHIG00000019461,ENSCHIG00000019782,ENSCHIG00000021266,ENSCHIG00000021804,ENSCHIG00000022088,ENSCHIG00000022497,ENSCHIG00000022698,…
CC	GO:0098552	side of membrane	78	243	0.04142	0.559005	ENSCHIG00000000508,ENSCHIG00000003280,ENSCHIG00000008069,ENSCHIG00000008887,ENSCHIG00000009511,ENSCHIG00000009619,ENSCHIG00000009635,ENSCHIG00000009875,ENSCHIG00000010000,ENSCHIG00000010101,ENSCHIG00000010124,ENSCHIG00000010169,ENSCHIG00000010446,ENSCHIG00000011245,ENSCHIG00000011749,ENSCHIG00000012648,ENSCHIG00000012684,ENSCHIG00000012722,ENSCHIG00000012827,ENSCHIG00000013089,ENSCHIG00000013114,…
BP	GO:0002684	positive regulation of immune system process	171	555	0.04159	0.559272	ENSCHIG00000000219,ENSCHIG00000000239,ENSCHIG00000000282,ENSCHIG00000000483,ENSCHIG00000000508,ENSCHIG00000000725,ENSCHIG00000004374,ENSCHIG00000004382,ENSCHIG00000005289,ENSCHIG00000005794,ENSCHIG00000005813,ENSCHIG00000007110,ENSCHIG00000007288,ENSCHIG00000007307,ENSCHIG00000008069,ENSCHIG00000008094,ENSCHIG00000008374,ENSCHIG00000008794,ENSCHIG00000008797,ENSCHIG00000008990,ENSCHIG00000009511,…
BP	GO:0045637	regulation of myeloid cell differentiation	47	136	0.0417	0.559272	ENSCHIG00000003444,ENSCHIG00000004374,ENSCHIG00000007281,ENSCHIG00000008990,ENSCHIG00000009799,ENSCHIG00000009934,ENSCHIG00000010071,ENSCHIG00000010239,ENSCHIG00000010254,ENSCHIG00000010446,ENSCHIG00000010453,ENSCHIG00000010955,ENSCHIG00000012111,ENSCHIG00000013752,ENSCHIG00000013900,ENSCHIG00000014027,ENSCHIG00000014176,ENSCHIG00000014472,ENSCHIG00000014779,ENSCHIG00000015014,ENSCHIG00000015888,…
MF	GO:0005253	anion channel activity	18	44	0.04172	0.559272	ENSCHIG00000000488,ENSCHIG00000009899,ENSCHIG00000011611,ENSCHIG00000012109,ENSCHIG00000016148,ENSCHIG00000016253,ENSCHIG00000016894,ENSCHIG00000017182,ENSCHIG00000017768,ENSCHIG00000018330,ENSCHIG00000019387,ENSCHIG00000020268,ENSCHIG00000022523,ENSCHIG00000024204,ENSCHIG00000024833,ENSCHIG00000025110,ENSCHIG00000025403,ENSCHIG00000026252
BP	GO:0003203	endocardial cushion morphogenesis	11	24	0.04177	0.559272	ENSCHIG00000009982,ENSCHIG00000012951,ENSCHIG00000014094,ENSCHIG00000014308,ENSCHIG00000014418,ENSCHIG00000014469,ENSCHIG00000019181,ENSCHIG00000021670,ENSCHIG00000022513,ENSCHIG00000022652,ENSCHIG00000026868
BP	GO:0006584	catecholamine metabolic process	11	24	0.04177	0.559272	ENSCHIG00000004216,ENSCHIG00000006984,ENSCHIG00000012331,ENSCHIG00000012843,ENSCHIG00000013060,ENSCHIG00000015269,ENSCHIG00000015617,ENSCHIG00000015745,ENSCHIG00000020618,ENSCHIG00000022088,ENSCHIG00000025038
BP	GO:0009712	catechol-containing compound metabolic process	11	24	0.04177	0.559272	ENSCHIG00000004216,ENSCHIG00000006984,ENSCHIG00000012331,ENSCHIG00000012843,ENSCHIG00000013060,ENSCHIG00000015269,ENSCHIG00000015617,ENSCHIG00000015745,ENSCHIG00000020618,ENSCHIG00000022088,ENSCHIG00000025038
BP	GO:0043001	Golgi to plasma membrane protein transport	11	24	0.04177	0.559272	ENSCHIG00000000146,ENSCHIG00000000437,ENSCHIG00000000610,ENSCHIG00000003544,ENSCHIG00000011323,ENSCHIG00000014950,ENSCHIG00000016192,ENSCHIG00000017226,ENSCHIG00000017855,ENSCHIG00000021561,ENSCHIG00000022920
BP	GO:0090184	positive regulation of kidney development	11	24	0.04177	0.559272	ENSCHIG00000010778,ENSCHIG00000014176,ENSCHIG00000015262,ENSCHIG00000016901,ENSCHIG00000021149,ENSCHIG00000021670,ENSCHIG00000022067,ENSCHIG00000023555,ENSCHIG00000024896,ENSCHIG00000025038,ENSCHIG00000026626
BP	GO:0010469	regulation of receptor activity	38	107	0.04209	0.563	ENSCHIG00000000480,ENSCHIG00000003444,ENSCHIG00000006692,ENSCHIG00000007526,ENSCHIG00000008393,ENSCHIG00000009242,ENSCHIG00000011515,ENSCHIG00000012683,ENSCHIG00000013443,ENSCHIG00000014009,ENSCHIG00000014376,ENSCHIG00000015403,ENSCHIG00000015421,ENSCHIG00000015811,ENSCHIG00000016145,ENSCHIG00000016204,ENSCHIG00000016206,ENSCHIG00000016334,ENSCHIG00000016504,ENSCHIG00000016619,ENSCHIG00000016979,…
MF	GO:0030234	enzyme regulator activity	119	373	0.04229	0.565118	ENSCHIG00000000474,ENSCHIG00000001154,ENSCHIG00000002829,ENSCHIG00000003321,ENSCHIG00000003518,ENSCHIG00000005692,ENSCHIG00000005813,ENSCHIG00000006484,ENSCHIG00000006838,ENSCHIG00000006935,ENSCHIG00000007665,ENSCHIG00000008067,ENSCHIG00000008250,ENSCHIG00000009385,ENSCHIG00000009799,ENSCHIG00000009875,ENSCHIG00000010453,ENSCHIG00000010534,ENSCHIG00000011045,ENSCHIG00000011307,ENSCHIG00000011352,…
CC	GO:0016021	integral component of membrane	228	768	0.04259	0.567132	ENSCHIG00000000107,ENSCHIG00000000135,ENSCHIG00000000141,ENSCHIG00000000241,ENSCHIG00000000292,ENSCHIG00000000423,ENSCHIG00000000474,ENSCHIG00000000579,ENSCHIG00000000737,ENSCHIG00000001062,ENSCHIG00000001779,ENSCHIG00000002739,ENSCHIG00000002743,ENSCHIG00000003799,ENSCHIG00000004216,ENSCHIG00000005650,ENSCHIG00000006085,ENSCHIG00000006477,ENSCHIG00000006756,ENSCHIG00000007522,ENSCHIG00000007908,…
MF	GO:0004629	phospholipase C activity	5	8	0.04265	0.567132	ENSCHIG00000002050,ENSCHIG00000018100,ENSCHIG00000024684,ENSCHIG00000024716,ENSCHIG00000025843
MF	GO:0005092	GDP-dissociation inhibitor activity	5	8	0.04265	0.567132	ENSCHIG00000003321,ENSCHIG00000011740,ENSCHIG00000013947,ENSCHIG00000023698,ENSCHIG00000025878
MF	GO:0016917	GABA receptor activity	5	8	0.04265	0.567132	ENSCHIG00000013352,ENSCHIG00000013666,ENSCHIG00000019387,ENSCHIG00000022523,ENSCHIG00000026252
MF	GO:0070878	primary miRNA binding	5	8	0.04265	0.567132	ENSCHIG00000011281,ENSCHIG00000011800,ENSCHIG00000012065,ENSCHIG00000019845,ENSCHIG00000022226
BP	GO:0045446	endothelial cell differentiation	25	66	0.04275	0.567191	ENSCHIG00000000164,ENSCHIG00000010708,ENSCHIG00000011101,ENSCHIG00000011327,ENSCHIG00000012370,ENSCHIG00000014206,ENSCHIG00000016132,ENSCHIG00000016385,ENSCHIG00000017983,ENSCHIG00000018131,ENSCHIG00000018422,ENSCHIG00000019181,ENSCHIG00000019539,ENSCHIG00000020465,ENSCHIG00000020787,ENSCHIG00000021149,ENSCHIG00000021162,ENSCHIG00000021486,ENSCHIG00000022652,ENSCHIG00000023141,ENSCHIG00000024469,…
BP	GO:0048644	muscle organ morphogenesis	25	66	0.04275	0.567191	ENSCHIG00000003341,ENSCHIG00000010239,ENSCHIG00000012424,ENSCHIG00000012951,ENSCHIG00000014176,ENSCHIG00000015029,ENSCHIG00000016128,ENSCHIG00000016131,ENSCHIG00000017086,ENSCHIG00000017118,ENSCHIG00000018259,ENSCHIG00000018974,ENSCHIG00000019181,ENSCHIG00000019296,ENSCHIG00000019461,ENSCHIG00000019648,ENSCHIG00000019988,ENSCHIG00000021667,ENSCHIG00000021976,ENSCHIG00000022285,ENSCHIG00000022513,…
MF	GO:0046983	protein dimerization activity	223	728	0.04278	0.567191	ENSCHIG00000000074,ENSCHIG00000000198,ENSCHIG00000002074,ENSCHIG00000003026,ENSCHIG00000003232,ENSCHIG00000004007,ENSCHIG00000004276,ENSCHIG00000004353,ENSCHIG00000005327,ENSCHIG00000005361,ENSCHIG00000005604,ENSCHIG00000006086,ENSCHIG00000006784,ENSCHIG00000007360,ENSCHIG00000007665,ENSCHIG00000007758,ENSCHIG00000007800,ENSCHIG00000007966,ENSCHIG00000008989,ENSCHIG00000009134,ENSCHIG00000009348,…
BP	GO:0045667	regulation of osteoblast differentiation	32	88	0.04292	0.568491	ENSCHIG00000000579,ENSCHIG00000008069,ENSCHIG00000009982,ENSCHIG00000010153,ENSCHIG00000011101,ENSCHIG00000011281,ENSCHIG00000011375,ENSCHIG00000011592,ENSCHIG00000012951,ENSCHIG00000013837,ENSCHIG00000013869,ENSCHIG00000013943,ENSCHIG00000014806,ENSCHIG00000015297,ENSCHIG00000016080,ENSCHIG00000016206,ENSCHIG00000016965,ENSCHIG00000017516,ENSCHIG00000017644,ENSCHIG00000017761,ENSCHIG00000018131,…
BP	GO:0060255	regulation of macromolecule metabolic process	951	3326	0.04309	0.570185	ENSCHIG00000000065,ENSCHIG00000000074,ENSCHIG00000000170,ENSCHIG00000000198,ENSCHIG00000000212,ENSCHIG00000000239,ENSCHIG00000000282,ENSCHIG00000000446,ENSCHIG00000000478,ENSCHIG00000000483,ENSCHIG00000000514,ENSCHIG00000000525,ENSCHIG00000000579,ENSCHIG00000000725,ENSCHIG00000001150,ENSCHIG00000001154,ENSCHIG00000001224,ENSCHIG00000001297,ENSCHIG00000001534,ENSCHIG00000001684,ENSCHIG00000001722,…
BP	GO:0032269	negative regulation of cellular protein metabolic process	185	604	0.04319	0.57079	ENSCHIG00000000198,ENSCHIG00000000579,ENSCHIG00000000725,ENSCHIG00000001684,ENSCHIG00000002022,ENSCHIG00000003321,ENSCHIG00000003443,ENSCHIG00000004374,ENSCHIG00000006086,ENSCHIG00000006391,ENSCHIG00000006556,ENSCHIG00000008697,ENSCHIG00000008989,ENSCHIG00000009126,ENSCHIG00000009176,ENSCHIG00000009253,ENSCHIG00000009775,ENSCHIG00000009799,ENSCHIG00000009969,ENSCHIG00000009982,ENSCHIG00000010071,…
CC	GO:0030133	transport vesicle	37	106	0.04322	0.57079	ENSCHIG00000000319,ENSCHIG00000000331,ENSCHIG00000000433,ENSCHIG00000000529,ENSCHIG00000007073,ENSCHIG00000007288,ENSCHIG00000007327,ENSCHIG00000011235,ENSCHIG00000011358,ENSCHIG00000012762,ENSCHIG00000013089,ENSCHIG00000013175,ENSCHIG00000013996,ENSCHIG00000014013,ENSCHIG00000014716,ENSCHIG00000015634,ENSCHIG00000016804,ENSCHIG00000016894,ENSCHIG00000016996,ENSCHIG00000017231,ENSCHIG00000017412,…
BP	GO:1901617	organic hydroxy compound biosynthetic process	37	104	0.04331	0.571422	ENSCHIG00000004184,ENSCHIG00000007602,ENSCHIG00000008373,ENSCHIG00000010429,ENSCHIG00000012331,ENSCHIG00000012643,ENSCHIG00000012843,ENSCHIG00000012951,ENSCHIG00000012980,ENSCHIG00000014308,ENSCHIG00000015034,ENSCHIG00000015269,ENSCHIG00000016131,ENSCHIG00000016504,ENSCHIG00000016651,ENSCHIG00000016668,ENSCHIG00000017362,ENSCHIG00000017768,ENSCHIG00000017903,ENSCHIG00000018000,ENSCHIG00000019258,…
BP	GO:0006275	regulation of DNA replication	24	63	0.04354	0.573898	ENSCHIG00000000483,ENSCHIG00000010329,ENSCHIG00000011397,ENSCHIG00000012409,ENSCHIG00000012683,ENSCHIG00000012709,ENSCHIG00000012950,ENSCHIG00000013309,ENSCHIG00000013700,ENSCHIG00000013731,ENSCHIG00000013732,ENSCHIG00000014698,ENSCHIG00000016874,ENSCHIG00000017600,ENSCHIG00000018956,ENSCHIG00000020547,ENSCHIG00000023407,ENSCHIG00000023469,ENSCHIG00000023583,ENSCHIG00000024289,ENSCHIG00000025431,…
BP	GO:0001523	retinoid metabolic process	12	27	0.04379	0.575514	ENSCHIG00000007516,ENSCHIG00000008787,ENSCHIG00000009097,ENSCHIG00000011184,ENSCHIG00000015989,ENSCHIG00000016596,ENSCHIG00000017020,ENSCHIG00000017070,ENSCHIG00000017969,ENSCHIG00000020729,ENSCHIG00000025587,ENSCHIG00000026508
BP	GO:0001937	negative regulation of endothelial cell proliferation	12	27	0.04379	0.575514	ENSCHIG00000000164,ENSCHIG00000011327,ENSCHIG00000013089,ENSCHIG00000016206,ENSCHIG00000017641,ENSCHIG00000018131,ENSCHIG00000019290,ENSCHIG00000019587,ENSCHIG00000020972,ENSCHIG00000022004,ENSCHIG00000023141,ENSCHIG00000026729
BP	GO:0097009	energy homeostasis	12	27	0.04379	0.575514	ENSCHIG00000005238,ENSCHIG00000008530,ENSCHIG00000009775,ENSCHIG00000012702,ENSCHIG00000013761,ENSCHIG00000014903,ENSCHIG00000017962,ENSCHIG00000020292,ENSCHIG00000020298,ENSCHIG00000020787,ENSCHIG00000024063,ENSCHIG00000027232
BP	GO:0045666	positive regulation of neuron differentiation	63	189	0.04391	0.576531	ENSCHIG00000000389,ENSCHIG00000000579,ENSCHIG00000003524,ENSCHIG00000004157,ENSCHIG00000006804,ENSCHIG00000008067,ENSCHIG00000009097,ENSCHIG00000009775,ENSCHIG00000009982,ENSCHIG00000010429,ENSCHIG00000010670,ENSCHIG00000010917,ENSCHIG00000011011,ENSCHIG00000011747,ENSCHIG00000012065,ENSCHIG00000012230,ENSCHIG00000012234,ENSCHIG00000012951,ENSCHIG00000013519,ENSCHIG00000014257,ENSCHIG00000014683,…
MF	GO:0035257	nuclear hormone receptor binding	30	81	0.04426	0.579835	ENSCHIG00000003115,ENSCHIG00000009176,ENSCHIG00000009681,ENSCHIG00000009793,ENSCHIG00000010895,ENSCHIG00000011147,ENSCHIG00000011800,ENSCHIG00000012843,ENSCHIG00000013013,ENSCHIG00000013177,ENSCHIG00000013398,ENSCHIG00000013592,ENSCHIG00000015635,ENSCHIG00000015855,ENSCHIG00000016094,ENSCHIG00000016934,ENSCHIG00000016993,ENSCHIG00000017651,ENSCHIG00000020161,ENSCHIG00000020981,ENSCHIG00000021723,…
BP	GO:0034654	nucleobase-containing compound biosynthetic process	579	1993	0.04427	0.579835	ENSCHIG00000000170,ENSCHIG00000000212,ENSCHIG00000000282,ENSCHIG00000000446,ENSCHIG00000000478,ENSCHIG00000000483,ENSCHIG00000000525,ENSCHIG00000000579,ENSCHIG00000001150,ENSCHIG00000001154,ENSCHIG00000001224,ENSCHIG00000001297,ENSCHIG00000001482,ENSCHIG00000001722,ENSCHIG00000001918,ENSCHIG00000001922,ENSCHIG00000002022,ENSCHIG00000002460,ENSCHIG00000002963,ENSCHIG00000003026,ENSCHIG00000003115,…
BP	GO:0043500	muscle adaptation	23	60	0.04429	0.579835	ENSCHIG00000009793,ENSCHIG00000011883,ENSCHIG00000012706,ENSCHIG00000012778,ENSCHIG00000013943,ENSCHIG00000014469,ENSCHIG00000015381,ENSCHIG00000016132,ENSCHIG00000016206,ENSCHIG00000016459,ENSCHIG00000017304,ENSCHIG00000017496,ENSCHIG00000018437,ENSCHIG00000018464,ENSCHIG00000018863,ENSCHIG00000019181,ENSCHIG00000021331,ENSCHIG00000022777,ENSCHIG00000023302,ENSCHIG00000023737,ENSCHIG00000025819,…
BP	GO:0030856	regulation of epithelial cell differentiation	36	101	0.04456	0.582807	ENSCHIG00000007762,ENSCHIG00000010534,ENSCHIG00000010816,ENSCHIG00000011327,ENSCHIG00000013837,ENSCHIG00000014009,ENSCHIG00000014176,ENSCHIG00000014206,ENSCHIG00000016012,ENSCHIG00000016132,ENSCHIG00000016385,ENSCHIG00000017090,ENSCHIG00000017264,ENSCHIG00000017350,ENSCHIG00000017707,ENSCHIG00000017929,ENSCHIG00000018131,ENSCHIG00000018610,ENSCHIG00000019219,ENSCHIG00000019290,ENSCHIG00000019495,…
BP	GO:0031400	negative regulation of protein modification process	122	388	0.04471	0.584205	ENSCHIG00000000579,ENSCHIG00000000725,ENSCHIG00000001684,ENSCHIG00000002022,ENSCHIG00000003321,ENSCHIG00000003443,ENSCHIG00000004374,ENSCHIG00000006086,ENSCHIG00000006391,ENSCHIG00000008697,ENSCHIG00000008989,ENSCHIG00000009176,ENSCHIG00000009253,ENSCHIG00000009775,ENSCHIG00000009799,ENSCHIG00000009982,ENSCHIG00000010071,ENSCHIG00000010169,ENSCHIG00000010383,ENSCHIG00000010453,ENSCHIG00000010670,…
BP	GO:0046620	regulation of organ growth	22	57	0.04499	0.58695	ENSCHIG00000000478,ENSCHIG00000003232,ENSCHIG00000007687,ENSCHIG00000010771,ENSCHIG00000010863,ENSCHIG00000011122,ENSCHIG00000011320,ENSCHIG00000011883,ENSCHIG00000013943,ENSCHIG00000014211,ENSCHIG00000014418,ENSCHIG00000015143,ENSCHIG00000016206,ENSCHIG00000017090,ENSCHIG00000017707,ENSCHIG00000018863,ENSCHIG00000020211,ENSCHIG00000020738,ENSCHIG00000023939,ENSCHIG00000025356,ENSCHIG00000026064,…
MF	GO:0003729	mRNA binding	36	100	0.04505	0.58695	ENSCHIG00000000198,ENSCHIG00000002038,ENSCHIG00000002609,ENSCHIG00000004152,ENSCHIG00000004900,ENSCHIG00000007169,ENSCHIG00000007667,ENSCHIG00000008831,ENSCHIG00000009002,ENSCHIG00000009775,ENSCHIG00000010792,ENSCHIG00000010863,ENSCHIG00000011602,ENSCHIG00000011800,ENSCHIG00000012952,ENSCHIG00000013006,ENSCHIG00000014027,ENSCHIG00000014128,ENSCHIG00000014414,ENSCHIG00000017286,ENSCHIG00000018435,…
BP	GO:0044283	small molecule biosynthetic process	83	256	0.04505	0.58695	ENSCHIG00000000443,ENSCHIG00000000527,ENSCHIG00000001482,ENSCHIG00000002685,ENSCHIG00000004184,ENSCHIG00000005900,ENSCHIG00000007602,ENSCHIG00000008250,ENSCHIG00000008500,ENSCHIG00000009078,ENSCHIG00000009133,ENSCHIG00000009229,ENSCHIG00000009253,ENSCHIG00000010429,ENSCHIG00000010501,ENSCHIG00000011883,ENSCHIG00000012192,ENSCHIG00000012331,ENSCHIG00000012643,ENSCHIG00000012787,ENSCHIG00000012951,…
BP	GO:0001569	branching involved in blood vessel morphogenesis	13	30	0.04522	0.58747	ENSCHIG00000003232,ENSCHIG00000004688,ENSCHIG00000008067,ENSCHIG00000011883,ENSCHIG00000012065,ENSCHIG00000017047,ENSCHIG00000018131,ENSCHIG00000019737,ENSCHIG00000019936,ENSCHIG00000022652,ENSCHIG00000023555,ENSCHIG00000025316,ENSCHIG00000026868
BP	GO:0048665	neuron fate specification	13	30	0.04522	0.58747	ENSCHIG00000006808,ENSCHIG00000013309,ENSCHIG00000015016,ENSCHIG00000015297,ENSCHIG00000017600,ENSCHIG00000020787,ENSCHIG00000022001,ENSCHIG00000022513,ENSCHIG00000023740,ENSCHIG00000023774,ENSCHIG00000024793,ENSCHIG00000024896,ENSCHIG00000025252
BP	GO:0051646	mitochondrion localization	13	30	0.04522	0.58747	ENSCHIG00000004152,ENSCHIG00000010986,ENSCHIG00000015378,ENSCHIG00000015707,ENSCHIG00000016424,ENSCHIG00000017009,ENSCHIG00000018952,ENSCHIG00000020436,ENSCHIG00000020760,ENSCHIG00000021326,ENSCHIG00000024721,ENSCHIG00000026221,ENSCHIG00000026628
BP	GO:0008544	epidermis development	62	186	0.04532	0.588205	ENSCHIG00000000292,ENSCHIG00000000446,ENSCHIG00000003232,ENSCHIG00000005604,ENSCHIG00000007198,ENSCHIG00000007762,ENSCHIG00000009508,ENSCHIG00000010851,ENSCHIG00000012111,ENSCHIG00000012134,ENSCHIG00000012330,ENSCHIG00000012683,ENSCHIG00000013837,ENSCHIG00000014009,ENSCHIG00000014308,ENSCHIG00000014499,ENSCHIG00000014847,ENSCHIG00000016131,ENSCHIG00000016132,ENSCHIG00000016322,ENSCHIG00000016855,…
CC	GO:0070062	extracellular exosome	21	55	0.04538	0.58842	ENSCHIG00000008887,ENSCHIG00000009078,ENSCHIG00000010000,ENSCHIG00000012726,ENSCHIG00000014920,ENSCHIG00000015421,ENSCHIG00000017075,ENSCHIG00000017335,ENSCHIG00000017391,ENSCHIG00000018525,ENSCHIG00000018952,ENSCHIG00000019018,ENSCHIG00000021028,ENSCHIG00000021090,ENSCHIG00000021500,ENSCHIG00000022444,ENSCHIG00000022754,ENSCHIG00000024469,ENSCHIG00000025998,ENSCHIG00000026676,ENSCHIG00000027016
BP	GO:0006641	triglyceride metabolic process	21	54	0.04562	0.590967	ENSCHIG00000004184,ENSCHIG00000008250,ENSCHIG00000010320,ENSCHIG00000013044,ENSCHIG00000016134,ENSCHIG00000016651,ENSCHIG00000017903,ENSCHIG00000017983,ENSCHIG00000018113,ENSCHIG00000019290,ENSCHIG00000020436,ENSCHIG00000021145,ENSCHIG00000021227,ENSCHIG00000022004,ENSCHIG00000022540,ENSCHIG00000022570,ENSCHIG00000024083,ENSCHIG00000025469,ENSCHIG00000026096,ENSCHIG00000026829,ENSCHIG00000027007
BP	GO:0042180	cellular ketone metabolic process	35	98	0.04584	0.593249	ENSCHIG00000008250,ENSCHIG00000009133,ENSCHIG00000009253,ENSCHIG00000009887,ENSCHIG00000010429,ENSCHIG00000012331,ENSCHIG00000012643,ENSCHIG00000012951,ENSCHIG00000012980,ENSCHIG00000013090,ENSCHIG00000013432,ENSCHIG00000015158,ENSCHIG00000017362,ENSCHIG00000017903,ENSCHIG00000017969,ENSCHIG00000018000,ENSCHIG00000018225,ENSCHIG00000018432,ENSCHIG00000019290,ENSCHIG00000020085,ENSCHIG00000020194,…
BP	GO:0060341	regulation of cellular localization	165	536	0.04599	0.594623	ENSCHIG00000000360,ENSCHIG00000000737,ENSCHIG00000001154,ENSCHIG00000001224,ENSCHIG00000001684,ENSCHIG00000002963,ENSCHIG00000003524,ENSCHIG00000004216,ENSCHIG00000004374,ENSCHIG00000004900,ENSCHIG00000005238,ENSCHIG00000005692,ENSCHIG00000005699,ENSCHIG00000006484,ENSCHIG00000006556,ENSCHIG00000006913,ENSCHIG00000007327,ENSCHIG00000007762,ENSCHIG00000007953,ENSCHIG00000008094,ENSCHIG00000008491,…
BP	GO:0002718	regulation of cytokine production involved in immune response	20	51	0.04617	0.594794	ENSCHIG00000001922,ENSCHIG00000009511,ENSCHIG00000010950,ENSCHIG00000011046,ENSCHIG00000015317,ENSCHIG00000015819,ENSCHIG00000015888,ENSCHIG00000016099,ENSCHIG00000016131,ENSCHIG00000016979,ENSCHIG00000017260,ENSCHIG00000019461,ENSCHIG00000020292,ENSCHIG00000022660,ENSCHIG00000024469,ENSCHIG00000025038,ENSCHIG00000025096,ENSCHIG00000025191,ENSCHIG00000026477,ENSCHIG00000026627
BP	GO:1901863	positive regulation of muscle tissue development	20	51	0.04617	0.594794	ENSCHIG00000011883,ENSCHIG00000014418,ENSCHIG00000016128,ENSCHIG00000016206,ENSCHIG00000016322,ENSCHIG00000017009,ENSCHIG00000017070,ENSCHIG00000017090,ENSCHIG00000017707,ENSCHIG00000018863,ENSCHIG00000018957,ENSCHIG00000020325,ENSCHIG00000020738,ENSCHIG00000020787,ENSCHIG00000021149,ENSCHIG00000021331,ENSCHIG00000023555,ENSCHIG00000023939,ENSCHIG00000026064,ENSCHIG00000026965
[truncated: 36 more rows]

## Sheet: OS vs SF
Category	GO.ID	Term	list	Total	Pvalue	FDR	Gene
[truncated: 1,132 more rows]

## Sheet: LF vs SF
Category	GO.ID	Term	list	Total	Pvalue	FDR	Gene
[truncated: 1,032 more rows]
