# Supplementary material for: A Preliminary Study on the Characteristics of microRNAs in Ovarian Stroma and Follicles of Chuanzhong Black Goat during Estrus
Source: Genes (Basel). 2020 Aug 21;11(9):970. doi: 10.3390/genes11090970 (PMC7564575; doi:10.3390/genes11090970)
Supplement: Supplementary file 1 [file genes-11-00970-s001.zip › Table S6.xlsx]

## Sheet: OS vs LF
PathwayID	Pathway	Level1	Level2	list_number	total_number	Pvalue	FDR	Gene	URL
chx05323	Rheumatoid arthritis	Human Diseases	Immune diseases	36	84	0.000240337	0.0712462	ENSCHIG00000010427,ENSCHIG00000008805,ENSCHIG00000016504,ENSCHIG00000010998,ENSCHIG00000001922,ENSCHIG00000017292,ENSCHIG00000015014,ENSCHIG00000027268,ENSCHIG00000012390,ENSCHIG00000027124,ENSCHIG00000012291,ENSCHIG00000020142,ENSCHIG00000010572,ENSCHIG00000022239,ENSCHIG00000016415,ENSCHIG00000009242,ENSCHIG00000015458,ENSCHIG00000024469,ENSCHIG00000008042,ENSCHIG00000019587,ENSCHIG00000022158,…	http://www.kegg.jp/kegg-bin/show_pathway?map05323/K02147%09%23FFFFFF,red/K05096%09%23FFFFFF,red/K12499%09%23FFFFFF,red/K04379%09%23FFFFFF,red/K04687%09%23FFFFFF,red/K05448%09%23FFFFFF,red/K04519%09%23FFFFFF,red/K14625%09%23FFFFFF,red/K14379%09%23FFFFFF,red/K02154%09%23FFFFFF,red/K05427%09%23FFFFFF,red/K02145%09%23FFFFFF,red/K05718%09%23FFFFFF,red/K10031%09%23FFFFFF,red/K13377%09%23FFFFFF,red/K021…
chx05205	Proteoglycans in cancer	Human Diseases	Cancers: Overview	66	183	0.00049207	0.0712462	ENSCHIG00000008805,ENSCHIG00000010534,ENSCHIG00000013686,ENSCHIG00000024684,ENSCHIG00000021782,ENSCHIG00000017634,ENSCHIG00000022248,ENSCHIG00000026831,ENSCHIG00000024391,ENSCHIG00000012380,ENSCHIG00000016932,ENSCHIG00000021491,ENSCHIG00000018030,ENSCHIG00000018863,ENSCHIG00000009327,ENSCHIG00000016131,ENSCHIG00000020547,ENSCHIG00000018353,ENSCHIG00000025051,ENSCHIG00000021550,ENSCHIG00000022226,…	http://www.kegg.jp/kegg-bin/show_pathway?map05205/K05425%09%23FFFFFF,red/K11988%09%23FFFFFF,red/K10380%09%23FFFFFF,red/K02376%09%23FFFFFF,red/K01384%09%23FFFFFF,red/K16865%09%23FFFFFF,red/K07830%09%23FFFFFF,red/K04503%09%23FFFFFF,red/K07965%09%23FFFFFF,red/K05448%09%23FFFFFF,red/K12958%09%23FFFFFF,red/K08523%09%23FFFFFF,red/K16866%09%23FFFFFF,red/K07831%09%23FFFFFF,red/K03685%09%23FFFFFF,red/K013…
chx05144	Malaria	Human Diseases	Infectious diseases: Parasitic	23	49	0.000678536	0.0712462	ENSCHIG00000005650,ENSCHIG00000001922,ENSCHIG00000011749,ENSCHIG00000024573,ENSCHIG00000022793,ENSCHIG00000012291,ENSCHIG00000020142,ENSCHIG00000024469,ENSCHIG00000016979,ENSCHIG00000020870,ENSCHIG00000003089,ENSCHIG00000009896,ENSCHIG00000015573,ENSCHIG00000016504,ENSCHIG00000025069,ENSCHIG00000012390,ENSCHIG00000009839,ENSCHIG00000016627,ENSCHIG00000021886,ENSCHIG00000017641,ENSCHIG00000013803,…	http://www.kegg.jp/kegg-bin/show_pathway?map05144/K04687%09%23FFFFFF,red/K04519%09%23FFFFFF,red/K05406%09%23FFFFFF,red/K06494%09%23FFFFFF,red/K06574%09%23FFFFFF,red/K03160%09%23FFFFFF,red/K04659%09%23FFFFFF,red/K05718%09%23FFFFFF,red/K13377%09%23FFFFFF,red/K05443%09%23FFFFFF,red/K16336%09%23FFFFFF,red/K06259%09%23FFFFFF,red/K16857%09%23FFFFFF,red/K05405%09%23FFFFFF,red/K06543%09%23FFFFFF,red/K067…
chx04940	Type I diabetes mellitus	Human Diseases	Endocrine and metabolic diseases	24	53	0.000992341	0.0781469	ENSCHIG00000022793,ENSCHIG00000025090,ENSCHIG00000016932,ENSCHIG00000013343,ENSCHIG00000024246,ENSCHIG00000016504,ENSCHIG00000000135,ENSCHIG00000018892,ENSCHIG00000025576,ENSCHIG00000022158,ENSCHIG00000012657,ENSCHIG00000014555,ENSCHIG00000016245,ENSCHIG00000024469,ENSCHIG00000010527,ENSCHIG00000021003,ENSCHIG00000016214,ENSCHIG00000017798,ENSCHIG00000004382,ENSCHIG00000022354,ENSCHIG00000010572,…	http://www.kegg.jp/kegg-bin/show_pathway?map04940/K05425%09%23FFFFFF,red/K01353%09%23FFFFFF,red/K04389%09%23FFFFFF,red/K06751%09%23FFFFFF,red/K01294%09%23FFFFFF,red/K01580%09%23FFFFFF,red/K04687%09%23FFFFFF,red/K04519%09%23FFFFFF,red/K07817%09%23FFFFFF,red/K05406%09%23FFFFFF,red/K04077%09%23FFFFFF,red/K19863%09%23FFFFFF,red/K06752%09%23FFFFFF,red/K07818%09%23FFFFFF,red/
chx05202	Transcriptional misregulation in cancer	Human Diseases	Cancers: Overview	62	178	0.00192752	0.0859589	ENSCHIG00000013686,ENSCHIG00000025141,ENSCHIG00000027141,ENSCHIG00000006089,ENSCHIG00000017882,ENSCHIG00000016012,ENSCHIG00000019761,ENSCHIG00000027207,ENSCHIG00000024086,ENSCHIG00000011819,ENSCHIG00000019587,ENSCHIG00000011281,ENSCHIG00000022679,ENSCHIG00000018863,ENSCHIG00000016621,ENSCHIG00000026427,ENSCHIG00000025136,ENSCHIG00000025537,ENSCHIG00000020292,ENSCHIG00000015138,ENSCHIG00000012111,…	http://www.kegg.jp/kegg-bin/show_pathway?map05202/K01353%09%23FFFFFF,red/K05096%09%23FFFFFF,red/K15612%09%23FFFFFF,red/K11459%09%23FFFFFF,red/K15613%09%23FFFFFF,red/K09105%09%23FFFFFF,red/K06067%09%23FFFFFF,red/K11313%09%23FFFFFF,red/K09355%09%23FFFFFF,red/K15616%09%23FFFFFF,red/K06624%09%23FFFFFF,red/K03511%09%23FFFFFF,red/K01348%09%23FFFFFF,red/K15619%09%23FFFFFF,red/K03211%09%23FFFFFF,red/K072…
chx05219	Bladder cancer	Human Diseases	Cancers: Specific types	18	38	0.00223971	0.0859589	ENSCHIG00000010534,ENSCHIG00000013686,ENSCHIG00000018026,ENSCHIG00000013443,ENSCHIG00000007326,ENSCHIG00000017680,ENSCHIG00000004374,ENSCHIG00000020547,ENSCHIG00000021340,ENSCHIG00000010662,ENSCHIG00000020142,ENSCHIG00000016099,ENSCHIG00000022672,ENSCHIG00000010427,ENSCHIG00000016293,ENSCHIG00000009242,ENSCHIG00000017641,ENSCHIG00000022689	http://www.kegg.jp/kegg-bin/show_pathway?map05219/K04503%09%23FFFFFF,red/K04377%09%23FFFFFF,red/K05448%09%23FFFFFF,red/K08523%09%23FFFFFF,red/K04368%09%23FFFFFF,red/K06618%09%23FFFFFF,red/K09389%09%23FFFFFF,red/K01398%09%23FFFFFF,red/K04361%09%23FFFFFF,red/K08845%09%23FFFFFF,red/K06620%09%23FFFFFF,red/K19520%09%23FFFFFF,red/K01388%09%23FFFFFF,red/K04371%09%23FFFFFF,red/K16857%09%23FFFFFF,red/K088…
chx04640	Hematopoietic cell lineage	Organismal Systems	Immune system	35	90	0.00235246	0.0859589	ENSCHIG00000010000,ENSCHIG00000027141,ENSCHIG00000006089,ENSCHIG00000019338,ENSCHIG00000018324,ENSCHIG00000024086,ENSCHIG00000020870,ENSCHIG00000014503,ENSCHIG00000021491,ENSCHIG00000013343,ENSCHIG00000024144,ENSCHIG00000022411,ENSCHIG00000027124,ENSCHIG00000010446,ENSCHIG00000022158,ENSCHIG00000019537,ENSCHIG00000011708,ENSCHIG00000015355,ENSCHIG00000012291,ENSCHIG00000022287,ENSCHIG00000025211,…	http://www.kegg.jp/kegg-bin/show_pathway?map04640/K01389%09%23FFFFFF,red/K06256%09%23FFFFFF,red/K05461%09%23FFFFFF,red/K04737%09%23FFFFFF,red/K11140%09%23FFFFFF,red/K04519%09%23FFFFFF,red/K06454%09%23FFFFFF,red/K06466%09%23FFFFFF,red/K06474%09%23FFFFFF,red/K04387%09%23FFFFFF,red/K05427%09%23FFFFFF,red/K04012%09%23FFFFFF,red/K06467%09%23FFFFFF,red/K06448%09%23FFFFFF,red/K06483%09%23FFFFFF,red/K064…
chx04350	TGF-beta signaling pathway	Environmental Information Processing	Signal transduction	34	87	0.00245034	0.0859589	ENSCHIG00000013686,ENSCHIG00000011375,ENSCHIG00000015412,ENSCHIG00000019181,ENSCHIG00000000446,ENSCHIG00000011281,ENSCHIG00000023636,ENSCHIG00000011164,ENSCHIG00000018030,ENSCHIG00000015150,ENSCHIG00000016504,ENSCHIG00000009327,ENSCHIG00000011101,ENSCHIG00000017761,ENSCHIG00000016855,ENSCHIG00000009982,ENSCHIG00000021149,ENSCHIG00000019461,ENSCHIG00000022660,ENSCHIG00000001922,ENSCHIG00000020094,…	http://www.kegg.jp/kegg-bin/show_pathway?map04350/K04687%09%23FFFFFF,red/K13578%09%23FFFFFF,red/K10162%09%23FFFFFF,red/K04680%09%23FFFFFF,red/K16621%09%23FFFFFF,red/K17695%09%23FFFFFF,red/K08121%09%23FFFFFF,red/K04676%09%23FFFFFF,red/K04683%09%23FFFFFF,red/K21283%09%23FFFFFF,red/K19383%09%23FFFFFF,red/K13376%09%23FFFFFF,red/K04501%09%23FFFFFF,red/K04514%09%23FFFFFF,red/K13567%09%23FFFFFF,red/K043…
chx04514	Cell adhesion molecules (CAMs)	Environmental Information Processing	Signaling molecules and interaction	49	136	0.00251088	0.0859589	ENSCHIG00000015573,ENSCHIG00000005650,ENSCHIG00000024508,ENSCHIG00000015921,ENSCHIG00000013038,ENSCHIG00000022411,ENSCHIG00000017645,ENSCHIG00000024573,ENSCHIG00000013329,ENSCHIG00000026297,ENSCHIG00000015025,ENSCHIG00000006308,ENSCHIG00000012390,ENSCHIG00000019338,ENSCHIG00000009357,ENSCHIG00000009485,ENSCHIG00000019886,ENSCHIG00000009839,ENSCHIG00000017512,ENSCHIG00000010572,ENSCHIG00000021886,…	http://www.kegg.jp/kegg-bin/show_pathway?map04514/K06760%09%23FFFFFF,red/K06474%09%23FFFFFF,red/K06787%09%23FFFFFF,red/K06087%09%23FFFFFF,red/K06487%09%23FFFFFF,red/K05718%09%23FFFFFF,red/K06815%09%23FFFFFF,red/K06483%09%23FFFFFF,red/K06781%09%23FFFFFF,red/K16336%09%23FFFFFF,red/K06770%09%23FFFFFF,red/K06766%09%23FFFFFF,red/K06780%09%23FFFFFF,red/K06746%09%23FFFFFF,red/K06496%09%23FFFFFF,red/K065…
chx00061	Fatty acid biosynthesis	Metabolism	Lipid metabolism	8	12	0.00272885	0.0859589	ENSCHIG00000016584,ENSCHIG00000021561,ENSCHIG00000007360,ENSCHIG00000000100,ENSCHIG00000018422,ENSCHIG00000011482,ENSCHIG00000021539,ENSCHIG00000022508	http://www.kegg.jp/kegg-bin/show_pathway?map00061/K00665%09%23FFFFFF,red/K00645%09%23FFFFFF,red/K01897%09%23FFFFFF,red/K15013%09%23FFFFFF,red/K09458%09%23FFFFFF,red/
chx04390	Hippo signaling pathway	Environmental Information Processing	Signal transduction	51	144	0.00313521	0.089781	ENSCHIG00000010534,ENSCHIG00000015847,ENSCHIG00000013686,ENSCHIG00000021782,ENSCHIG00000001922,ENSCHIG00000015771,ENSCHIG00000026676,ENSCHIG00000025253,ENSCHIG00000010429,ENSCHIG00000011122,ENSCHIG00000010169,ENSCHIG00000024410,ENSCHIG00000022992,ENSCHIG00000011956,ENSCHIG00000022853,ENSCHIG00000025558,ENSCHIG00000017240,ENSCHIG00000016344,ENSCHIG00000021859,ENSCHIG00000019181,ENSCHIG00000017090,…	http://www.kegg.jp/kegg-bin/show_pathway?map04390/K09782%09%23FFFFFF,red/K02376%09%23FFFFFF,red/K01384%09%23FFFFFF,red/K12076%09%23FFFFFF,red/K04503%09%23FFFFFF,red/K16687%09%23FFFFFF,red/K13578%09%23FFFFFF,red/K04680%09%23FFFFFF,red/K00572%09%23FFFFFF,red/K01357%09%23FFFFFF,red/K16621%09%23FFFFFF,red/K10151%09%23FFFFFF,red/K16198%09%23FFFFFF,red/K16798%09%23FFFFFF,red/K05706%09%23FFFFFF,red/K168…
chx05140	Leishmaniasis	Human Diseases	Infectious diseases: Parasitic	25	66	0.0134306	0.306781	ENSCHIG00000001922,ENSCHIG00000027141,ENSCHIG00000022793,ENSCHIG00000019338,ENSCHIG00000016099,ENSCHIG00000015888,ENSCHIG00000024469,ENSCHIG00000016979,ENSCHIG00000010527,ENSCHIG00000012609,ENSCHIG00000016932,ENSCHIG00000016214,ENSCHIG00000016993,ENSCHIG00000008238,ENSCHIG00000013343,ENSCHIG00000016504,ENSCHIG00000010572,ENSCHIG00000013778,ENSCHIG00000022158,ENSCHIG00000025384,ENSCHIG00000026519,…	http://www.kegg.jp/kegg-bin/show_pathway?map05140/K05425%09%23FFFFFF,red/K05132%09%23FFFFFF,red/K04379%09%23FFFFFF,red/K04687%09%23FFFFFF,red/K04519%09%23FFFFFF,red/K05406%09%23FFFFFF,red/K03175%09%23FFFFFF,red/K05133%09%23FFFFFF,red/K13377%09%23FFFFFF,red/K06483%09%23FFFFFF,red/K05443%09%23FFFFFF,red/K06498%09%23FFFFFF,red/K04403%09%23FFFFFF,red/K04371%09%23FFFFFF,red/K05697%09%23FFFFFF,red/K080…
chx05330	Allograft rejection	Human Diseases	Immune diseases	19	47	0.0139237	0.306781	ENSCHIG00000014555,ENSCHIG00000022793,ENSCHIG00000016245,ENSCHIG00000016979,ENSCHIG00000010527,ENSCHIG00000016932,ENSCHIG00000016214,ENSCHIG00000013343,ENSCHIG00000024246,ENSCHIG00000016504,ENSCHIG00000000135,ENSCHIG00000022354,ENSCHIG00000010572,ENSCHIG00000022754,ENSCHIG00000022158,ENSCHIG00000024296,ENSCHIG00000026519,ENSCHIG00000012657,ENSCHIG00000020761	http://www.kegg.jp/kegg-bin/show_pathway?map05330/K01353%09%23FFFFFF,red/K05425%09%23FFFFFF,red/K04389%09%23FFFFFF,red/K06751%09%23FFFFFF,red/K04687%09%23FFFFFF,red/K05406%09%23FFFFFF,red/K03160%09%23FFFFFF,red/K06752%09%23FFFFFF,red/K07818%09%23FFFFFF,red/K05443%09%23FFFFFF,red/
chx00430	Taurine and hypotaurine metabolism	Metabolism	Metabolism of other amino acids	7	12	0.0140436	0.306781	ENSCHIG00000015633,ENSCHIG00000021041,ENSCHIG00000023150,ENSCHIG00000021003,ENSCHIG00000000443,ENSCHIG00000026280,ENSCHIG00000017798	http://www.kegg.jp/kegg-bin/show_pathway?map00430/K00681%09%23FFFFFF,red/K01580%09%23FFFFFF,red/K18592%09%23FFFFFF,red/K18966%09%23FFFFFF,red/K00456%09%23FFFFFF,red/K01594%09%23FFFFFF,red/
chx04810	Regulation of actin cytoskeleton	Cellular Processes	Cell motility	64	201	0.0157576	0.306781	ENSCHIG00000010998,ENSCHIG00000015143,ENSCHIG00000023587,ENSCHIG00000023615,ENSCHIG00000019621,ENSCHIG00000019338,ENSCHIG00000017634,ENSCHIG00000026831,ENSCHIG00000017086,ENSCHIG00000020573,ENSCHIG00000011155,ENSCHIG00000022491,ENSCHIG00000000132,ENSCHIG00000022474,ENSCHIG00000026368,ENSCHIG00000020547,ENSCHIG00000013629,ENSCHIG00000024081,ENSCHIG00000017512,ENSCHIG00000021550,ENSCHIG00000011455,…	http://www.kegg.jp/kegg-bin/show_pathway?map04810/K07830%09%23FFFFFF,red/K05747%09%23FFFFFF,red/K07831%09%23FFFFFF,red/K00920%09%23FFFFFF,red/K12330%09%23FFFFFF,red/K06487%09%23FFFFFF,red/K17457%09%23FFFFFF,red/K05627%09%23FFFFFF,red/K05753%09%23FFFFFF,red/K05086%09%23FFFFFF,red/K05718%09%23FFFFFF,red/K05768%09%23FFFFFF,red/K06483%09%23FFFFFF,red/K05767%09%23FFFFFF,red/K05742%09%23FFFFFF,red/K103…
chx04110	Cell cycle	Cellular Processes	Cell growth and death	42	124	0.0158379	0.306781	ENSCHIG00000010534,ENSCHIG00000013686,ENSCHIG00000015771,ENSCHIG00000016012,ENSCHIG00000011442,ENSCHIG00000025558,ENSCHIG00000011819,ENSCHIG00000023583,ENSCHIG00000019181,ENSCHIG00000000446,ENSCHIG00000014573,ENSCHIG00000007326,ENSCHIG00000014824,ENSCHIG00000016621,ENSCHIG00000020500,ENSCHIG00000004374,ENSCHIG00000025136,ENSCHIG00000025537,ENSCHIG00000009780,ENSCHIG00000022660,ENSCHIG00000013870,…	http://www.kegg.jp/kegg-bin/show_pathway?map04110/K04503%09%23FFFFFF,red/K02210%09%23FFFFFF,red/K06067%09%23FFFFFF,red/K06639%09%23FFFFFF,red/K06618%09%23FFFFFF,red/K06624%09%23FFFFFF,red/K03351%09%23FFFFFF,red/K06626%09%23FFFFFF,red/K06620%09%23FFFFFF,red/K10151%09%23FFFFFF,red/K16198%09%23FFFFFF,red/K02209%09%23FFFFFF,red/K16197%09%23FFFFFF,red/K12456%09%23FFFFFF,red/K04683%09%23FFFFFF,red/K066…
chx04066	HIF-1 signaling pathway	Environmental Information Processing	Signal transduction	34	97	0.0165564	0.306781	ENSCHIG00000024684,ENSCHIG00000024851,ENSCHIG00000016012,ENSCHIG00000019587,ENSCHIG00000010678,ENSCHIG00000016322,ENSCHIG00000021560,ENSCHIG00000011883,ENSCHIG00000018863,ENSCHIG00000016504,ENSCHIG00000025017,ENSCHIG00000009327,ENSCHIG00000016700,ENSCHIG00000020547,ENSCHIG00000013778,ENSCHIG00000025051,ENSCHIG00000021340,ENSCHIG00000023423,ENSCHIG00000025145,ENSCHIG00000012291,ENSCHIG00000016099,…	http://www.kegg.jp/kegg-bin/show_pathway?map04066/K04372%09%23FFFFFF,red/K05096%09%23FFFFFF,red/K05132%09%23FFFFFF,red/K04687%09%23FFFFFF,red/K05448%09%23FFFFFF,red/K14736%09%23FFFFFF,red/K04368%09%23FFFFFF,red/K00844%09%23FFFFFF,red/K04688%09%23FFFFFF,red/K06624%09%23FFFFFF,red/K00161%09%23FFFFFF,red/K03159%09%23FFFFFF,red/K05133%09%23FFFFFF,red/K16366%09%23FFFFFF,red/K05459%09%23FFFFFF,red/K043…
chx00040	Pentose and glucuronate interconversions	Metabolism	Carbohydrate metabolism	12	27	0.0211582	0.348474	ENSCHIG00000020031,ENSCHIG00000026975,ENSCHIG00000012061,ENSCHIG00000020938,ENSCHIG00000002450,ENSCHIG00000020337,ENSCHIG00000010489,ENSCHIG00000006250,ENSCHIG00000009526,ENSCHIG00000025120,ENSCHIG00000021965,ENSCHIG00000005900	http://www.kegg.jp/kegg-bin/show_pathway?map00040/K21031%09%23FFFFFF,red/K00002%09%23FFFFFF,red/K03331%09%23FFFFFF,red/K13247%09%23FFFFFF,red/K00011%09%23FFFFFF,red/K14756%09%23FFFFFF,red/K00699%09%23FFFFFF,red/
chx04010	MAPK signaling pathway	Environmental Information Processing	Signal transduction	85	280	0.0220105	0.348474	ENSCHIG00000012980,ENSCHIG00000015262,ENSCHIG00000015847,ENSCHIG00000012065,ENSCHIG00000007908,ENSCHIG00000024886,ENSCHIG00000017646,ENSCHIG00000003071,ENSCHIG00000013686,ENSCHIG00000026292,ENSCHIG00000001922,ENSCHIG00000015143,ENSCHIG00000003232,ENSCHIG00000020738,ENSCHIG00000006089,ENSCHIG00000012334,ENSCHIG00000022039,ENSCHIG00000022287,ENSCHIG00000021879,ENSCHIG00000016099,ENSCHIG00000015888,…	http://www.kegg.jp/kegg-bin/show_pathway?map04010/K09782%09%23FFFFFF,red/K12361%09%23FFFFFF,red/K08018%09%23FFFFFF,red/K04360%09%23FFFFFF,red/K18498%09%23FFFFFF,red/K04871%09%23FFFFFF,red/K04389%09%23FFFFFF,red/K04403%09%23FFFFFF,red/K04373%09%23FFFFFF,red/K04430%09%23FFFFFF,red/K05093%09%23FFFFFF,red/K04435%09%23FFFFFF,red/K09784%09%23FFFFFF,red/K04352%09%23FFFFFF,red/K04381%09%23FFFFFF,red/K043…
chx05224	Breast cancer	Human Diseases	Cancers: Specific types	46	141	0.0239328	0.348474	ENSCHIG00000010534,ENSCHIG00000013686,ENSCHIG00000021782,ENSCHIG00000015143,ENSCHIG00000015014,ENSCHIG00000011819,ENSCHIG00000013670,ENSCHIG00000020538,ENSCHIG00000007326,ENSCHIG00000021765,ENSCHIG00000018863,ENSCHIG00000016621,ENSCHIG00000009327,ENSCHIG00000016131,ENSCHIG00000004374,ENSCHIG00000020547,ENSCHIG00000025537,ENSCHIG00000015794,ENSCHIG00000013629,ENSCHIG00000011455,ENSCHIG00000012683,…	http://www.kegg.jp/kegg-bin/show_pathway?map05224/K02376%09%23FFFFFF,red/K01384%09%23FFFFFF,red/K04503%09%23FFFFFF,red/K06054%09%23FFFFFF,red/K06618%09%23FFFFFF,red/K03511%09%23FFFFFF,red/K00572%09%23FFFFFF,red/K01357%09%23FFFFFF,red/K06620%09%23FFFFFF,red/K08556%09%23FFFFFF,red/K05097%09%23FFFFFF,red/K04358%09%23FFFFFF,red/K08957%09%23FFFFFF,red/K04379%09%23FFFFFF,red/K04377%09%23FFFFFF,red/K060…
chx04976	Bile secretion	Organismal Systems	Digestive system	28	79	0.0239808	0.348474	ENSCHIG00000001735,ENSCHIG00000022614,ENSCHIG00000019612,ENSCHIG00000018113,ENSCHIG00000026047,ENSCHIG00000016664,ENSCHIG00000024391,ENSCHIG00000012643,ENSCHIG00000009979,ENSCHIG00000021090,ENSCHIG00000020981,ENSCHIG00000017192,ENSCHIG00000021030,ENSCHIG00000016188,ENSCHIG00000015089,ENSCHIG00000005327,ENSCHIG00000010124,ENSCHIG00000011782,ENSCHIG00000016690,ENSCHIG00000024549,ENSCHIG00000008083,…	http://www.kegg.jp/kegg-bin/show_pathway?map04976/K09866%09%23FFFFFF,red/K08204%09%23FFFFFF,red/K08041%09%23FFFFFF,red/K14342%09%23FFFFFF,red/K14158%09%23FFFFFF,red/K18245%09%23FFFFFF,red/K05031%09%23FFFFFF,red/K13885%09%23FFFFFF,red/K04632%09%23FFFFFF,red/K08042%09%23FFFFFF,red/K13575%09%23FFFFFF,red/K05673%09%23FFFFFF,red/K00489%09%23FFFFFF,red/K01539%09%23FFFFFF,red/K05742%09%23FFFFFF,red/K080…
chx05320	Autoimmune thyroid disease	Human Diseases	Immune diseases	21	56	0.0250448	0.348474	ENSCHIG00000014555,ENSCHIG00000016245,ENSCHIG00000008042,ENSCHIG00000016979,ENSCHIG00000010527,ENSCHIG00000021384,ENSCHIG00000016214,ENSCHIG00000013343,ENSCHIG00000024246,ENSCHIG00000000135,ENSCHIG00000022354,ENSCHIG00000010572,ENSCHIG00000022754,ENSCHIG00000018180,ENSCHIG00000026405,ENSCHIG00000022158,ENSCHIG00000024296,ENSCHIG00000026519,ENSCHIG00000012657,ENSCHIG00000020761,ENSCHIG00000007505	http://www.kegg.jp/kegg-bin/show_pathway?map05320/K01353%09%23FFFFFF,red/K04389%09%23FFFFFF,red/K06751%09%23FFFFFF,red/K03160%09%23FFFFFF,red/K10809%09%23FFFFFF,red/K06538%09%23FFFFFF,red/K05251%09%23FFFFFF,red/K00431%09%23FFFFFF,red/K07818%09%23FFFFFF,red/K06752%09%23FFFFFF,red/K08522%09%23FFFFFF,red/K05443%09%23FFFFFF,red/
chx05418	Fluid shear stress and atherosclerosis	Human Diseases	Cardiovascular diseases	45	138	0.0254992	0.348474	ENSCHIG00000008805,ENSCHIG00000022039,ENSCHIG00000014133,ENSCHIG00000008795,ENSCHIG00000024086,ENSCHIG00000017807,ENSCHIG00000016322,ENSCHIG00000008471,ENSCHIG00000011883,ENSCHIG00000016504,ENSCHIG00000022932,ENSCHIG00000016700,ENSCHIG00000015112,ENSCHIG00000009619,ENSCHIG00000017761,ENSCHIG00000022121,ENSCHIG00000013089,ENSCHIG00000025384,ENSCHIG00000021149,ENSCHIG00000013943,ENSCHIG00000025145,…	http://www.kegg.jp/kegg-bin/show_pathway?map05418/K17845%09%23FFFFFF,red/K04687%09%23FFFFFF,red/K05448%09%23FFFFFF,red/K13578%09%23FFFFFF,red/K12958%09%23FFFFFF,red/K04519%09%23FFFFFF,red/K01398%09%23FFFFFF,red/K06487%09%23FFFFFF,red/K00799%09%23FFFFFF,red/K05098%09%23FFFFFF,red/K06278%09%23FFFFFF,red/K12336%09%23FFFFFF,red/K16336%09%23FFFFFF,red/K04430%09%23FFFFFF,red/K01365%09%23FFFFFF,red/K040…
chx00860	Porphyrin and chlorophyll metabolism	Metabolism	Metabolism of cofactors and vitamins	15	37	0.0265504	0.348474	ENSCHIG00000020247,ENSCHIG00000020938,ENSCHIG00000002450,ENSCHIG00000020337,ENSCHIG00000016700,ENSCHIG00000010489,ENSCHIG00000021232,ENSCHIG00000010093,ENSCHIG00000009526,ENSCHIG00000021965,ENSCHIG00000022204,ENSCHIG00000021236,ENSCHIG00000003148,ENSCHIG00000026792,ENSCHIG00000015939	http://www.kegg.jp/kegg-bin/show_pathway?map00860/K01698%09%23FFFFFF,red/K01599%09%23FFFFFF,red/K01772%09%23FFFFFF,red/K00643%09%23FFFFFF,red/K02257%09%23FFFFFF,red/K00699%09%23FFFFFF,red/K14163%09%23FFFFFF,red/K01764%09%23FFFFFF,red/K01719%09%23FFFFFF,red/K00510%09%23FFFFFF,red/
chx05414	Dilated cardiomyopathy (DCM)	Human Diseases	Cardiovascular diseases	28	80	0.0283413	0.349332	ENSCHIG00000023258,ENSCHIG00000018863,ENSCHIG00000007908,ENSCHIG00000017646,ENSCHIG00000001922,ENSCHIG00000026676,ENSCHIG00000023587,ENSCHIG00000019338,ENSCHIG00000026047,ENSCHIG00000017512,ENSCHIG00000010972,ENSCHIG00000011782,ENSCHIG00000009619,ENSCHIG00000016526,ENSCHIG00000024391,ENSCHIG00000021976,ENSCHIG00000024549,ENSCHIG00000019988,ENSCHIG00000023040,ENSCHIG00000022498,ENSCHIG00000023502,…	http://www.kegg.jp/kegg-bin/show_pathway?map05414/K04858%09%23FFFFFF,red/K08041%09%23FFFFFF,red/K06583%09%23FFFFFF,red/K06487%09%23FFFFFF,red/K05459%09%23FFFFFF,red/K04871%09%23FFFFFF,red/K13377%09%23FFFFFF,red/K12568%09%23FFFFFF,red/K06483%09%23FFFFFF,red/K12641%09%23FFFFFF,red/K04632%09%23FFFFFF,red/K08042%09%23FFFFFF,red/K04860%09%23FFFFFF,red/K12569%09%23FFFFFF,red/K08048%09%23FFFFFF,red/K048…
chx04721	Synaptic vesicle cycle	Organismal Systems	Nervous system	22	60	0.0288338	0.349332	ENSCHIG00000010364,ENSCHIG00000017292,ENSCHIG00000018170,ENSCHIG00000016793,ENSCHIG00000018728,ENSCHIG00000012743,ENSCHIG00000022984,ENSCHIG00000025368,ENSCHIG00000024394,ENSCHIG00000016939,ENSCHIG00000016894,ENSCHIG00000020293,ENSCHIG00000011011,ENSCHIG00000025904,ENSCHIG00000016996,ENSCHIG00000011358,ENSCHIG00000027174,ENSCHIG00000020509,ENSCHIG00000016415,ENSCHIG00000021575,ENSCHIG00000022236,…	http://www.kegg.jp/kegg-bin/show_pathway?map04721/K02147%09%23FFFFFF,red/K04560%09%23FFFFFF,red/K04645%09%23FFFFFF,red/K11827%09%23FFFFFF,red/K02154%09%23FFFFFF,red/K08486%09%23FFFFFF,red/K01528%09%23FFFFFF,red/K02145%09%23FFFFFF,red/K15291%09%23FFFFFF,red/K02144%09%23FFFFFF,red/K15290%09%23FFFFFF,red/K18211%09%23FFFFFF,red/K15293%09%23FFFFFF,red/K07882%09%23FFFFFF,red/K03661%09%23FFFFFF,red/K123…
chx05332	Graft-versus-host disease	Human Diseases	Immune diseases	17	44	0.0309161	0.360688	ENSCHIG00000013343,ENSCHIG00000024246,ENSCHIG00000016504,ENSCHIG00000000135,ENSCHIG00000022158,ENSCHIG00000012657,ENSCHIG00000014555,ENSCHIG00000012291,ENSCHIG00000016245,ENSCHIG00000024469,ENSCHIG00000010527,ENSCHIG00000016214,ENSCHIG00000022354,ENSCHIG00000010572,ENSCHIG00000022754,ENSCHIG00000026519,ENSCHIG00000020761	http://www.kegg.jp/kegg-bin/show_pathway?map05332/K01353%09%23FFFFFF,red/K04389%09%23FFFFFF,red/K06751%09%23FFFFFF,red/K04687%09%23FFFFFF,red/K04519%09%23FFFFFF,red/K05405%09%23FFFFFF,red/K07818%09%23FFFFFF,red/K06752%09%23FFFFFF,red/
chx05410	Hypertrophic cardiomyopathy (HCM)	Human Diseases	Cardiovascular diseases	27	78	0.0355123	0.367016	ENSCHIG00000017646,ENSCHIG00000023587,ENSCHIG00000019338,ENSCHIG00000023040,ENSCHIG00000011883,ENSCHIG00000018863,ENSCHIG00000017512,ENSCHIG00000010778,ENSCHIG00000009619,ENSCHIG00000016526,ENSCHIG00000019988,ENSCHIG00000024028,ENSCHIG00000027027,ENSCHIG00000022660,ENSCHIG00000022777,ENSCHIG00000007908,ENSCHIG00000001922,ENSCHIG00000026676,ENSCHIG00000012291,ENSCHIG00000003341,ENSCHIG00000008416,…	http://www.kegg.jp/kegg-bin/show_pathway?map05410/K04858%09%23FFFFFF,red/K06583%09%23FFFFFF,red/K06487%09%23FFFFFF,red/K05459%09%23FFFFFF,red/K16366%09%23FFFFFF,red/K04871%09%23FFFFFF,red/K13377%09%23FFFFFF,red/K12568%09%23FFFFFF,red/K06483%09%23FFFFFF,red/K12641%09%23FFFFFF,red/K04860%09%23FFFFFF,red/K12569%09%23FFFFFF,red/K04868%09%23FFFFFF,red/K10351%09%23FFFFFF,red/K06588%09%23FFFFFF,red/K072…
chx04979	Cholesterol metabolism	Organismal Systems	Digestive system	18	48	0.0363563	0.367016	ENSCHIG00000018113,ENSCHIG00000024204,ENSCHIG00000020870,ENSCHIG00000012643,ENSCHIG00000025481,ENSCHIG00000017362,ENSCHIG00000026829,ENSCHIG00000015994,ENSCHIG00000016651,ENSCHIG00000021030,ENSCHIG00000025165,ENSCHIG00000024291,ENSCHIG00000011235,ENSCHIG00000022004,ENSCHIG00000025069,ENSCHIG00000013803,ENSCHIG00000018974,ENSCHIG00000020194	http://www.kegg.jp/kegg-bin/show_pathway?map04979/K22291%09%23FFFFFF,red/K22283%09%23FFFFFF,red/K20464%09%23FFFFFF,red/K12388%09%23FFFFFF,red/K06233%09%23FFFFFF,red/K10637%09%23FFFFFF,red/K05862%09%23FFFFFF,red/K13885%09%23FFFFFF,red/K16931%09%23FFFFFF,red/K14462%09%23FFFFFF,red/K22284%09%23FFFFFF,red/K00489%09%23FFFFFF,red/K06259%09%23FFFFFF,red/K04524%09%23FFFFFF,red/K00637%09%23FFFFFF,red/K056…
chx05206	MicroRNAs in cancer	Human Diseases	Cancers: Overview	43	134	0.0368965	0.367016	ENSCHIG00000010534,ENSCHIG00000013686,ENSCHIG00000024684,ENSCHIG00000022614,ENSCHIG00000016012,ENSCHIG00000022248,ENSCHIG00000016322,ENSCHIG00000021491,ENSCHIG00000007326,ENSCHIG00000020459,ENSCHIG00000016700,ENSCHIG00000027012,ENSCHIG00000025136,ENSCHIG00000020547,ENSCHIG00000023552,ENSCHIG00000020211,ENSCHIG00000004699,ENSCHIG00000016952,ENSCHIG00000021340,ENSCHIG00000022660,ENSCHIG00000015262,…	http://www.kegg.jp/kegg-bin/show_pathway?map05206/K16865%09%23FFFFFF,red/K18050%09%23FFFFFF,red/K04503%09%23FFFFFF,red/K05448%09%23FFFFFF,red/K11459%09%23FFFFFF,red/K17460%09%23FFFFFF,red/K16866%09%23FFFFFF,red/K06624%09%23FFFFFF,red/K01348%09%23FFFFFF,red/K06626%09%23FFFFFF,red/K06620%09%23FFFFFF,red/K01116%09%23FFFFFF,red/K10151%09%23FFFFFF,red/K10145%09%23FFFFFF,red/K06252%09%23FFFFFF,red/K025…
chx00051	Fructose and mannose metabolism	Metabolism	Carbohydrate metabolism	13	32	0.036967	0.367016	ENSCHIG00000017697,ENSCHIG00000024851,ENSCHIG00000010678,ENSCHIG00000012061,ENSCHIG00000017472,ENSCHIG00000003090,ENSCHIG00000023423,ENSCHIG00000013515,ENSCHIG00000024946,ENSCHIG00000017296,ENSCHIG00000000397,ENSCHIG00000009042,ENSCHIG00000024187	http://www.kegg.jp/kegg-bin/show_pathway?map00051/K01711%09%23FFFFFF,red/K19029%09%23FFFFFF,red/K00966%09%23FFFFFF,red/K00844%09%23FFFFFF,red/K03841%09%23FFFFFF,red/K00850%09%23FFFFFF,red/K00011%09%23FFFFFF,red/K01103%09%23FFFFFF,red/K01623%09%23FFFFFF,red/
chx00400	Phenylalanine, tyrosine and tryptophan biosynthesis	Metabolism	Amino acid metabolism	4	6	0.0372842	0.367016	ENSCHIG00000024327,ENSCHIG00000018390,ENSCHIG00000018129,ENSCHIG00000013261	http://www.kegg.jp/kegg-bin/show_pathway?map00400/K14455%09%23FFFFFF,red/K00500%09%23FFFFFF,red/K14454%09%23FFFFFF,red/K00815%09%23FFFFFF,red/
chx04614	Renin-angiotensin system	Organismal Systems	Endocrine system	10	23	0.0400936	0.371456	ENSCHIG00000010000,ENSCHIG00000018324,ENSCHIG00000020658,ENSCHIG00000019257,ENSCHIG00000010778,ENSCHIG00000022730,ENSCHIG00000024544,ENSCHIG00000011190,ENSCHIG00000013150,ENSCHIG00000018729	http://www.kegg.jp/kegg-bin/show_pathway?map04614/K01389%09%23FFFFFF,red/K01322%09%23FFFFFF,red/K11140%09%23FFFFFF,red/K01329%09%23FFFFFF,red/K01393%09%23FFFFFF,red/K01285%09%23FFFFFF,red/K11141%09%23FFFFFF,red/K19514%09%23FFFFFF,red/K01325%09%23FFFFFF,red/K09821%09%23FFFFFF,red/
chx05310	Asthma	Human Diseases	Immune diseases	10	23	0.0400936	0.371456	ENSCHIG00000013343,ENSCHIG00000022158,ENSCHIG00000011885,ENSCHIG00000016979,ENSCHIG00000010527,ENSCHIG00000016214,ENSCHIG00000010572,ENSCHIG00000012968,ENSCHIG00000024296,ENSCHIG00000026519	http://www.kegg.jp/kegg-bin/show_pathway?map05310/K03160%09%23FFFFFF,red/K16597%09%23FFFFFF,red/K06752%09%23FFFFFF,red/K08089%09%23FFFFFF,red/K05443%09%23FFFFFF,red/
chx00250	Alanine, aspartate and glutamate metabolism	Metabolism	Amino acid metabolism	14	36	0.0451664	0.38898	ENSCHIG00000024327,ENSCHIG00000001947,ENSCHIG00000022371,ENSCHIG00000013261,ENSCHIG00000022916,ENSCHIG00000021003,ENSCHIG00000008500,ENSCHIG00000025428,ENSCHIG00000013950,ENSCHIG00000016369,ENSCHIG00000017798,ENSCHIG00000013522,ENSCHIG00000016155,ENSCHIG00000027095	http://www.kegg.jp/kegg-bin/show_pathway?map00250/K14592%09%23FFFFFF,red/K14455%09%23FFFFFF,red/K11540%09%23FFFFFF,red/K01580%09%23FFFFFF,red/K00272%09%23FFFFFF,red/K18310%09%23FFFFFF,red/K01915%09%23FFFFFF,red/K00814%09%23FFFFFF,red/K01756%09%23FFFFFF,red/K01425%09%23FFFFFF,red/K00294%09%23FFFFFF,red/K14454%09%23FFFFFF,red/K01953%09%23FFFFFF,red/
chx04114	Oocyte meiosis	Cellular Processes	Cell growth and death	36	111	0.0454925	0.38898	ENSCHIG00000015771,ENSCHIG00000026047,ENSCHIG00000025843,ENSCHIG00000025558,ENSCHIG00000024391,ENSCHIG00000023636,ENSCHIG00000019239,ENSCHIG00000004688,ENSCHIG00000021765,ENSCHIG00000022418,ENSCHIG00000018863,ENSCHIG00000020500,ENSCHIG00000013739,ENSCHIG00000016955,ENSCHIG00000025051,ENSCHIG00000022582,ENSCHIG00000026682,ENSCHIG00000011030,ENSCHIG00000021340,ENSCHIG00000027118,ENSCHIG00000004602,…	http://www.kegg.jp/kegg-bin/show_pathway?map04114/K03362%09%23FFFFFF,red/K04382%09%23FFFFFF,red/K05861%09%23FFFFFF,red/K04368%09%23FFFFFF,red/K08694%09%23FFFFFF,red/K08041%09%23FFFFFF,red/K11580%09%23FFFFFF,red/K05459%09%23FFFFFF,red/K03349%09%23FFFFFF,red/K03351%09%23FFFFFF,red/K06626%09%23FFFFFF,red/K04515%09%23FFFFFF,red/K10292%09%23FFFFFF,red/K08556%09%23FFFFFF,red/K16198%09%23FFFFFF,red/K062…
chx04928	Parathyroid hormone synthesis, secretion and action	Organismal Systems	Endocrine system	34	104	0.0456897	0.38898	ENSCHIG00000015014,ENSCHIG00000025038,ENSCHIG00000026047,ENSCHIG00000007602,ENSCHIG00000021039,ENSCHIG00000024391,ENSCHIG00000023493,ENSCHIG00000016322,ENSCHIG00000017917,ENSCHIG00000020547,ENSCHIG00000020219,ENSCHIG00000017295,ENSCHIG00000012843,ENSCHIG00000025384,ENSCHIG00000007526,ENSCHIG00000021340,ENSCHIG00000023586,ENSCHIG00000018100,ENSCHIG00000006250,ENSCHIG00000022244,ENSCHIG00000016099,…	http://www.kegg.jp/kegg-bin/show_pathway?map04928/K22608%09%23FFFFFF,red/K04379%09%23FFFFFF,red/K17895%09%23FFFFFF,red/K07436%09%23FFFFFF,red/K08523%09%23FFFFFF,red/K04368%09%23FFFFFF,red/K04454%09%23FFFFFF,red/K05858%09%23FFFFFF,red/K13293%09%23FFFFFF,red/K08041%09%23FFFFFF,red/K16834%09%23FFFFFF,red/K05261%09%23FFFFFF,red/K12330%09%23FFFFFF,red/K08558%09%23FFFFFF,red/K04361%09%23FFFFFF,red/K088…
chx04727	GABAergic synapse	Organismal Systems	Nervous system	27	80	0.0482032	0.390775	ENSCHIG00000015518,ENSCHIG00000010532,ENSCHIG00000026047,ENSCHIG00000013352,ENSCHIG00000012437,ENSCHIG00000024391,ENSCHIG00000001165,ENSCHIG00000019362,ENSCHIG00000023867,ENSCHIG00000022523,ENSCHIG00000026628,ENSCHIG00000013304,ENSCHIG00000000197,ENSCHIG00000017957,ENSCHIG00000017883,ENSCHIG00000024549,ENSCHIG00000021003,ENSCHIG00000008500,ENSCHIG00000016993,ENSCHIG00000025428,ENSCHIG00000023089,…	http://www.kegg.jp/kegg-bin/show_pathway?map04727/K14992%09%23FFFFFF,red/K04534%09%23FFFFFF,red/K05034%09%23FFFFFF,red/K14990%09%23FFFFFF,red/K05190%09%23FFFFFF,red/K08041%09%23FFFFFF,red/K08341%09%23FFFFFF,red/K07826%09%23FFFFFF,red/K13576%09%23FFFFFF,red/K08042%09%23FFFFFF,red/K05186%09%23FFFFFF,red/K01580%09%23FFFFFF,red/K15374%09%23FFFFFF,red/K08048%09%23FFFFFF,red/K01915%09%23FFFFFF,red/K051…
chx05200	Pathways in cancer	Human Diseases	Cancers: Overview	140	496	0.048987	0.390775	ENSCHIG00000010534,ENSCHIG00000013686,ENSCHIG00000024684,ENSCHIG00000021782,ENSCHIG00000010532,ENSCHIG00000010998,ENSCHIG00000011953,ENSCHIG00000015143,ENSCHIG00000006089,ENSCHIG00000013549,ENSCHIG00000022793,ENSCHIG00000016012,ENSCHIG00000014133,ENSCHIG00000026047,ENSCHIG00000009142,ENSCHIG00000026831,ENSCHIG00000008069,ENSCHIG00000024391,ENSCHIG00000017807,ENSCHIG00000011819,ENSCHIG00000018026,…	http://www.kegg.jp/kegg-bin/show_pathway?map05200/K02376%09%23FFFFFF,red/K01384%09%23FFFFFF,red/K04503%09%23FFFFFF,red/K06054%09%23FFFFFF,red/K12361%09%23FFFFFF,red/K06624%09%23FFFFFF,red/K01398%09%23FFFFFF,red/K03511%09%23FFFFFF,red/K11224%09%23FFFFFF,red/K06487%09%23FFFFFF,red/K01357%09%23FFFFFF,red/K06626%09%23FFFFFF,red/K07201%09%23FFFFFF,red/K08042%09%23FFFFFF,red/K04389%09%23FFFFFF,red/K040…

## Sheet: OS vs SF
PathwayID	Pathway	Level1	Level2	list_number	total_number	Pvalue	FDR	Gene	URL
chx05202	Transcriptional misregulation in cancer	Human Diseases	Cancers: Overview	57	178	0.000334647	0.0992507	ENSCHIG00000015262,ENSCHIG00000014555,ENSCHIG00000000814,ENSCHIG00000025141,ENSCHIG00000027141,ENSCHIG00000006089,ENSCHIG00000017436,ENSCHIG00000017882,ENSCHIG00000016012,ENSCHIG00000012291,ENSCHIG00000000480,ENSCHIG00000020142,ENSCHIG00000019761,ENSCHIG00000008989,ENSCHIG00000016245,ENSCHIG00000027207,ENSCHIG00000020860,ENSCHIG00000024086,ENSCHIG00000011281,ENSCHIG00000022679,ENSCHIG00000006086,…	http://www.kegg.jp/kegg-bin/show_pathway?map05202/K01353%09%23FFFFFF,red/K15612%09%23FFFFFF,red/K11459%09%23FFFFFF,red/K15613%09%23FFFFFF,red/K09105%09%23FFFFFF,red/K06067%09%23FFFFFF,red/K11313%09%23FFFFFF,red/K09355%09%23FFFFFF,red/K15616%09%23FFFFFF,red/K06624%09%23FFFFFF,red/K03511%09%23FFFFFF,red/K01348%09%23FFFFFF,red/K15379%09%23FFFFFF,red/K15619%09%23FFFFFF,red/K03211%09%23FFFFFF,red/K072…
chx04390	Hippo signaling pathway	Environmental Information Processing	Signal transduction	47	144	0.00067165	0.0992507	ENSCHIG00000010534,ENSCHIG00000015847,ENSCHIG00000021782,ENSCHIG00000001922,ENSCHIG00000015771,ENSCHIG00000026676,ENSCHIG00000025253,ENSCHIG00000010429,ENSCHIG00000011122,ENSCHIG00000010169,ENSCHIG00000024410,ENSCHIG00000011956,ENSCHIG00000022853,ENSCHIG00000017240,ENSCHIG00000016344,ENSCHIG00000021859,ENSCHIG00000019181,ENSCHIG00000019958,ENSCHIG00000011281,ENSCHIG00000023636,ENSCHIG00000012951,…	http://www.kegg.jp/kegg-bin/show_pathway?map04390/K09782%09%23FFFFFF,red/K02376%09%23FFFFFF,red/K01384%09%23FFFFFF,red/K12076%09%23FFFFFF,red/K04503%09%23FFFFFF,red/K13578%09%23FFFFFF,red/K04680%09%23FFFFFF,red/K00572%09%23FFFFFF,red/K01357%09%23FFFFFF,red/K16621%09%23FFFFFF,red/K10151%09%23FFFFFF,red/K16198%09%23FFFFFF,red/K16798%09%23FFFFFF,red/K05706%09%23FFFFFF,red/K16823%09%23FFFFFF,red/K101…
chx04640	Hematopoietic cell lineage	Organismal Systems	Immune system	32	90	0.000948255	0.0992507	ENSCHIG00000010000,ENSCHIG00000015355,ENSCHIG00000027141,ENSCHIG00000006089,ENSCHIG00000012291,ENSCHIG00000019338,ENSCHIG00000022287,ENSCHIG00000018324,ENSCHIG00000025211,ENSCHIG00000027016,ENSCHIG00000024086,ENSCHIG00000020870,ENSCHIG00000010527,ENSCHIG00000014503,ENSCHIG00000016214,ENSCHIG00000014931,ENSCHIG00000021491,ENSCHIG00000003874,ENSCHIG00000024144,ENSCHIG00000025069,ENSCHIG00000022411,…	http://www.kegg.jp/kegg-bin/show_pathway?map04640/K01389%09%23FFFFFF,red/K06256%09%23FFFFFF,red/K05461%09%23FFFFFF,red/K04737%09%23FFFFFF,red/K11140%09%23FFFFFF,red/K06454%09%23FFFFFF,red/K06466%09%23FFFFFF,red/K06474%09%23FFFFFF,red/K04387%09%23FFFFFF,red/K04012%09%23FFFFFF,red/K06467%09%23FFFFFF,red/K06448%09%23FFFFFF,red/K06483%09%23FFFFFF,red/K06498%09%23FFFFFF,red/K06460%09%23FFFFFF,red/K050…
chx05205	Proteoglycans in cancer	Human Diseases	Cancers: Overview	56	183	0.00127637	0.100195	ENSCHIG00000008805,ENSCHIG00000010534,ENSCHIG00000003071,ENSCHIG00000024684,ENSCHIG00000021782,ENSCHIG00000026676,ENSCHIG00000000480,ENSCHIG00000017634,ENSCHIG00000019539,ENSCHIG00000023831,ENSCHIG00000022853,ENSCHIG00000026831,ENSCHIG00000016099,ENSCHIG00000017240,ENSCHIG00000024391,ENSCHIG00000012380,ENSCHIG00000016932,ENSCHIG00000010155,ENSCHIG00000021491,ENSCHIG00000007017,ENSCHIG00000022969,…	http://www.kegg.jp/kegg-bin/show_pathway?map05205/K02376%09%23FFFFFF,red/K05425%09%23FFFFFF,red/K11988%09%23FFFFFF,red/K10380%09%23FFFFFF,red/K01384%09%23FFFFFF,red/K07830%09%23FFFFFF,red/K04503%09%23FFFFFF,red/K07965%09%23FFFFFF,red/K05448%09%23FFFFFF,red/K08523%09%23FFFFFF,red/K12958%09%23FFFFFF,red/K16866%09%23FFFFFF,red/K07831%09%23FFFFFF,red/K01398%09%23FFFFFF,red/K17457%09%23FFFFFF,red/K005…
chx04514	Cell adhesion molecules (CAMs)	Environmental Information Processing	Signaling molecules and interaction	43	136	0.00223228	0.114051	ENSCHIG00000015573,ENSCHIG00000005650,ENSCHIG00000024508,ENSCHIG00000015921,ENSCHIG00000013038,ENSCHIG00000022411,ENSCHIG00000017645,ENSCHIG00000024573,ENSCHIG00000013329,ENSCHIG00000026297,ENSCHIG00000015025,ENSCHIG00000006308,ENSCHIG00000012390,ENSCHIG00000019338,ENSCHIG00000009357,ENSCHIG00000009485,ENSCHIG00000009839,ENSCHIG00000017512,ENSCHIG00000010572,ENSCHIG00000021886,ENSCHIG00000010446,…	http://www.kegg.jp/kegg-bin/show_pathway?map04514/K06760%09%23FFFFFF,red/K06474%09%23FFFFFF,red/K06787%09%23FFFFFF,red/K06087%09%23FFFFFF,red/K06487%09%23FFFFFF,red/K05718%09%23FFFFFF,red/K06781%09%23FFFFFF,red/K06483%09%23FFFFFF,red/K16336%09%23FFFFFF,red/K06770%09%23FFFFFF,red/K06766%09%23FFFFFF,red/K06780%09%23FFFFFF,red/K06496%09%23FFFFFF,red/K06584%09%23FFFFFF,red/K16337%09%23FFFFFF,red/K067…
chx04350	TGF-beta signaling pathway	Environmental Information Processing	Signal transduction	30	87	0.00232941	0.114051	ENSCHIG00000001922,ENSCHIG00000020094,ENSCHIG00000010429,ENSCHIG00000015412,ENSCHIG00000016099,ENSCHIG00000019181,ENSCHIG00000019958,ENSCHIG00000011281,ENSCHIG00000024360,ENSCHIG00000023636,ENSCHIG00000011164,ENSCHIG00000010484,ENSCHIG00000018417,ENSCHIG00000012951,ENSCHIG00000024398,ENSCHIG00000016132,ENSCHIG00000018030,ENSCHIG00000015150,ENSCHIG00000014806,ENSCHIG00000026263,ENSCHIG00000017293,…	http://www.kegg.jp/kegg-bin/show_pathway?map04350/K04514%09%23FFFFFF,red/K04382%09%23FFFFFF,red/K13567%09%23FFFFFF,red/K04660%09%23FFFFFF,red/K13578%09%23FFFFFF,red/K10162%09%23FFFFFF,red/K04663%09%23FFFFFF,red/K04688%09%23FFFFFF,red/K04680%09%23FFFFFF,red/K04686%09%23FFFFFF,red/K04662%09%23FFFFFF,red/K16621%09%23FFFFFF,red/K13377%09%23FFFFFF,red/K04661%09%23FFFFFF,red/K19631%09%23FFFFFF,red/K176…
chx05219	Bladder cancer	Human Diseases	Cancers: Specific types	16	38	0.00254254	0.114051	ENSCHIG00000010534,ENSCHIG00000010662,ENSCHIG00000020142,ENSCHIG00000016099,ENSCHIG00000018026,ENSCHIG00000013443,ENSCHIG00000007326,ENSCHIG00000017680,ENSCHIG00000010427,ENSCHIG00000004374,ENSCHIG00000016293,ENSCHIG00000020547,ENSCHIG00000009242,ENSCHIG00000017641,ENSCHIG00000022689,ENSCHIG00000021340	http://www.kegg.jp/kegg-bin/show_pathway?map05219/K01388%09%23FFFFFF,red/K04371%09%23FFFFFF,red/K04503%09%23FFFFFF,red/K05448%09%23FFFFFF,red/K08523%09%23FFFFFF,red/K04368%09%23FFFFFF,red/K06618%09%23FFFFFF,red/K16857%09%23FFFFFF,red/K09389%09%23FFFFFF,red/K01398%09%23FFFFFF,red/K04361%09%23FFFFFF,red/K08803%09%23FFFFFF,red/K10030%09%23FFFFFF,red/K06620%09%23FFFFFF,red/K19520%09%23FFFFFF,red/
chx05144	Malaria	Human Diseases	Infectious diseases: Parasitic	19	49	0.00326543	0.128168	ENSCHIG00000005650,ENSCHIG00000001922,ENSCHIG00000011749,ENSCHIG00000024573,ENSCHIG00000022793,ENSCHIG00000012291,ENSCHIG00000020142,ENSCHIG00000020870,ENSCHIG00000009896,ENSCHIG00000015573,ENSCHIG00000025069,ENSCHIG00000012390,ENSCHIG00000009839,ENSCHIG00000016627,ENSCHIG00000021886,ENSCHIG00000017641,ENSCHIG00000013803,ENSCHIG00000024296,ENSCHIG00000022660	http://www.kegg.jp/kegg-bin/show_pathway?map05144/K05406%09%23FFFFFF,red/K06494%09%23FFFFFF,red/K03160%09%23FFFFFF,red/K04659%09%23FFFFFF,red/K05718%09%23FFFFFF,red/K13377%09%23FFFFFF,red/K16336%09%23FFFFFF,red/K06259%09%23FFFFFF,red/K16857%09%23FFFFFF,red/K05405%09%23FFFFFF,red/K06543%09%23FFFFFF,red/K06496%09%23FFFFFF,red/K06728%09%23FFFFFF,red/K13376%09%23FFFFFF,red/K06527%09%23FFFFFF,red/K100…
chx04110	Cell cycle	Cellular Processes	Cell growth and death	39	124	0.00385355	0.134446	ENSCHIG00000010534,ENSCHIG00000013870,ENSCHIG00000025431,ENSCHIG00000001922,ENSCHIG00000015771,ENSCHIG00000027136,ENSCHIG00000010662,ENSCHIG00000012895,ENSCHIG00000027118,ENSCHIG00000016012,ENSCHIG00000020423,ENSCHIG00000004602,ENSCHIG00000011442,ENSCHIG00000023583,ENSCHIG00000019181,ENSCHIG00000014573,ENSCHIG00000011397,ENSCHIG00000024742,ENSCHIG00000012528,ENSCHIG00000007326,ENSCHIG00000014824,…	http://www.kegg.jp/kegg-bin/show_pathway?map04110/K04503%09%23FFFFFF,red/K02210%09%23FFFFFF,red/K06067%09%23FFFFFF,red/K06639%09%23FFFFFF,red/K06618%09%23FFFFFF,red/K06624%09%23FFFFFF,red/K03351%09%23FFFFFF,red/K06626%09%23FFFFFF,red/K06620%09%23FFFFFF,red/K10151%09%23FFFFFF,red/K16198%09%23FFFFFF,red/K02209%09%23FFFFFF,red/K16197%09%23FFFFFF,red/K12456%09%23FFFFFF,red/K06627%09%23FFFFFF,red/K066…
chx04940	Type I diabetes mellitus	Human Diseases	Endocrine and metabolic diseases	19	53	0.00875467	0.274897	ENSCHIG00000014555,ENSCHIG00000022793,ENSCHIG00000025090,ENSCHIG00000016245,ENSCHIG00000010527,ENSCHIG00000021003,ENSCHIG00000016932,ENSCHIG00000016214,ENSCHIG00000000135,ENSCHIG00000018892,ENSCHIG00000017798,ENSCHIG00000004382,ENSCHIG00000010572,ENSCHIG00000025576,ENSCHIG00000022754,ENSCHIG00000022158,ENSCHIG00000026519,ENSCHIG00000012657,ENSCHIG00000020761	http://www.kegg.jp/kegg-bin/show_pathway?map04940/K01353%09%23FFFFFF,red/K05425%09%23FFFFFF,red/K04389%09%23FFFFFF,red/K06751%09%23FFFFFF,red/K01294%09%23FFFFFF,red/K01580%09%23FFFFFF,red/K07817%09%23FFFFFF,red/K05406%09%23FFFFFF,red/K04077%09%23FFFFFF,red/K19863%09%23FFFFFF,red/K06752%09%23FFFFFF,red/K07818%09%23FFFFFF,red/
chx05224	Breast cancer	Human Diseases	Cancers: Specific types	41	141	0.0134517	0.383985	ENSCHIG00000012980,ENSCHIG00000010534,ENSCHIG00000024886,ENSCHIG00000021782,ENSCHIG00000015143,ENSCHIG00000020738,ENSCHIG00000010662,ENSCHIG00000015014,ENSCHIG00000022287,ENSCHIG00000022853,ENSCHIG00000016099,ENSCHIG00000017240,ENSCHIG00000017929,ENSCHIG00000013670,ENSCHIG00000020538,ENSCHIG00000007326,ENSCHIG00000012892,ENSCHIG00000021765,ENSCHIG00000018863,ENSCHIG00000016621,ENSCHIG00000014632,…	http://www.kegg.jp/kegg-bin/show_pathway?map05224/K02376%09%23FFFFFF,red/K01384%09%23FFFFFF,red/K04503%09%23FFFFFF,red/K06054%09%23FFFFFF,red/K06618%09%23FFFFFF,red/K03511%09%23FFFFFF,red/K00572%09%23FFFFFF,red/K01357%09%23FFFFFF,red/K06620%09%23FFFFFF,red/K08556%09%23FFFFFF,red/K05097%09%23FFFFFF,red/K04358%09%23FFFFFF,red/K08957%09%23FFFFFF,red/K04379%09%23FFFFFF,red/K06051%09%23FFFFFF,red/K043…
chx04810	Regulation of actin cytoskeleton	Cellular Processes	Cell motility	55	201	0.0172549	0.418531	ENSCHIG00000015262,ENSCHIG00000012119,ENSCHIG00000012980,ENSCHIG00000024886,ENSCHIG00000003071,ENSCHIG00000015143,ENSCHIG00000026676,ENSCHIG00000023587,ENSCHIG00000020738,ENSCHIG00000017258,ENSCHIG00000010259,ENSCHIG00000023615,ENSCHIG00000019338,ENSCHIG00000017634,ENSCHIG00000019539,ENSCHIG00000026831,ENSCHIG00000016099,ENSCHIG00000008115,ENSCHIG00000016281,ENSCHIG00000020573,ENSCHIG00000011155,…	http://www.kegg.jp/kegg-bin/show_pathway?map04810/K07830%09%23FFFFFF,red/K05747%09%23FFFFFF,red/K07831%09%23FFFFFF,red/K00920%09%23FFFFFF,red/K06487%09%23FFFFFF,red/K17457%09%23FFFFFF,red/K05627%09%23FFFFFF,red/K05753%09%23FFFFFF,red/K05718%09%23FFFFFF,red/K05086%09%23FFFFFF,red/K05768%09%23FFFFFF,red/K06483%09%23FFFFFF,red/K05742%09%23FFFFFF,red/K06588%09%23FFFFFF,red/K04358%09%23FFFFFF,red/K009…
chx04114	Oocyte meiosis	Cellular Processes	Cell growth and death	33	111	0.0178998	0.418531	ENSCHIG00000015771,ENSCHIG00000027118,ENSCHIG00000026047,ENSCHIG00000025843,ENSCHIG00000004602,ENSCHIG00000016099,ENSCHIG00000024391,ENSCHIG00000024549,ENSCHIG00000019958,ENSCHIG00000011397,ENSCHIG00000023636,ENSCHIG00000010155,ENSCHIG00000024742,ENSCHIG00000022969,ENSCHIG00000004688,ENSCHIG00000021765,ENSCHIG00000022418,ENSCHIG00000018863,ENSCHIG00000024453,ENSCHIG00000020500,ENSCHIG00000013739,…	http://www.kegg.jp/kegg-bin/show_pathway?map04114/K03362%09%23FFFFFF,red/K04382%09%23FFFFFF,red/K05861%09%23FFFFFF,red/K04368%09%23FFFFFF,red/K08041%09%23FFFFFF,red/K11580%09%23FFFFFF,red/K03349%09%23FFFFFF,red/K05459%09%23FFFFFF,red/K03351%09%23FFFFFF,red/K06626%09%23FFFFFF,red/K04515%09%23FFFFFF,red/K10292%09%23FFFFFF,red/K08556%09%23FFFFFF,red/K16198%09%23FFFFFF,red/K08042%09%23FFFFFF,red/K062…
chx00230	Purine metabolism	Metabolism	Nucleotide metabolism	37	128	0.0199357	0.418531	ENSCHIG00000017608,ENSCHIG00000026804,ENSCHIG00000012596,ENSCHIG00000026605,ENSCHIG00000026047,ENSCHIG00000016056,ENSCHIG00000026200,ENSCHIG00000025470,ENSCHIG00000015307,ENSCHIG00000023222,ENSCHIG00000024549,ENSCHIG00000025212,ENSCHIG00000020346,ENSCHIG00000021563,ENSCHIG00000009802,ENSCHIG00000015745,ENSCHIG00000018799,ENSCHIG00000007800,ENSCHIG00000000508,ENSCHIG00000016873,ENSCHIG00000016369,…	http://www.kegg.jp/kegg-bin/show_pathway?map00230/K00939%09%23FFFFFF,red/K00893%09%23FFFFFF,red/K13293%09%23FFFFFF,red/K10808%09%23FFFFFF,red/K12304%09%23FFFFFF,red/K01514%09%23FFFFFF,red/K00873%09%23FFFFFF,red/K08042%09%23FFFFFF,red/K12305%09%23FFFFFF,red/K01518%09%23FFFFFF,red/K01490%09%23FFFFFF,red/K13988%09%23FFFFFF,red/K01487%09%23FFFFFF,red/K12320%09%23FFFFFF,red/K00088%09%23FFFFFF,red/K015…
chx05323	Rheumatoid arthritis	Human Diseases	Immune diseases	26	84	0.0199935	0.418531	ENSCHIG00000010427,ENSCHIG00000008805,ENSCHIG00000008042,ENSCHIG00000022158,ENSCHIG00000010527,ENSCHIG00000001922,ENSCHIG00000025384,ENSCHIG00000016214,ENSCHIG00000016688,ENSCHIG00000024394,ENSCHIG00000026519,ENSCHIG00000017292,ENSCHIG00000015014,ENSCHIG00000012390,ENSCHIG00000027124,ENSCHIG00000012291,ENSCHIG00000020142,ENSCHIG00000020509,ENSCHIG00000022679,ENSCHIG00000016793,ENSCHIG00000010572,…	http://www.kegg.jp/kegg-bin/show_pathway?map05323/K02147%09%23FFFFFF,red/K12499%09%23FFFFFF,red/K04379%09%23FFFFFF,red/K05448%09%23FFFFFF,red/K14379%09%23FFFFFF,red/K02154%09%23FFFFFF,red/K02145%09%23FFFFFF,red/K05718%09%23FFFFFF,red/K13377%09%23FFFFFF,red/K01388%09%23FFFFFF,red/K05453%09%23FFFFFF,red/K05408%09%23FFFFFF,red/K05473%09%23FFFFFF,red/K01394%09%23FFFFFF,red/K05465%09%23FFFFFF,red/K013…
chx00430	Taurine and hypotaurine metabolism	Metabolism	Metabolism of other amino acids	6	12	0.0241209	0.429534	ENSCHIG00000021003,ENSCHIG00000000443,ENSCHIG00000026280,ENSCHIG00000017798,ENSCHIG00000015633,ENSCHIG00000021041	http://www.kegg.jp/kegg-bin/show_pathway?map00430/K01580%09%23FFFFFF,red/K18592%09%23FFFFFF,red/K18966%09%23FFFFFF,red/K00456%09%23FFFFFF,red/K01594%09%23FFFFFF,red/
chx05206	MicroRNAs in cancer	Human Diseases	Cancers: Overview	38	134	0.0249423	0.429534	ENSCHIG00000015262,ENSCHIG00000010534,ENSCHIG00000024684,ENSCHIG00000000814,ENSCHIG00000010662,ENSCHIG00000022614,ENSCHIG00000016012,ENSCHIG00000000480,ENSCHIG00000019539,ENSCHIG00000009392,ENSCHIG00000008500,ENSCHIG00000024742,ENSCHIG00000021491,ENSCHIG00000016385,ENSCHIG00000018225,ENSCHIG00000016132,ENSCHIG00000007326,ENSCHIG00000020459,ENSCHIG00000016700,ENSCHIG00000014206,ENSCHIG00000025136,…	http://www.kegg.jp/kegg-bin/show_pathway?map05206/K04503%09%23FFFFFF,red/K18050%09%23FFFFFF,red/K11459%09%23FFFFFF,red/K05448%09%23FFFFFF,red/K17460%09%23FFFFFF,red/K16866%09%23FFFFFF,red/K06624%09%23FFFFFF,red/K01348%09%23FFFFFF,red/K06626%09%23FFFFFF,red/K15379%09%23FFFFFF,red/K06620%09%23FFFFFF,red/K01116%09%23FFFFFF,red/K10151%09%23FFFFFF,red/K06252%09%23FFFFFF,red/K05658%09%23FFFFFF,red/K072…
chx05200	Pathways in cancer	Human Diseases	Cancers: Overview	122	496	0.0252935	0.429534	ENSCHIG00000015262,ENSCHIG00000012980,ENSCHIG00000010534,ENSCHIG00000024886,ENSCHIG00000024684,ENSCHIG00000021782,ENSCHIG00000019373,ENSCHIG00000010532,ENSCHIG00000011953,ENSCHIG00000001922,ENSCHIG00000018100,ENSCHIG00000015143,ENSCHIG00000003232,ENSCHIG00000020738,ENSCHIG00000010662,ENSCHIG00000026600,ENSCHIG00000006089,ENSCHIG00000013549,ENSCHIG00000026143,ENSCHIG00000022793,ENSCHIG00000016012,…	http://www.kegg.jp/kegg-bin/show_pathway?map05200/K02376%09%23FFFFFF,red/K01384%09%23FFFFFF,red/K04503%09%23FFFFFF,red/K06054%09%23FFFFFF,red/K06624%09%23FFFFFF,red/K01398%09%23FFFFFF,red/K03511%09%23FFFFFF,red/K11224%09%23FFFFFF,red/K06487%09%23FFFFFF,red/K01357%09%23FFFFFF,red/K06626%09%23FFFFFF,red/K07201%09%23FFFFFF,red/K08042%09%23FFFFFF,red/K04389%09%23FFFFFF,red/K04079%09%23FFFFFF,red/K100…
chx00250	Alanine, aspartate and glutamate metabolism	Metabolism	Amino acid metabolism	13	36	0.0259909	0.429534	ENSCHIG00000021003,ENSCHIG00000008500,ENSCHIG00000024327,ENSCHIG00000025428,ENSCHIG00000001947,ENSCHIG00000022371,ENSCHIG00000016369,ENSCHIG00000017798,ENSCHIG00000013261,ENSCHIG00000013522,ENSCHIG00000016155,ENSCHIG00000027095,ENSCHIG00000022916	http://www.kegg.jp/kegg-bin/show_pathway?map00250/K14592%09%23FFFFFF,red/K14455%09%23FFFFFF,red/K11540%09%23FFFFFF,red/K01580%09%23FFFFFF,red/K00272%09%23FFFFFF,red/K01915%09%23FFFFFF,red/K18310%09%23FFFFFF,red/K00814%09%23FFFFFF,red/K01756%09%23FFFFFF,red/K01425%09%23FFFFFF,red/K00294%09%23FFFFFF,red/K14454%09%23FFFFFF,red/
chx04015	Rap1 signaling pathway	Environmental Information Processing	Signal transduction	52	195	0.0319852	0.473326	ENSCHIG00000012980,ENSCHIG00000015262,ENSCHIG00000024886,ENSCHIG00000024684,ENSCHIG00000014546,ENSCHIG00000018100,ENSCHIG00000015143,ENSCHIG00000026676,ENSCHIG00000020738,ENSCHIG00000013549,ENSCHIG00000022287,ENSCHIG00000026047,ENSCHIG00000016099,ENSCHIG00000011782,ENSCHIG00000025211,ENSCHIG00000017883,ENSCHIG00000021859,ENSCHIG00000024549,ENSCHIG00000023493,ENSCHIG00000006477,ENSCHIG00000025560,…	http://www.kegg.jp/kegg-bin/show_pathway?map04015/K05461%09%23FFFFFF,red/K04534%09%23FFFFFF,red/K05448%09%23FFFFFF,red/K07831%09%23FFFFFF,red/K05858%09%23FFFFFF,red/K17697%09%23FFFFFF,red/K08018%09%23FFFFFF,red/K04680%09%23FFFFFF,red/K04351%09%23FFFFFF,red/K05098%09%23FFFFFF,red/K04145%09%23FFFFFF,red/K05718%09%23FFFFFF,red/K01116%09%23FFFFFF,red/K08042%09%23FFFFFF,red/K05097%09%23FFFFFF,red/K054…
chx00860	Porphyrin and chlorophyll metabolism	Metabolism	Metabolism of cofactors and vitamins	13	37	0.0325985	0.473326	ENSCHIG00000020247,ENSCHIG00000020938,ENSCHIG00000002450,ENSCHIG00000020337,ENSCHIG00000016700,ENSCHIG00000021965,ENSCHIG00000022204,ENSCHIG00000010489,ENSCHIG00000010093,ENSCHIG00000021236,ENSCHIG00000003148,ENSCHIG00000026792,ENSCHIG00000022512	http://www.kegg.jp/kegg-bin/show_pathway?map00860/K01698%09%23FFFFFF,red/K01599%09%23FFFFFF,red/K00643%09%23FFFFFF,red/K02257%09%23FFFFFF,red/K00699%09%23FFFFFF,red/K01764%09%23FFFFFF,red/K01885%09%23FFFFFF,red/K01719%09%23FFFFFF,red/K00510%09%23FFFFFF,red/
chx04330	Notch signaling pathway	Environmental Information Processing	Signal transduction	15	45	0.0362756	0.473326	ENSCHIG00000027206,ENSCHIG00000017929,ENSCHIG00000025180,ENSCHIG00000017411,ENSCHIG00000026042,ENSCHIG00000025284,ENSCHIG00000024213,ENSCHIG00000020549,ENSCHIG00000021904,ENSCHIG00000015794,ENSCHIG00000020787,ENSCHIG00000021866,ENSCHIG00000020996,ENSCHIG00000013883,ENSCHIG00000023709	http://www.kegg.jp/kegg-bin/show_pathway?map04330/K06054%09%23FFFFFF,red/K06067%09%23FFFFFF,red/K06058%09%23FFFFFF,red/K06051%09%23FFFFFF,red/K04522%09%23FFFFFF,red/K06052%09%23FFFFFF,red/K06057%09%23FFFFFF,red/K21635%09%23FFFFFF,red/K04505%09%23FFFFFF,red/K05948%09%23FFFFFF,red/K06171%09%23FFFFFF,red/
chx04068	FoxO signaling pathway	Environmental Information Processing	Signal transduction	35	125	0.0363178	0.473326	ENSCHIG00000010534,ENSCHIG00000015518,ENSCHIG00000001922,ENSCHIG00000003232,ENSCHIG00000021227,ENSCHIG00000021932,ENSCHIG00000016012,ENSCHIG00000012291,ENSCHIG00000008795,ENSCHIG00000016099,ENSCHIG00000019181,ENSCHIG00000025789,ENSCHIG00000002533,ENSCHIG00000018863,ENSCHIG00000025318,ENSCHIG00000016621,ENSCHIG00000010215,ENSCHIG00000014206,ENSCHIG00000025136,ENSCHIG00000020547,ENSCHIG00000015381,…	http://www.kegg.jp/kegg-bin/show_pathway?map04068/K17845%09%23FFFFFF,red/K04503%09%23FFFFFF,red/K03781%09%23FFFFFF,red/K04603%09%23FFFFFF,red/K06624%09%23FFFFFF,red/K13302%09%23FFFFFF,red/K08341%09%23FFFFFF,red/K07201%09%23FFFFFF,red/K10151%09%23FFFFFF,red/K15618%09%23FFFFFF,red/K04389%09%23FFFFFF,red/K07200%09%23FFFFFF,red/K07209%09%23FFFFFF,red/K09408%09%23FFFFFF,red/K13376%09%23FFFFFF,red/K045…
chx04550	Signaling pathways regulating pluripotency of stem cells	Cellular Processes	Cellular community - eukaryotes	35	125	0.0363178	0.473326	ENSCHIG00000021782,ENSCHIG00000011396,ENSCHIG00000021756,ENSCHIG00000020094,ENSCHIG00000027207,ENSCHIG00000009142,ENSCHIG00000022853,ENSCHIG00000016099,ENSCHIG00000008069,ENSCHIG00000017240,ENSCHIG00000019181,ENSCHIG00000011281,ENSCHIG00000024360,ENSCHIG00000022961,ENSCHIG00000018417,ENSCHIG00000024398,ENSCHIG00000020538,ENSCHIG00000018863,ENSCHIG00000014806,ENSCHIG00000022513,ENSCHIG00000014632,…	http://www.kegg.jp/kegg-bin/show_pathway?map04550/K02376%09%23FFFFFF,red/K01384%09%23FFFFFF,red/K11459%09%23FFFFFF,red/K13578%09%23FFFFFF,red/K15613%09%23FFFFFF,red/K04680%09%23FFFFFF,red/K00572%09%23FFFFFF,red/K08553%09%23FFFFFF,red/K01357%09%23FFFFFF,red/K17695%09%23FFFFFF,red/K11218%09%23FFFFFF,red/K04676%09%23FFFFFF,red/K05093%09%23FFFFFF,red/K04501%09%23FFFFFF,red/K13567%09%23FFFFFF,red/K184…
chx00040	Pentose and glucuronate interconversions	Metabolism	Carbohydrate metabolism	10	27	0.0405307	0.473326	ENSCHIG00000006250,ENSCHIG00000020031,ENSCHIG00000026975,ENSCHIG00000012061,ENSCHIG00000020938,ENSCHIG00000002450,ENSCHIG00000020337,ENSCHIG00000025120,ENSCHIG00000021965,ENSCHIG00000010489	http://www.kegg.jp/kegg-bin/show_pathway?map00040/K21031%09%23FFFFFF,red/K03331%09%23FFFFFF,red/K13247%09%23FFFFFF,red/K00011%09%23FFFFFF,red/K00699%09%23FFFFFF,red/K14756%09%23FFFFFF,red/
chx05218	Melanoma	Human Diseases	Cancers: Specific types	21	69	0.040647	0.473326	ENSCHIG00000015262,ENSCHIG00000012980,ENSCHIG00000010534,ENSCHIG00000024886,ENSCHIG00000015143,ENSCHIG00000020738,ENSCHIG00000010662,ENSCHIG00000016099,ENSCHIG00000007326,ENSCHIG00000018863,ENSCHIG00000016621,ENSCHIG00000016976,ENSCHIG00000004374,ENSCHIG00000020547,ENSCHIG00000025537,ENSCHIG00000013629,ENSCHIG00000011455,ENSCHIG00000011577,ENSCHIG00000008105,ENSCHIG00000012683,ENSCHIG00000021340	http://www.kegg.jp/kegg-bin/show_pathway?map05218/K04371%09%23FFFFFF,red/K04503%09%23FFFFFF,red/K04368%09%23FFFFFF,red/K06618%09%23FFFFFF,red/K09389%09%23FFFFFF,red/K04402%09%23FFFFFF,red/K03511%09%23FFFFFF,red/K22603%09%23FFFFFF,red/K04358%09%23FFFFFF,red/K05459%09%23FFFFFF,red/K04361%09%23FFFFFF,red/K04359%09%23FFFFFF,red/K06620%09%23FFFFFF,red/
chx04658	Th1 and Th2 cell differentiation	Organismal Systems	Immune system	24	81	0.0407	0.473326	ENSCHIG00000024684,ENSCHIG00000022793,ENSCHIG00000025038,ENSCHIG00000018057,ENSCHIG00000009142,ENSCHIG00000016099,ENSCHIG00000024379,ENSCHIG00000010527,ENSCHIG00000016932,ENSCHIG00000016214,ENSCHIG00000004688,ENSCHIG00000021723,ENSCHIG00000014206,ENSCHIG00000015794,ENSCHIG00000010572,ENSCHIG00000013778,ENSCHIG00000020787,ENSCHIG00000010446,ENSCHIG00000020996,ENSCHIG00000022158,ENSCHIG00000025384,…	http://www.kegg.jp/kegg-bin/show_pathway?map04658/K05425%09%23FFFFFF,red/K05132%09%23FFFFFF,red/K04379%09%23FFFFFF,red/K17895%09%23FFFFFF,red/K06051%09%23FFFFFF,red/K05406%09%23FFFFFF,red/K06052%09%23FFFFFF,red/K21635%09%23FFFFFF,red/K06454%09%23FFFFFF,red/K11224%09%23FFFFFF,red/K05133%09%23FFFFFF,red/K05856%09%23FFFFFF,red/K01116%09%23FFFFFF,red/K05872%09%23FFFFFF,red/K06268%09%23FFFFFF,red/K043…
chx04913	Ovarian steroidogenesis	Organismal Systems	Endocrine system	15	46	0.0437338	0.477554	ENSCHIG00000018113,ENSCHIG00000026047,ENSCHIG00000011782,ENSCHIG00000024391,ENSCHIG00000024549,ENSCHIG00000002159,ENSCHIG00000023353,ENSCHIG00000022151,ENSCHIG00000018863,ENSCHIG00000015158,ENSCHIG00000022859,ENSCHIG00000025617,ENSCHIG00000018180,ENSCHIG00000023502,ENSCHIG00000015206	http://www.kegg.jp/kegg-bin/show_pathway?map04913/K04632%09%23FFFFFF,red/K08042%09%23FFFFFF,red/K05250%09%23FFFFFF,red/K13368%09%23FFFFFF,red/K00512%09%23FFFFFF,red/K08048%09%23FFFFFF,red/K04247%09%23FFFFFF,red/K08041%09%23FFFFFF,red/K05459%09%23FFFFFF,red/K00498%09%23FFFFFF,red/K05498%09%23FFFFFF,red/K08522%09%23FFFFFF,red/K13885%09%23FFFFFF,red/K07408%09%23FFFFFF,red/K04345%09%23FFFFFF,red/
chx04360	Axon guidance	Organismal Systems	Development	45	169	0.0444841	0.477554	ENSCHIG00000003071,ENSCHIG00000024684,ENSCHIG00000020693,ENSCHIG00000012234,ENSCHIG00000023615,ENSCHIG00000021949,ENSCHIG00000026831,ENSCHIG00000016099,ENSCHIG00000008645,ENSCHIG00000021859,ENSCHIG00000019936,ENSCHIG00000015544,ENSCHIG00000020573,ENSCHIG00000000579,ENSCHIG00000010155,ENSCHIG00000014118,ENSCHIG00000022969,ENSCHIG00000017301,ENSCHIG00000016132,ENSCHIG00000012230,ENSCHIG00000004688,…	http://www.kegg.jp/kegg-bin/show_pathway?map04360/K11988%09%23FFFFFF,red/K13578%09%23FFFFFF,red/K06840%09%23FFFFFF,red/K07531%09%23FFFFFF,red/K16621%09%23FFFFFF,red/K05463%09%23FFFFFF,red/K01116%09%23FFFFFF,red/K06724%09%23FFFFFF,red/K06268%09%23FFFFFF,red/K06753%09%23FFFFFF,red/K05765%09%23FFFFFF,red/K06821%09%23FFFFFF,red/K06529%09%23FFFFFF,red/K04352%09%23FFFFFF,red/K05736%09%23FFFFFF,red/K065…
chx05140	Leishmaniasis	Human Diseases	Infectious diseases: Parasitic	20	66	0.0469202	0.477554	ENSCHIG00000001922,ENSCHIG00000027141,ENSCHIG00000022793,ENSCHIG00000019338,ENSCHIG00000016099,ENSCHIG00000015888,ENSCHIG00000010527,ENSCHIG00000012609,ENSCHIG00000016932,ENSCHIG00000016214,ENSCHIG00000008238,ENSCHIG00000010572,ENSCHIG00000013778,ENSCHIG00000022158,ENSCHIG00000025384,ENSCHIG00000026519,ENSCHIG00000017662,ENSCHIG00000014927,ENSCHIG00000019949,ENSCHIG00000022660	http://www.kegg.jp/kegg-bin/show_pathway?map05140/K05425%09%23FFFFFF,red/K05132%09%23FFFFFF,red/K04379%09%23FFFFFF,red/K05406%09%23FFFFFF,red/K03175%09%23FFFFFF,red/K05133%09%23FFFFFF,red/K06483%09%23FFFFFF,red/K13377%09%23FFFFFF,red/K06498%09%23FFFFFF,red/K04403%09%23FFFFFF,red/K04371%09%23FFFFFF,red/K05697%09%23FFFFFF,red/K08012%09%23FFFFFF,red/K06463%09%23FFFFFF,red/K13376%09%23FFFFFF,red/K067…
chx00910	Nitrogen metabolism	Metabolism	Energy metabolism	7	17	0.047147	0.477554	ENSCHIG00000019033,ENSCHIG00000012435,ENSCHIG00000016188,ENSCHIG00000006073,ENSCHIG00000025428,ENSCHIG00000024121,ENSCHIG00000026507	http://www.kegg.jp/kegg-bin/show_pathway?map00910/K01672%09%23FFFFFF,red/K18245%09%23FFFFFF,red/K01915%09%23FFFFFF,red/K18246%09%23FFFFFF,red/

## Sheet: LF vs SF
PathwayID	Pathway	Level1	Level2	list_number	total_number	Pvalue	FDR	Gene	URL
chx05205	Proteoglycans in cancer	Human Diseases	Cancers: Overview	67	183	0.000147124	0.0463442	ENSCHIG00000008805,ENSCHIG00000010534,ENSCHIG00000013686,ENSCHIG00000024684,ENSCHIG00000021782,ENSCHIG00000017634,ENSCHIG00000022248,ENSCHIG00000026831,ENSCHIG00000024391,ENSCHIG00000012380,ENSCHIG00000016932,ENSCHIG00000021491,ENSCHIG00000018030,ENSCHIG00000018863,ENSCHIG00000009327,ENSCHIG00000016131,ENSCHIG00000020547,ENSCHIG00000018353,ENSCHIG00000025051,ENSCHIG00000021550,ENSCHIG00000022226,…	http://www.kegg.jp/kegg-bin/show_pathway?map05205/K05425%09%23FFFFFF,red/K11988%09%23FFFFFF,red/K10380%09%23FFFFFF,red/K02376%09%23FFFFFF,red/K01384%09%23FFFFFF,red/K16865%09%23FFFFFF,red/K07830%09%23FFFFFF,red/K04503%09%23FFFFFF,red/K07965%09%23FFFFFF,red/K05448%09%23FFFFFF,red/K12958%09%23FFFFFF,red/K08523%09%23FFFFFF,red/K16866%09%23FFFFFF,red/K07831%09%23FFFFFF,red/K03685%09%23FFFFFF,red/K013…
chx00061	Fatty acid biosynthesis	Metabolism	Lipid metabolism	9	12	0.000324156	0.0510545	ENSCHIG00000016584,ENSCHIG00000021561,ENSCHIG00000007360,ENSCHIG00000000100,ENSCHIG00000019745,ENSCHIG00000018422,ENSCHIG00000011482,ENSCHIG00000021539,ENSCHIG00000022508	http://www.kegg.jp/kegg-bin/show_pathway?map00061/K00665%09%23FFFFFF,red/K00645%09%23FFFFFF,red/K01897%09%23FFFFFF,red/K15013%09%23FFFFFF,red/K09458%09%23FFFFFF,red/
chx05219	Bladder cancer	Human Diseases	Cancers: Specific types	19	38	0.000569293	0.0597758	ENSCHIG00000010534,ENSCHIG00000013686,ENSCHIG00000018026,ENSCHIG00000013443,ENSCHIG00000007326,ENSCHIG00000017680,ENSCHIG00000004374,ENSCHIG00000020547,ENSCHIG00000021340,ENSCHIG00000010662,ENSCHIG00000020142,ENSCHIG00000016099,ENSCHIG00000022672,ENSCHIG00000023175,ENSCHIG00000010427,ENSCHIG00000016293,ENSCHIG00000009242,ENSCHIG00000017641,ENSCHIG00000022689	http://www.kegg.jp/kegg-bin/show_pathway?map05219/K04503%09%23FFFFFF,red/K04377%09%23FFFFFF,red/K05448%09%23FFFFFF,red/K08523%09%23FFFFFF,red/K04368%09%23FFFFFF,red/K06618%09%23FFFFFF,red/K09389%09%23FFFFFF,red/K01398%09%23FFFFFF,red/K04361%09%23FFFFFF,red/K08845%09%23FFFFFF,red/K06620%09%23FFFFFF,red/K19520%09%23FFFFFF,red/K01388%09%23FFFFFF,red/K07828%09%23FFFFFF,red/K04371%09%23FFFFFF,red/K168…
chx05323	Rheumatoid arthritis	Human Diseases	Immune diseases	34	84	0.000830497	0.0654017	ENSCHIG00000010427,ENSCHIG00000008805,ENSCHIG00000016504,ENSCHIG00000001922,ENSCHIG00000017292,ENSCHIG00000015014,ENSCHIG00000027268,ENSCHIG00000012390,ENSCHIG00000027124,ENSCHIG00000012291,ENSCHIG00000020142,ENSCHIG00000010572,ENSCHIG00000022239,ENSCHIG00000016415,ENSCHIG00000009242,ENSCHIG00000015458,ENSCHIG00000024469,ENSCHIG00000008042,ENSCHIG00000019587,ENSCHIG00000022158,ENSCHIG00000010527,…	http://www.kegg.jp/kegg-bin/show_pathway?map05323/K02147%09%23FFFFFF,red/K05096%09%23FFFFFF,red/K12499%09%23FFFFFF,red/K04379%09%23FFFFFF,red/K04687%09%23FFFFFF,red/K05448%09%23FFFFFF,red/K04519%09%23FFFFFF,red/K14625%09%23FFFFFF,red/K14379%09%23FFFFFF,red/K02154%09%23FFFFFF,red/K05427%09%23FFFFFF,red/K02145%09%23FFFFFF,red/K05718%09%23FFFFFF,red/K13377%09%23FFFFFF,red/K02144%09%23FFFFFF,red/K013…
chx04514	Cell adhesion molecules (CAMs)	Environmental Information Processing	Signaling molecules and interaction	49	136	0.00160029	0.0767526	ENSCHIG00000015573,ENSCHIG00000005650,ENSCHIG00000024508,ENSCHIG00000015921,ENSCHIG00000013038,ENSCHIG00000022411,ENSCHIG00000017645,ENSCHIG00000024573,ENSCHIG00000013329,ENSCHIG00000026297,ENSCHIG00000015025,ENSCHIG00000006308,ENSCHIG00000012390,ENSCHIG00000019338,ENSCHIG00000009357,ENSCHIG00000009485,ENSCHIG00000019886,ENSCHIG00000009839,ENSCHIG00000017512,ENSCHIG00000010572,ENSCHIG00000021886,…	http://www.kegg.jp/kegg-bin/show_pathway?map04514/K06760%09%23FFFFFF,red/K06548%09%23FFFFFF,red/K06474%09%23FFFFFF,red/K06787%09%23FFFFFF,red/K06087%09%23FFFFFF,red/K06487%09%23FFFFFF,red/K05718%09%23FFFFFF,red/K06483%09%23FFFFFF,red/K06781%09%23FFFFFF,red/K16336%09%23FFFFFF,red/K06770%09%23FFFFFF,red/K06766%09%23FFFFFF,red/K06780%09%23FFFFFF,red/K06746%09%23FFFFFF,red/K06496%09%23FFFFFF,red/K065…
chx04640	Hematopoietic cell lineage	Organismal Systems	Immune system	35	90	0.00162519	0.0767526	ENSCHIG00000010000,ENSCHIG00000027141,ENSCHIG00000006089,ENSCHIG00000019338,ENSCHIG00000018324,ENSCHIG00000024086,ENSCHIG00000020870,ENSCHIG00000014503,ENSCHIG00000021491,ENSCHIG00000013343,ENSCHIG00000024144,ENSCHIG00000022411,ENSCHIG00000027124,ENSCHIG00000010446,ENSCHIG00000022158,ENSCHIG00000019537,ENSCHIG00000011708,ENSCHIG00000015355,ENSCHIG00000012291,ENSCHIG00000022287,ENSCHIG00000025211,…	http://www.kegg.jp/kegg-bin/show_pathway?map04640/K01389%09%23FFFFFF,red/K06256%09%23FFFFFF,red/K05461%09%23FFFFFF,red/K04737%09%23FFFFFF,red/K11140%09%23FFFFFF,red/K04519%09%23FFFFFF,red/K06454%09%23FFFFFF,red/K06466%09%23FFFFFF,red/K06474%09%23FFFFFF,red/K04387%09%23FFFFFF,red/K05427%09%23FFFFFF,red/K04012%09%23FFFFFF,red/K06467%09%23FFFFFF,red/K06448%09%23FFFFFF,red/K06483%09%23FFFFFF,red/K064…
chx04350	TGF-beta signaling pathway	Environmental Information Processing	Signal transduction	34	87	0.00170561	0.0767526	ENSCHIG00000013686,ENSCHIG00000011375,ENSCHIG00000015412,ENSCHIG00000019181,ENSCHIG00000000446,ENSCHIG00000011281,ENSCHIG00000023636,ENSCHIG00000011164,ENSCHIG00000018030,ENSCHIG00000015150,ENSCHIG00000016504,ENSCHIG00000009327,ENSCHIG00000011101,ENSCHIG00000017761,ENSCHIG00000016855,ENSCHIG00000009982,ENSCHIG00000019461,ENSCHIG00000022660,ENSCHIG00000001922,ENSCHIG00000020094,ENSCHIG00000010429,…	http://www.kegg.jp/kegg-bin/show_pathway?map04350/K04687%09%23FFFFFF,red/K13578%09%23FFFFFF,red/K10162%09%23FFFFFF,red/K04680%09%23FFFFFF,red/K16621%09%23FFFFFF,red/K17695%09%23FFFFFF,red/K08121%09%23FFFFFF,red/K04676%09%23FFFFFF,red/K04683%09%23FFFFFF,red/K21283%09%23FFFFFF,red/K19383%09%23FFFFFF,red/K13376%09%23FFFFFF,red/K04501%09%23FFFFFF,red/K04514%09%23FFFFFF,red/K13567%09%23FFFFFF,red/K043…
chx05202	Transcriptional misregulation in cancer	Human Diseases	Cancers: Overview	60	178	0.00322393	0.122777	ENSCHIG00000013686,ENSCHIG00000000814,ENSCHIG00000025141,ENSCHIG00000027141,ENSCHIG00000006089,ENSCHIG00000017882,ENSCHIG00000016012,ENSCHIG00000019761,ENSCHIG00000027207,ENSCHIG00000024086,ENSCHIG00000011819,ENSCHIG00000019587,ENSCHIG00000011281,ENSCHIG00000022679,ENSCHIG00000018863,ENSCHIG00000016621,ENSCHIG00000026427,ENSCHIG00000025136,ENSCHIG00000025537,ENSCHIG00000020292,ENSCHIG00000015138,…	http://www.kegg.jp/kegg-bin/show_pathway?map05202/K05096%09%23FFFFFF,red/K15612%09%23FFFFFF,red/K08530%09%23FFFFFF,red/K11459%09%23FFFFFF,red/K15613%09%23FFFFFF,red/K09105%09%23FFFFFF,red/K06067%09%23FFFFFF,red/K09355%09%23FFFFFF,red/K15616%09%23FFFFFF,red/K06624%09%23FFFFFF,red/K03511%09%23FFFFFF,red/K01348%09%23FFFFFF,red/K15379%09%23FFFFFF,red/K15619%09%23FFFFFF,red/K03211%09%23FFFFFF,red/K072…
chx05144	Malaria	Human Diseases	Infectious diseases: Parasitic	21	49	0.00350792	0.122777	ENSCHIG00000005650,ENSCHIG00000001922,ENSCHIG00000011749,ENSCHIG00000024573,ENSCHIG00000012291,ENSCHIG00000020142,ENSCHIG00000024469,ENSCHIG00000016979,ENSCHIG00000020870,ENSCHIG00000009896,ENSCHIG00000015573,ENSCHIG00000016504,ENSCHIG00000025069,ENSCHIG00000012390,ENSCHIG00000009839,ENSCHIG00000016627,ENSCHIG00000021886,ENSCHIG00000017641,ENSCHIG00000013803,ENSCHIG00000024296,ENSCHIG00000022660	http://www.kegg.jp/kegg-bin/show_pathway?map05144/K04687%09%23FFFFFF,red/K04519%09%23FFFFFF,red/K06494%09%23FFFFFF,red/K03160%09%23FFFFFF,red/K04659%09%23FFFFFF,red/K05718%09%23FFFFFF,red/K13377%09%23FFFFFF,red/K05443%09%23FFFFFF,red/K16336%09%23FFFFFF,red/K06259%09%23FFFFFF,red/K16857%09%23FFFFFF,red/K05405%09%23FFFFFF,red/K06543%09%23FFFFFF,red/K06496%09%23FFFFFF,red/K06728%09%23FFFFFF,red/K100…
chx04390	Hippo signaling pathway	Environmental Information Processing	Signal transduction	49	144	0.00593379	0.180749	ENSCHIG00000010534,ENSCHIG00000015847,ENSCHIG00000013686,ENSCHIG00000021782,ENSCHIG00000001922,ENSCHIG00000015771,ENSCHIG00000026676,ENSCHIG00000025253,ENSCHIG00000010429,ENSCHIG00000011122,ENSCHIG00000010169,ENSCHIG00000024410,ENSCHIG00000011956,ENSCHIG00000022853,ENSCHIG00000017240,ENSCHIG00000016344,ENSCHIG00000021859,ENSCHIG00000019181,ENSCHIG00000017090,ENSCHIG00000019958,ENSCHIG00000011281,…	http://www.kegg.jp/kegg-bin/show_pathway?map04390/K09782%09%23FFFFFF,red/K02376%09%23FFFFFF,red/K01384%09%23FFFFFF,red/K12076%09%23FFFFFF,red/K04503%09%23FFFFFF,red/K16687%09%23FFFFFF,red/K13578%09%23FFFFFF,red/K04680%09%23FFFFFF,red/K00572%09%23FFFFFF,red/K01357%09%23FFFFFF,red/K16621%09%23FFFFFF,red/K10151%09%23FFFFFF,red/K16198%09%23FFFFFF,red/K16798%09%23FFFFFF,red/K05706%09%23FFFFFF,red/K168…
chx00040	Pentose and glucuronate interconversions	Metabolism	Carbohydrate metabolism	13	27	0.00631188	0.180749	ENSCHIG00000020031,ENSCHIG00000026975,ENSCHIG00000012061,ENSCHIG00000020938,ENSCHIG00000002450,ENSCHIG00000020337,ENSCHIG00000010489,ENSCHIG00000006250,ENSCHIG00000009526,ENSCHIG00000025120,ENSCHIG00000022816,ENSCHIG00000021965,ENSCHIG00000005900	http://www.kegg.jp/kegg-bin/show_pathway?map00040/K21031%09%23FFFFFF,red/K00002%09%23FFFFFF,red/K03331%09%23FFFFFF,red/K13247%09%23FFFFFF,red/K00011%09%23FFFFFF,red/K14756%09%23FFFFFF,red/K00699%09%23FFFFFF,red/
chx04810	Regulation of actin cytoskeleton	Cellular Processes	Cell motility	64	201	0.0101346	0.26297	ENSCHIG00000015143,ENSCHIG00000023587,ENSCHIG00000023615,ENSCHIG00000019621,ENSCHIG00000019338,ENSCHIG00000017634,ENSCHIG00000026831,ENSCHIG00000017086,ENSCHIG00000020573,ENSCHIG00000011155,ENSCHIG00000022491,ENSCHIG00000000132,ENSCHIG00000024911,ENSCHIG00000022474,ENSCHIG00000026368,ENSCHIG00000020547,ENSCHIG00000013629,ENSCHIG00000017512,ENSCHIG00000021550,ENSCHIG00000011455,ENSCHIG00000024821,…	http://www.kegg.jp/kegg-bin/show_pathway?map04810/K07830%09%23FFFFFF,red/K05747%09%23FFFFFF,red/K07831%09%23FFFFFF,red/K00920%09%23FFFFFF,red/K12330%09%23FFFFFF,red/K06487%09%23FFFFFF,red/K17457%09%23FFFFFF,red/K05627%09%23FFFFFF,red/K05753%09%23FFFFFF,red/K05086%09%23FFFFFF,red/K05718%09%23FFFFFF,red/K05768%09%23FFFFFF,red/K06483%09%23FFFFFF,red/K12756%09%23FFFFFF,red/K07828%09%23FFFFFF,red/K057…
chx04110	Cell cycle	Cellular Processes	Cell growth and death	42	124	0.0112095	0.26297	ENSCHIG00000010534,ENSCHIG00000013686,ENSCHIG00000015771,ENSCHIG00000016012,ENSCHIG00000011442,ENSCHIG00000011819,ENSCHIG00000023583,ENSCHIG00000019181,ENSCHIG00000000446,ENSCHIG00000014573,ENSCHIG00000007326,ENSCHIG00000014824,ENSCHIG00000016621,ENSCHIG00000004374,ENSCHIG00000025136,ENSCHIG00000025537,ENSCHIG00000009780,ENSCHIG00000022660,ENSCHIG00000013870,ENSCHIG00000025431,ENSCHIG00000001922,…	http://www.kegg.jp/kegg-bin/show_pathway?map04110/K04503%09%23FFFFFF,red/K02210%09%23FFFFFF,red/K06067%09%23FFFFFF,red/K06639%09%23FFFFFF,red/K06618%09%23FFFFFF,red/K06624%09%23FFFFFF,red/K03351%09%23FFFFFF,red/K06626%09%23FFFFFF,red/K06620%09%23FFFFFF,red/K10151%09%23FFFFFF,red/K16198%09%23FFFFFF,red/K02209%09%23FFFFFF,red/K16197%09%23FFFFFF,red/K04683%09%23FFFFFF,red/K06627%09%23FFFFFF,red/K066…
chx04066	HIF-1 signaling pathway	Environmental Information Processing	Signal transduction	34	97	0.0122176	0.26297	ENSCHIG00000024684,ENSCHIG00000024851,ENSCHIG00000016012,ENSCHIG00000019587,ENSCHIG00000010678,ENSCHIG00000016322,ENSCHIG00000021560,ENSCHIG00000011883,ENSCHIG00000018863,ENSCHIG00000016504,ENSCHIG00000025017,ENSCHIG00000009327,ENSCHIG00000016700,ENSCHIG00000020547,ENSCHIG00000013778,ENSCHIG00000025051,ENSCHIG00000021340,ENSCHIG00000023423,ENSCHIG00000025145,ENSCHIG00000012291,ENSCHIG00000016099,…	http://www.kegg.jp/kegg-bin/show_pathway?map04066/K04372%09%23FFFFFF,red/K05096%09%23FFFFFF,red/K05132%09%23FFFFFF,red/K04687%09%23FFFFFF,red/K05448%09%23FFFFFF,red/K14736%09%23FFFFFF,red/K04368%09%23FFFFFF,red/K00844%09%23FFFFFF,red/K04688%09%23FFFFFF,red/K06624%09%23FFFFFF,red/K00161%09%23FFFFFF,red/K03159%09%23FFFFFF,red/K05133%09%23FFFFFF,red/K16366%09%23FFFFFF,red/K05459%09%23FFFFFF,red/K043…
chx00430	Taurine and hypotaurine metabolism	Metabolism	Metabolism of other amino acids	7	12	0.0125224	0.26297	ENSCHIG00000015633,ENSCHIG00000021041,ENSCHIG00000023150,ENSCHIG00000021003,ENSCHIG00000000443,ENSCHIG00000026280,ENSCHIG00000017798	http://www.kegg.jp/kegg-bin/show_pathway?map00430/K00681%09%23FFFFFF,red/K01580%09%23FFFFFF,red/K18592%09%23FFFFFF,red/K18966%09%23FFFFFF,red/K00456%09%23FFFFFF,red/K01594%09%23FFFFFF,red/
chx04010	MAPK signaling pathway	Environmental Information Processing	Signal transduction	85	280	0.0133784	0.263387	ENSCHIG00000012980,ENSCHIG00000015262,ENSCHIG00000015847,ENSCHIG00000012065,ENSCHIG00000007908,ENSCHIG00000024886,ENSCHIG00000017646,ENSCHIG00000003071,ENSCHIG00000013686,ENSCHIG00000026292,ENSCHIG00000001922,ENSCHIG00000015143,ENSCHIG00000003232,ENSCHIG00000020738,ENSCHIG00000006089,ENSCHIG00000012334,ENSCHIG00000022039,ENSCHIG00000023525,ENSCHIG00000022287,ENSCHIG00000021879,ENSCHIG00000016099,…	http://www.kegg.jp/kegg-bin/show_pathway?map04010/K09782%09%23FFFFFF,red/K12361%09%23FFFFFF,red/K08018%09%23FFFFFF,red/K04360%09%23FFFFFF,red/K18498%09%23FFFFFF,red/K04871%09%23FFFFFF,red/K04389%09%23FFFFFF,red/K04403%09%23FFFFFF,red/K07828%09%23FFFFFF,red/K04373%09%23FFFFFF,red/K04430%09%23FFFFFF,red/K05093%09%23FFFFFF,red/K04435%09%23FFFFFF,red/K09784%09%23FFFFFF,red/K04352%09%23FFFFFF,red/K043…
chx05224	Breast cancer	Human Diseases	Cancers: Specific types	46	141	0.016932	0.31374	ENSCHIG00000010534,ENSCHIG00000013686,ENSCHIG00000021782,ENSCHIG00000015143,ENSCHIG00000015014,ENSCHIG00000011819,ENSCHIG00000010291,ENSCHIG00000013670,ENSCHIG00000020538,ENSCHIG00000007326,ENSCHIG00000018863,ENSCHIG00000016621,ENSCHIG00000009327,ENSCHIG00000016131,ENSCHIG00000004374,ENSCHIG00000020547,ENSCHIG00000025537,ENSCHIG00000015794,ENSCHIG00000013629,ENSCHIG00000011455,ENSCHIG00000012683,…	http://www.kegg.jp/kegg-bin/show_pathway?map05224/K02376%09%23FFFFFF,red/K01384%09%23FFFFFF,red/K04503%09%23FFFFFF,red/K06054%09%23FFFFFF,red/K06618%09%23FFFFFF,red/K03511%09%23FFFFFF,red/K00572%09%23FFFFFF,red/K01357%09%23FFFFFF,red/K06620%09%23FFFFFF,red/K07828%09%23FFFFFF,red/K05097%09%23FFFFFF,red/K04358%09%23FFFFFF,red/K08957%09%23FFFFFF,red/K04379%09%23FFFFFF,red/K04377%09%23FFFFFF,red/K060…
chx05218	Melanoma	Human Diseases	Cancers: Specific types	25	69	0.01894	0.317574	ENSCHIG00000010534,ENSCHIG00000015143,ENSCHIG00000011819,ENSCHIG00000007326,ENSCHIG00000018863,ENSCHIG00000016621,ENSCHIG00000004374,ENSCHIG00000020547,ENSCHIG00000025537,ENSCHIG00000013629,ENSCHIG00000011455,ENSCHIG00000024821,ENSCHIG00000012683,ENSCHIG00000021340,ENSCHIG00000025145,ENSCHIG00000015262,ENSCHIG00000012980,ENSCHIG00000024886,ENSCHIG00000020738,ENSCHIG00000010662,ENSCHIG00000016099,…	http://www.kegg.jp/kegg-bin/show_pathway?map05218/K04503%09%23FFFFFF,red/K04368%09%23FFFFFF,red/K06618%09%23FFFFFF,red/K09389%09%23FFFFFF,red/K03511%09%23FFFFFF,red/K22603%09%23FFFFFF,red/K05459%09%23FFFFFF,red/K04361%09%23FFFFFF,red/K08845%09%23FFFFFF,red/K04359%09%23FFFFFF,red/K06620%09%23FFFFFF,red/K04456%09%23FFFFFF,red/K07828%09%23FFFFFF,red/K04371%09%23FFFFFF,red/K05089%09%23FFFFFF,red/K044…
chx05140	Leishmaniasis	Human Diseases	Infectious diseases: Parasitic	24	66	0.0202559	0.317574	ENSCHIG00000001922,ENSCHIG00000027141,ENSCHIG00000019338,ENSCHIG00000016099,ENSCHIG00000015888,ENSCHIG00000024469,ENSCHIG00000016979,ENSCHIG00000010527,ENSCHIG00000012609,ENSCHIG00000016932,ENSCHIG00000016214,ENSCHIG00000016993,ENSCHIG00000008238,ENSCHIG00000013343,ENSCHIG00000016504,ENSCHIG00000010572,ENSCHIG00000013778,ENSCHIG00000022158,ENSCHIG00000025384,ENSCHIG00000026519,ENSCHIG00000017662,…	http://www.kegg.jp/kegg-bin/show_pathway?map05140/K05425%09%23FFFFFF,red/K05132%09%23FFFFFF,red/K04379%09%23FFFFFF,red/K04687%09%23FFFFFF,red/K04519%09%23FFFFFF,red/K03175%09%23FFFFFF,red/K05133%09%23FFFFFF,red/K06483%09%23FFFFFF,red/K13377%09%23FFFFFF,red/K05443%09%23FFFFFF,red/K06498%09%23FFFFFF,red/K04403%09%23FFFFFF,red/K04371%09%23FFFFFF,red/K05697%09%23FFFFFF,red/K08012%09%23FFFFFF,red/K196…
chx05226	Gastric cancer	Human Diseases	Cancers: Specific types	46	143	0.0218247	0.317574	ENSCHIG00000012980,ENSCHIG00000010534,ENSCHIG00000024886,ENSCHIG00000013686,ENSCHIG00000021782,ENSCHIG00000011953,ENSCHIG00000001922,ENSCHIG00000015143,ENSCHIG00000020738,ENSCHIG00000010662,ENSCHIG00000022614,ENSCHIG00000016012,ENSCHIG00000022853,ENSCHIG00000016099,ENSCHIG00000017240,ENSCHIG00000011819,ENSCHIG00000019181,ENSCHIG00000022672,ENSCHIG00000016322,ENSCHIG00000010291,ENSCHIG00000024742,…	http://www.kegg.jp/kegg-bin/show_pathway?map05226/K11988%09%23FFFFFF,red/K02376%09%23FFFFFF,red/K01384%09%23FFFFFF,red/K04503%09%23FFFFFF,red/K06618%09%23FFFFFF,red/K06624%09%23FFFFFF,red/K03511%09%23FFFFFF,red/K00572%09%23FFFFFF,red/K06626%09%23FFFFFF,red/K01357%09%23FFFFFF,red/K06620%09%23FFFFFF,red/K07828%09%23FFFFFF,red/K06811%09%23FFFFFF,red/K05658%09%23FFFFFF,red/K04358%09%23FFFFFF,red/K050…
chx00860	Porphyrin and chlorophyll metabolism	Metabolism	Metabolism of cofactors and vitamins	15	37	0.0222644	0.317574	ENSCHIG00000020247,ENSCHIG00000020938,ENSCHIG00000002450,ENSCHIG00000020337,ENSCHIG00000016700,ENSCHIG00000010489,ENSCHIG00000021232,ENSCHIG00000010093,ENSCHIG00000009526,ENSCHIG00000022816,ENSCHIG00000021965,ENSCHIG00000022204,ENSCHIG00000003148,ENSCHIG00000026792,ENSCHIG00000015939	http://www.kegg.jp/kegg-bin/show_pathway?map00860/K01698%09%23FFFFFF,red/K01599%09%23FFFFFF,red/K01772%09%23FFFFFF,red/K00643%09%23FFFFFF,red/K02257%09%23FFFFFF,red/K00699%09%23FFFFFF,red/K14163%09%23FFFFFF,red/K01719%09%23FFFFFF,red/K00510%09%23FFFFFF,red/
chx05210	Colorectal cancer	Human Diseases	Cancers: Specific types	29	84	0.0241713	0.317574	ENSCHIG00000010534,ENSCHIG00000013686,ENSCHIG00000011953,ENSCHIG00000013549,ENSCHIG00000011819,ENSCHIG00000019181,ENSCHIG00000016322,ENSCHIG00000010291,ENSCHIG00000020538,ENSCHIG00000016621,ENSCHIG00000009327,ENSCHIG00000020547,ENSCHIG00000025537,ENSCHIG00000020211,ENSCHIG00000025384,ENSCHIG00000026156,ENSCHIG00000021340,ENSCHIG00000022660,ENSCHIG00000025145,ENSCHIG00000015847,ENSCHIG00000001922,…	http://www.kegg.jp/kegg-bin/show_pathway?map05210/K09782%09%23FFFFFF,red/K04379%09%23FFFFFF,red/K04503%09%23FFFFFF,red/K04377%09%23FFFFFF,red/K04368%09%23FFFFFF,red/K04688%09%23FFFFFF,red/K03511%09%23FFFFFF,red/K04361%09%23FFFFFF,red/K08845%09%23FFFFFF,red/K13377%09%23FFFFFF,red/K04456%09%23FFFFFF,red/K02157%09%23FFFFFF,red/K08734%09%23FFFFFF,red/K07828%09%23FFFFFF,red/K04371%09%23FFFFFF,red/K043…
chx00071	Fatty acid degradation	Metabolism	Lipid metabolism	18	47	0.0242016	0.317574	ENSCHIG00000012727,ENSCHIG00000024606,ENSCHIG00000024466,ENSCHIG00000021109,ENSCHIG00000019745,ENSCHIG00000021660,ENSCHIG00000015179,ENSCHIG00000025317,ENSCHIG00000015989,ENSCHIG00000021561,ENSCHIG00000007360,ENSCHIG00000000100,ENSCHIG00000023593,ENSCHIG00000008246,ENSCHIG00000015344,ENSCHIG00000008032,ENSCHIG00000011482,ENSCHIG00000022508	http://www.kegg.jp/kegg-bin/show_pathway?map00071/K19523%09%23FFFFFF,red/K13980%09%23FFFFFF,red/K01897%09%23FFFFFF,red/K13951%09%23FFFFFF,red/K00149%09%23FFFFFF,red/K07425%09%23FFFFFF,red/K14085%09%23FFFFFF,red/K00248%09%23FFFFFF,red/K00232%09%23FFFFFF,red/K09478%09%23FFFFFF,red/K07508%09%23FFFFFF,red/K15013%09%23FFFFFF,red/K00252%09%23FFFFFF,red/K08765%09%23FFFFFF,red/
chx04015	Rap1 signaling pathway	Environmental Information Processing	Signal transduction	60	195	0.0255612	0.317574	ENSCHIG00000024684,ENSCHIG00000014546,ENSCHIG00000015143,ENSCHIG00000013549,ENSCHIG00000026047,ENSCHIG00000019587,ENSCHIG00000018460,ENSCHIG00000023493,ENSCHIG00000013670,ENSCHIG00000018863,ENSCHIG00000022474,ENSCHIG00000026368,ENSCHIG00000017316,ENSCHIG00000026557,ENSCHIG00000020044,ENSCHIG00000020547,ENSCHIG00000027124,ENSCHIG00000003321,ENSCHIG00000013629,ENSCHIG00000011455,ENSCHIG00000011101,…	http://www.kegg.jp/kegg-bin/show_pathway?map04015/K05461%09%23FFFFFF,red/K17701%09%23FFFFFF,red/K05096%09%23FFFFFF,red/K04534%09%23FFFFFF,red/K05448%09%23FFFFFF,red/K07831%09%23FFFFFF,red/K12361%09%23FFFFFF,red/K05858%09%23FFFFFF,red/K17697%09%23FFFFFF,red/K08018%09%23FFFFFF,red/K04680%09%23FFFFFF,red/K04351%09%23FFFFFF,red/K02183%09%23FFFFFF,red/K04145%09%23FFFFFF,red/K05098%09%23FFFFFF,red/K057…
chx05206	MicroRNAs in cancer	Human Diseases	Cancers: Overview	43	134	0.0269824	0.317574	ENSCHIG00000010534,ENSCHIG00000013686,ENSCHIG00000024684,ENSCHIG00000000814,ENSCHIG00000022614,ENSCHIG00000016012,ENSCHIG00000022248,ENSCHIG00000016322,ENSCHIG00000021491,ENSCHIG00000007326,ENSCHIG00000020459,ENSCHIG00000016700,ENSCHIG00000027012,ENSCHIG00000025136,ENSCHIG00000020547,ENSCHIG00000023552,ENSCHIG00000020211,ENSCHIG00000004699,ENSCHIG00000024821,ENSCHIG00000021340,ENSCHIG00000022660,…	http://www.kegg.jp/kegg-bin/show_pathway?map05206/K16865%09%23FFFFFF,red/K18050%09%23FFFFFF,red/K04503%09%23FFFFFF,red/K05448%09%23FFFFFF,red/K11459%09%23FFFFFF,red/K17460%09%23FFFFFF,red/K16866%09%23FFFFFF,red/K06624%09%23FFFFFF,red/K01348%09%23FFFFFF,red/K06626%09%23FFFFFF,red/K15379%09%23FFFFFF,red/K06620%09%23FFFFFF,red/K01116%09%23FFFFFF,red/K10151%09%23FFFFFF,red/K07828%09%23FFFFFF,red/K101…
chx04145	Phagosome	Cellular Processes	Transport and catabolism	48	152	0.0271435	0.317574	ENSCHIG00000008805,ENSCHIG00000015672,ENSCHIG00000026676,ENSCHIG00000027141,ENSCHIG00000011063,ENSCHIG00000017292,ENSCHIG00000018113,ENSCHIG00000025418,ENSCHIG00000027016,ENSCHIG00000020870,ENSCHIG00000010527,ENSCHIG00000012609,ENSCHIG00000016214,ENSCHIG00000008238,ENSCHIG00000013343,ENSCHIG00000015348,ENSCHIG00000025208,ENSCHIG00000024246,ENSCHIG00000020509,ENSCHIG00000016793,ENSCHIG00000012726,…	http://www.kegg.jp/kegg-bin/show_pathway?map04145/K10414%09%23FFFFFF,red/K10415%09%23FFFFFF,red/K00914%09%23FFFFFF,red/K08763%09%23FFFFFF,red/K06528%09%23FFFFFF,red/K06487%09%23FFFFFF,red/K02145%09%23FFFFFF,red/K12182%09%23FFFFFF,red/K10068%09%23FFFFFF,red/K04659%09%23FFFFFF,red/K13885%09%23FFFFFF,red/K10956%09%23FFFFFF,red/K02144%09%23FFFFFF,red/K06259%09%23FFFFFF,red/K06503%09%23FFFFFF,red/K065…
chx05200	Pathways in cancer	Human Diseases	Cancers: Overview	140	496	0.0272647	0.317574	ENSCHIG00000010534,ENSCHIG00000013686,ENSCHIG00000024684,ENSCHIG00000021782,ENSCHIG00000010532,ENSCHIG00000011953,ENSCHIG00000015143,ENSCHIG00000006089,ENSCHIG00000013549,ENSCHIG00000016012,ENSCHIG00000014133,ENSCHIG00000026047,ENSCHIG00000009142,ENSCHIG00000026831,ENSCHIG00000008069,ENSCHIG00000024391,ENSCHIG00000017807,ENSCHIG00000011819,ENSCHIG00000018026,ENSCHIG00000018460,ENSCHIG00000019181,…	http://www.kegg.jp/kegg-bin/show_pathway?map05200/K02376%09%23FFFFFF,red/K01384%09%23FFFFFF,red/K08530%09%23FFFFFF,red/K04503%09%23FFFFFF,red/K06054%09%23FFFFFF,red/K12361%09%23FFFFFF,red/K06624%09%23FFFFFF,red/K01398%09%23FFFFFF,red/K03511%09%23FFFFFF,red/K11224%09%23FFFFFF,red/K06487%09%23FFFFFF,red/K01357%09%23FFFFFF,red/K06626%09%23FFFFFF,red/K02183%09%23FFFFFF,red/K07201%09%23FFFFFF,red/K043…
chx05418	Fluid shear stress and atherosclerosis	Human Diseases	Cardiovascular diseases	44	138	0.0283962	0.317574	ENSCHIG00000008805,ENSCHIG00000022039,ENSCHIG00000014133,ENSCHIG00000008795,ENSCHIG00000024086,ENSCHIG00000017807,ENSCHIG00000016322,ENSCHIG00000008471,ENSCHIG00000011883,ENSCHIG00000016504,ENSCHIG00000022932,ENSCHIG00000016700,ENSCHIG00000015112,ENSCHIG00000009619,ENSCHIG00000017761,ENSCHIG00000022121,ENSCHIG00000013089,ENSCHIG00000025384,ENSCHIG00000013943,ENSCHIG00000025145,ENSCHIG00000015262,…	http://www.kegg.jp/kegg-bin/show_pathway?map05418/K17845%09%23FFFFFF,red/K04687%09%23FFFFFF,red/K05448%09%23FFFFFF,red/K13578%09%23FFFFFF,red/K12958%09%23FFFFFF,red/K04519%09%23FFFFFF,red/K01398%09%23FFFFFF,red/K06487%09%23FFFFFF,red/K00799%09%23FFFFFF,red/K02183%09%23FFFFFF,red/K05098%09%23FFFFFF,red/K06278%09%23FFFFFF,red/K12336%09%23FFFFFF,red/K16336%09%23FFFFFF,red/K04430%09%23FFFFFF,red/K013…
chx04612	Antigen processing and presentation	Organismal Systems	Immune system	24	68	0.029237	0.317574	ENSCHIG00000008805,ENSCHIG00000017807,ENSCHIG00000013343,ENSCHIG00000024246,ENSCHIG00000016504,ENSCHIG00000010446,ENSCHIG00000022158,ENSCHIG00000022121,ENSCHIG00000012657,ENSCHIG00000024461,ENSCHIG00000009906,ENSCHIG00000001120,ENSCHIG00000010527,ENSCHIG00000016214,ENSCHIG00000023664,ENSCHIG00000009697,ENSCHIG00000009256,ENSCHIG00000011398,ENSCHIG00000005544,ENSCHIG00000010572,ENSCHIG00000017000,…	http://www.kegg.jp/kegg-bin/show_pathway?map04612/K06751%09%23FFFFFF,red/K01369%09%23FFFFFF,red/K04687%09%23FFFFFF,red/K05654%09%23FFFFFF,red/K06454%09%23FFFFFF,red/K01365%09%23FFFFFF,red/K04079%09%23FFFFFF,red/K03283%09%23FFFFFF,red/K08057%09%23FFFFFF,red/K06697%09%23FFFFFF,red/K06541%09%23FFFFFF,red/K08059%09%23FFFFFF,red/K06752%09%23FFFFFF,red/K09489%09%23FFFFFF,red/K08062%09%23FFFFFF,red/
chx04550	Signaling pathways regulating pluripotency of stem cells	Cellular Processes	Cellular community - eukaryotes	40	125	0.0334106	0.342849	ENSCHIG00000013686,ENSCHIG00000021782,ENSCHIG00000011396,ENSCHIG00000027207,ENSCHIG00000009142,ENSCHIG00000008069,ENSCHIG00000019181,ENSCHIG00000011281,ENSCHIG00000010291,ENSCHIG00000022961,ENSCHIG00000020538,ENSCHIG00000018863,ENSCHIG00000022513,ENSCHIG00000016131,ENSCHIG00000017196,ENSCHIG00000012585,ENSCHIG00000011101,ENSCHIG00000017761,ENSCHIG00000021340,ENSCHIG00000025145,ENSCHIG00000021756,…	http://www.kegg.jp/kegg-bin/show_pathway?map04550/K02376%09%23FFFFFF,red/K01384%09%23FFFFFF,red/K13578%09%23FFFFFF,red/K11459%09%23FFFFFF,red/K15613%09%23FFFFFF,red/K04680%09%23FFFFFF,red/K00572%09%23FFFFFF,red/K08553%09%23FFFFFF,red/K18498%09%23FFFFFF,red/K01357%09%23FFFFFF,red/K17695%09%23FFFFFF,red/K07828%09%23FFFFFF,red/K04676%09%23FFFFFF,red/K11218%09%23FFFFFF,red/K05093%09%23FFFFFF,red/K045…
chx05321	Inflammatory bowel disease (IBD)	Human Diseases	Immune diseases	22	62	0.0337407	0.342849	ENSCHIG00000016932,ENSCHIG00000013343,ENSCHIG00000025775,ENSCHIG00000016504,ENSCHIG00000023851,ENSCHIG00000013778,ENSCHIG00000022158,ENSCHIG00000022660,ENSCHIG00000001922,ENSCHIG00000022588,ENSCHIG00000012291,ENSCHIG00000022239,ENSCHIG00000024469,ENSCHIG00000016979,ENSCHIG00000010527,ENSCHIG00000016214,ENSCHIG00000027177,ENSCHIG00000010572,ENSCHIG00000019718,ENSCHIG00000026519,ENSCHIG00000017662,…	http://www.kegg.jp/kegg-bin/show_pathway?map05321/K05425%09%23FFFFFF,red/K05132%09%23FFFFFF,red/K04687%09%23FFFFFF,red/K04519%09%23FFFFFF,red/K05133%09%23FFFFFF,red/K05075%09%23FFFFFF,red/K05494%09%23FFFFFF,red/K05174%09%23FFFFFF,red/K08532%09%23FFFFFF,red/K13377%09%23FFFFFF,red/K05443%09%23FFFFFF,red/K09035%09%23FFFFFF,red/K05063%09%23FFFFFF,red/K05405%09%23FFFFFF,red/K13376%09%23FFFFFF,red/K067…
chx04659	Th17 cell differentiation	Organismal Systems	Immune system	32	97	0.0354151	0.348617	ENSCHIG00000024684,ENSCHIG00000025038,ENSCHIG00000018057,ENSCHIG00000009142,ENSCHIG00000008069,ENSCHIG00000017807,ENSCHIG00000019181,ENSCHIG00000013343,ENSCHIG00000025775,ENSCHIG00000004688,ENSCHIG00000016504,ENSCHIG00000021723,ENSCHIG00000023851,ENSCHIG00000013778,ENSCHIG00000010446,ENSCHIG00000022158,ENSCHIG00000022121,ENSCHIG00000025384,ENSCHIG00000012291,ENSCHIG00000023525,ENSCHIG00000022239,…	http://www.kegg.jp/kegg-bin/show_pathway?map04659/K05132%09%23FFFFFF,red/K04379%09%23FFFFFF,red/K17895%09%23FFFFFF,red/K04687%09%23FFFFFF,red/K04723%09%23FFFFFF,red/K04519%09%23FFFFFF,red/K06454%09%23FFFFFF,red/K11224%09%23FFFFFF,red/K05075%09%23FFFFFF,red/K05133%09%23FFFFFF,red/K05494%09%23FFFFFF,red/K05856%09%23FFFFFF,red/K01116%09%23FFFFFF,red/K08532%09%23FFFFFF,red/K05872%09%23FFFFFF,red/K062…
chx04971	Gastric acid secretion	Organismal Systems	Digestive system	24	70	0.0409572	0.376881	ENSCHIG00000018100,ENSCHIG00000019660,ENSCHIG00000016188,ENSCHIG00000026047,ENSCHIG00000011782,ENSCHIG00000017086,ENSCHIG00000008115,ENSCHIG00000024391,ENSCHIG00000011230,ENSCHIG00000024549,ENSCHIG00000023493,ENSCHIG00000016993,ENSCHIG00000010155,ENSCHIG00000022969,ENSCHIG00000017191,ENSCHIG00000009370,ENSCHIG00000006692,ENSCHIG00000018219,ENSCHIG00000025051,ENSCHIG00000023737,ENSCHIG00000019555,…	http://www.kegg.jp/kegg-bin/show_pathway?map04971/K05237%09%23FFFFFF,red/K13961%09%23FFFFFF,red/K04926%09%23FFFFFF,red/K01542%09%23FFFFFF,red/K05858%09%23FFFFFF,red/K04195%09%23FFFFFF,red/K08041%09%23FFFFFF,red/K01543%09%23FFFFFF,red/K02183%09%23FFFFFF,red/K18245%09%23FFFFFF,red/K05031%09%23FFFFFF,red/K04515%09%23FFFFFF,red/K04632%09%23FFFFFF,red/K01539%09%23FFFFFF,red/K05742%09%23FFFFFF,red/K080…
chx05214	Glioma	Human Diseases	Cancers: Specific types	24	70	0.0409572	0.376881	ENSCHIG00000010534,ENSCHIG00000024684,ENSCHIG00000011819,ENSCHIG00000018171,ENSCHIG00000007326,ENSCHIG00000018863,ENSCHIG00000016621,ENSCHIG00000004374,ENSCHIG00000020547,ENSCHIG00000025537,ENSCHIG00000025051,ENSCHIG00000024821,ENSCHIG00000021340,ENSCHIG00000025145,ENSCHIG00000015262,ENSCHIG00000010662,ENSCHIG00000016099,ENSCHIG00000011230,ENSCHIG00000022672,ENSCHIG00000010155,ENSCHIG00000016993,…	http://www.kegg.jp/kegg-bin/show_pathway?map05214/K04503%09%23FFFFFF,red/K04368%09%23FFFFFF,red/K06618%09%23FFFFFF,red/K09389%09%23FFFFFF,red/K03511%09%23FFFFFF,red/K05459%09%23FFFFFF,red/K04361%09%23FFFFFF,red/K02183%09%23FFFFFF,red/K08845%09%23FFFFFF,red/K04515%09%23FFFFFF,red/K04359%09%23FFFFFF,red/K08794%09%23FFFFFF,red/K06620%09%23FFFFFF,red/K01116%09%23FFFFFF,red/K04456%09%23FFFFFF,red/K078…
chx04940	Type I diabetes mellitus	Human Diseases	Endocrine and metabolic diseases	19	53	0.0418757	0.376881	ENSCHIG00000025090,ENSCHIG00000016932,ENSCHIG00000013343,ENSCHIG00000024246,ENSCHIG00000016504,ENSCHIG00000000135,ENSCHIG00000018892,ENSCHIG00000025576,ENSCHIG00000022158,ENSCHIG00000012657,ENSCHIG00000024469,ENSCHIG00000010527,ENSCHIG00000021003,ENSCHIG00000016214,ENSCHIG00000017798,ENSCHIG00000004382,ENSCHIG00000010572,ENSCHIG00000022754,ENSCHIG00000026519	http://www.kegg.jp/kegg-bin/show_pathway?map04940/K05425%09%23FFFFFF,red/K04389%09%23FFFFFF,red/K01294%09%23FFFFFF,red/K06751%09%23FFFFFF,red/K01580%09%23FFFFFF,red/K04687%09%23FFFFFF,red/K04519%09%23FFFFFF,red/K07817%09%23FFFFFF,red/K04077%09%23FFFFFF,red/K19863%09%23FFFFFF,red/K07818%09%23FFFFFF,red/K06752%09%23FFFFFF,red/
chx04012	ErbB signaling pathway	Environmental Information Processing	Signal transduction	27	81	0.0444907	0.377258	ENSCHIG00000015847,ENSCHIG00000003071,ENSCHIG00000013686,ENSCHIG00000024684,ENSCHIG00000023615,ENSCHIG00000016012,ENSCHIG00000016099,ENSCHIG00000025624,ENSCHIG00000022672,ENSCHIG00000020573,ENSCHIG00000016993,ENSCHIG00000010155,ENSCHIG00000022969,ENSCHIG00000017944,ENSCHIG00000000483,ENSCHIG00000023175,ENSCHIG00000024426,ENSCHIG00000009327,ENSCHIG00000021723,ENSCHIG00000020547,ENSCHIG00000017293,…	http://www.kegg.jp/kegg-bin/show_pathway?map04012/K09782%09%23FFFFFF,red/K05735%09%23FFFFFF,red/K04377%09%23FFFFFF,red/K08523%09%23FFFFFF,red/K04368%09%23FFFFFF,red/K04688%09%23FFFFFF,red/K22517%09%23FFFFFF,red/K06624%09%23FFFFFF,red/K11224%09%23FFFFFF,red/K04361%09%23FFFFFF,red/K08845%09%23FFFFFF,red/K04515%09%23FFFFFF,red/K01116%09%23FFFFFF,red/K04456%09%23FFFFFF,red/K19862%09%23FFFFFF,red/K078…
chx04658	Th1 and Th2 cell differentiation	Organismal Systems	Immune system	27	81	0.0444907	0.377258	ENSCHIG00000024684,ENSCHIG00000025038,ENSCHIG00000018057,ENSCHIG00000009142,ENSCHIG00000016932,ENSCHIG00000013343,ENSCHIG00000004688,ENSCHIG00000016504,ENSCHIG00000021723,ENSCHIG00000015794,ENSCHIG00000013778,ENSCHIG00000010446,ENSCHIG00000022158,ENSCHIG00000025384,ENSCHIG00000022588,ENSCHIG00000023525,ENSCHIG00000016099,ENSCHIG00000024379,ENSCHIG00000010527,ENSCHIG00000016214,ENSCHIG00000027177,…	http://www.kegg.jp/kegg-bin/show_pathway?map04658/K05425%09%23FFFFFF,red/K05132%09%23FFFFFF,red/K04379%09%23FFFFFF,red/K17895%09%23FFFFFF,red/K04687%09%23FFFFFF,red/K06051%09%23FFFFFF,red/K06052%09%23FFFFFF,red/K21635%09%23FFFFFF,red/K06454%09%23FFFFFF,red/K11224%09%23FFFFFF,red/K05133%09%23FFFFFF,red/K05856%09%23FFFFFF,red/K01116%09%23FFFFFF,red/K05872%09%23FFFFFF,red/K06268%09%23FFFFFF,red/K043…
chx05142	Chagas disease (American trypanosomiasis)	Human Diseases	Infectious diseases: Parasitic	34	106	0.0455104	0.377258	ENSCHIG00000016504,ENSCHIG00000001922,ENSCHIG00000018100,ENSCHIG00000017414,ENSCHIG00000016459,ENSCHIG00000024710,ENSCHIG00000023525,ENSCHIG00000012291,ENSCHIG00000020142,ENSCHIG00000013778,ENSCHIG00000016099,ENSCHIG00000022754,ENSCHIG00000011782,ENSCHIG00000019722,ENSCHIG00000015888,ENSCHIG00000024469,ENSCHIG00000017883,ENSCHIG00000016979,ENSCHIG00000023446,ENSCHIG00000016344,ENSCHIG00000024549,…	http://www.kegg.jp/kegg-bin/show_pathway?map05142/K05425%09%23FFFFFF,red/K12499%09%23FFFFFF,red/K04687%09%23FFFFFF,red/K04534%09%23FFFFFF,red/K04519%09%23FFFFFF,red/K05858%09%23FFFFFF,red/K04724%09%23FFFFFF,red/K05443%09%23FFFFFF,red/K04389%09%23FFFFFF,red/K04430%09%23FFFFFF,red/K04635%09%23FFFFFF,red/K08057%09%23FFFFFF,red/K03986%09%23FFFFFF,red/K03987%09%23FFFFFF,red/K13376%09%23FFFFFF,red/K043…
chx05215	Prostate cancer	Human Diseases	Cancers: Specific types	30	92	0.0470963	0.378334	ENSCHIG00000015262,ENSCHIG00000010534,ENSCHIG00000025141,ENSCHIG00000010662,ENSCHIG00000016012,ENSCHIG00000023525,ENSCHIG00000000480,ENSCHIG00000016099,ENSCHIG00000024086,ENSCHIG00000017807,ENSCHIG00000022672,ENSCHIG00000016322,ENSCHIG00000024742,ENSCHIG00000023175,ENSCHIG00000022679,ENSCHIG00000007326,ENSCHIG00000018863,ENSCHIG00000021567,ENSCHIG00000004374,ENSCHIG00000020547,ENSCHIG00000018191,…	http://www.kegg.jp/kegg-bin/show_pathway?map05215/K04503%09%23FFFFFF,red/K04368%09%23FFFFFF,red/K06618%09%23FFFFFF,red/K09389%09%23FFFFFF,red/K06624%09%23FFFFFF,red/K04387%09%23FFFFFF,red/K01348%09%23FFFFFF,red/K05459%09%23FFFFFF,red/K06626%09%23FFFFFF,red/K04361%09%23FFFFFF,red/K08845%09%23FFFFFF,red/K05086%09%23FFFFFF,red/K04359%09%23FFFFFF,red/K15619%09%23FFFFFF,red/K06620%09%23FFFFFF,red/K072…
chx05150	Staphylococcus aureus infection	Human Diseases	Infectious diseases: Bacterial	17	47	0.048389	0.378334	ENSCHIG00000012570,ENSCHIG00000016291,ENSCHIG00000027141,ENSCHIG00000024573,ENSCHIG00000008238,ENSCHIG00000013343,ENSCHIG00000019924,ENSCHIG00000017414,ENSCHIG00000022158,ENSCHIG00000016979,ENSCHIG00000010527,ENSCHIG00000016214,ENSCHIG00000024710,ENSCHIG00000012390,ENSCHIG00000010572,ENSCHIG00000026519,ENSCHIG00000016667	http://www.kegg.jp/kegg-bin/show_pathway?map05150/K06498%09%23FFFFFF,red/K07596%09%23FFFFFF,red/K03986%09%23FFFFFF,red/K05718%09%23FFFFFF,red/K06496%09%23FFFFFF,red/K01331%09%23FFFFFF,red/K04010%09%23FFFFFF,red/K06463%09%23FFFFFF,red/K03987%09%23FFFFFF,red/K06752%09%23FFFFFF,red/K03992%09%23FFFFFF,red/K05443%09%23FFFFFF,red/
chx00053	Ascorbate and aldarate metabolism	Metabolism	Carbohydrate metabolism	9	21	0.0492435	0.378334	ENSCHIG00000020938,ENSCHIG00000002450,ENSCHIG00000009526,ENSCHIG00000020337,ENSCHIG00000008246,ENSCHIG00000022816,ENSCHIG00000021965,ENSCHIG00000010489,ENSCHIG00000021660	http://www.kegg.jp/kegg-bin/show_pathway?map00053/K14085%09%23FFFFFF,red/K00149%09%23FFFFFF,red/K00699%09%23FFFFFF,red/
